# Supplementary material for: Tea GOLDEN2-LIKE genes enhance catechin biosynthesis through activating R2R3-MYB transcription factor
Source: Hortic Res. 2022 May 17;9:uhac117. doi: 10.1093/hr/uhac117 (PMC9347013; doi:10.1093/hr/uhac117)
Supplement: Web_Material_uhac117 [file web_material_uhac117.zip]

Archive with 4 entries (4 files):
- Supplemental Figure revised.pdf
- Table S1.xlsx
- Table S2.xlsx
- Table S3.xls
