# Supplementary material for: Tea GOLDEN2-LIKE genes enhance catechin biosynthesis through activating R2R3-MYB transcription factor
Source: Hortic Res. 2022 May 17;9:uhac117. doi: 10.1093/hr/uhac117 (PMC9347013; doi:10.1093/hr/uhac117)
Supplement: Web_Material_uhac117 [file web_material_uhac117.zip › Table S1.xlsx]

## Sheet: ALL
Table S2. All metabolites detected by the untargeted metabolome
ID	name	Pathway Analysis		Chemical Analysis		LC-MS Identifier								Compound Info.
		Super Pathway	sub-pathway	class	sub_class	mz	rt	exact_mass	ppm	formula	posneg	identify.pvalue	library	KEGG	HMDB	pubchem	CAS
M104T90_2	gamma-Aminobutyric acid	Amino acid	Alanine, aspartate and glutamate metabolism	Carboxylic acids and derivatives	Amino acids, peptides, and analogues	104.071	89.5207	103.063	0.0290307	C4H9NO2	[M+H]+	4.9e-10	BioDeepDB	C00334	HMDB0000112	119	1956-12-02
M134T87	L-Aspartic acid	Amino acid	Alanine, aspartate and glutamate metabolism	Carboxylic acids and derivatives	Amino acids, peptides, and analogues	134.045	86.9514	133.037	1.46724	C4H7NO4	[M+H]+	6.79e-22	BioDeepDB	C00049	HMDB0000191	5960	56-84-8
M146T80	L-Glutamic acid	Amino acid	Alanine, aspartate and glutamate metabolism	Carboxylic acids and derivatives	Amino acids, peptides, and analogues	146.044	80.4844	147.053	4.99927	C5H9NO4	[M-H]-	3.29e-16	BioDeepDB	C00025	HMDB0000148	33032	56-86-0
M133T86	L-Asparagine	Amino acid	Alanine, aspartate and glutamate metabolism	Carboxylic acids and derivatives	Amino acids, peptides, and analogues	133.061	85.8121	132.054	1.73318	C4H8N2O3	[M+H]+	1.16e-15	BioDeepDB	C00152	HMDB0000168	6267	70-47-3
M89T274	L-Alanine	Amino acid	Alanine, aspartate and glutamate metabolism	Carboxylic acids and derivatives	Amino acids, peptides, and analogues	89.0223	274.362	89.0477	9.84479	C3H7NO2	[M]-	7.95e-08	BioDeepDB	C00041	HMDB0000161	5950	56-41-7
M111T812	Pyrrole-2-carboxylic acid	Amino acid	Arginine and proline metabolism	Pyrroles	Pyrrole carboxylic acids and derivatives	111.02	811.919	111.032	1.06477	C5H5NO2	[M]+	4.08e-06	BioDeepDB	C05942	HMDB0004230	12473	634-97-9
M131T101	N-Acetylputrescine	Amino acid	Arginine and proline metabolism	Carboximidic acids and derivatives	Carboximidic acids	131.117	100.674	130.111	1.1717	C6H14N2O	[M+H]+	2.04e-11	BioDeepDB	C02714	HMDB0002064	122356	18233-70-0/5699-41-2
M113T112	Creatinine	Amino acid	Arginine and proline metabolism	Carboxylic acids and derivatives	Amino acids, peptides, and analogues	112.985	111.796	113.059	1.16411	C4H7N3O	[M]-	1.18e-08	BioDeepDB	C00791	HMDB0000562	588	60-27-5
M174T570	N-Acetyl-L-glutamate 5-semialdehyde	Amino acid	Arginine biosynthesis	Carboxylic acids and derivatives	Amino acids, peptides, and analogues	174.076	569.572	173.069	3.13378	C7H11NO4	[M+H]+	0.0653467	MetaDNA	C01250	HMDB0006488	192878	13074-21-0
M175T85_2	L-Arginine	Amino acid	Arginine biosynthesis	Carboxylic acids and derivatives	Amino acids, peptides, and analogues	175.119	84.5939	174.112	2.0826	C6H14N4O2	[M+H]+	4.93e-22	BioDeepDB	C00062	HMDB0000517	6322	74-79-3
M176T91	Citrulline	Amino acid	Arginine biosynthesis	Carboxylic acids and derivatives	Amino acids, peptides, and analogues	176.103	90.6799	175.096	1.53561	C6H13N3O3	[M+H]+	0.000333722	BioDeepDB	C00327	HMDB0000904	9750	372-75-8
M175T101	N-Acetylornithine	Amino acid	Arginine biosynthesis	Carboxylic acids and derivatives	Amino acids, peptides, and analogues	175.107	100.653	174.1	1.58661	C7H14N2O3	[M+H]+	0.0129857	BioDeepDB	C00437	HMDB0003357	439232	6205-08-9 / 2185-16-2
M217T333	beta-Alanyl-L-lysine	Amino acid	beta-Alanine metabolism	Peptidomimetics	Hybrid peptides	217.154	332.64	217.143	1.83958	C9H19N3O3	[M]+	1.14e-13	BioDeepDB	C05341	HMDB0060442	440638	NULL
M245T490	beta-Alanyl-L-arginine	Amino acid	beta-Alanine metabolism	Peptidomimetics	Hybrid peptides	245.149	490.343	245.149	1.13422	C9H19N5O3	[M]+	0.000766026	BioDeepDB	C05340	HMDB0060441	440637	NULL
M89T248	beta-Alanine	Amino acid	beta-Alanine metabolism	Carboxylic acids and derivatives	Amino acids, peptides, and analogues	89.0224	248.186	89.0477	8.71624	C3H7NO2	[M]-	2.24e-07	BioDeepDB	C00099	HMDB0000056	239	107-95-9
M457T511	Amygdalin	Amino acid	CyanoAmino acid	Benzene and substituted derivatives	Alcohols and polyols	457.154	511.265	457.158	8.7051	C20H27NO11	[M]+	0.00539191	MetaDNA	C08325	HMDB0035030	656516	29883-15-6
M133T571	Mandelonitrile	Amino acid	CyanoAmino acid	Benzene and substituted derivatives	NULL	133.049	571.086	133.053	26.1377	C8H7NO	[M]+	0.157954	MetaDNA	C00561	HMDB0060486	9548674	532-28-5
M295T159	Prunasin	Amino acid	CyanoAmino acid	Benzene and substituted derivatives	Alcohols and polyols	295.102	158.73	295.106	10.7539	C14H17NO6	[M]-	0.000529062	MetaDNA	C00844	HMDB0034934	119033	99-18-3
M311T122	Dhurrin	Amino acid	CyanoAmino acid	Benzene and substituted derivatives	1-hydroxy-2-unsubstituted benzenoids	311.098	122.474	311.101	8.1995	C14H17NO7	[M]-	0.00226532	MetaDNA	C05143	HMDB0060471	161355	499-20-7
M199T488	gamma-Glutamyl-beta-aminopropiononitrile	Amino acid	CyanoAmino acid	Carboxylic acids and derivatives	Amino acids, peptides, and analogues	199.096	488.253	199.096	1.7738	C8H13N3O3	[M]+	0.0354433	BioDeepDB	C06114	HMDB0060477	440920	NULL
M150T149	L-Methionine	Amino acid	Cysteine and methionine metabolism	Carboxylic acids and derivatives	Amino acids, peptides, and analogues	150.057	149.354	149.051	4.03259	C5H11NO2S	[M+H]+	0.000124034	BioDeepDB	C00073	HMDB0000696	6137	63-68-3
M290T171	Ophthalmate	Amino acid	Cysteine and methionine metabolism	NULL	NULL	290.134	170.614	289.127	1.7276	C11H19N3O6	[M+H]+	1.1e-18	BioDeepDB	C21016	NULL	7018721	NULL
M166T91	L-Methionine S-oxide	Amino acid	Cysteine and methionine metabolism	Endogenous Metabolites	NULL	166.054	90.8789	165.046	3.20167	C5H11NO3S	[M+H]+	4.1e-06	BioDeepDB	C02989	NULL	158980	3226-65-1
M239T480	L-Cystine	Amino acid	Cysteine and methionine metabolism	Carboxylic acids and derivatives	Amino acids, peptides, and analogues	239.128	479.693	240.024	1.77825	C6H12N2O4S2	[M-H]-	4.61e-05	BioDeepDB	C00491	HMDB0000192	67678	56-89-3
M147T87	L-Glutamine	Amino acid	D-Glutamine and D-glutamate metabolism	Carboxylic acids and derivatives	Amino acids, peptides, and analogues	147.075	86.9674	146.069	12.0049	C5H10N2O3	[M+H]+	5.12e-09	BioDeepDB	C00064	HMDB0000641	5961	56-85-9
M203T396	Spermine	Amino acid	Glutathione metabolism	Organonitrogen compounds	Amines	203.223	396.406	202.216	1.50174	C10H26N4	[M+H]+	2.07e-09	BioDeepDB	C00750	HMDB0001256	1103	71-44-3
M613T210	Oxidized glutathione	Amino acid	Glutathione metabolism	Carboxylic acids and derivatives	Amino acids, peptides, and analogues	613.161	209.741	612.152	1.92126	C20H32N6O12S2	[M+H]+	4.53e-05	BioDeepDB	C00127	HMDB0003337	65359	27025-41-8
M219T99	gamma-Glutamylalanine	Amino acid	Glutathione metabolism	Carboxylic acids and derivatives	Amino acids, peptides, and analogues	219.097	99.3424	NULL	2.8493	C7H11N2O5R	[M+H]+	0.00482638	BioDeepDB	C03740	HMDB0006248	NULL	5875-41-2
M130T161_2	Pyroglutamic acid	Amino acid	Glutathione metabolism	Carboxylic acids and derivatives	Amino acids, peptides, and analogues	130.049	160.52	129.043	5.21987	C5H7NO3	[M+H]+	0.0029961	BioDeepDB	C01879	HMDB0000267	7405	98-79-3
M120T88	L-Threonine	Amino acid	Glycine, serine and threonine metabolism	Carboxylic acids and derivatives	Amino acids, peptides, and analogues	120.066	88.3207	119.058	0.445672	C4H9NO3	[M+H]+	2.83e-36	BioDeepDB	C00188	HMDB0000167	6288	72-19-5
M118T285	Betaine	Amino acid	Glycine, serine and threonine metabolism	Carboxylic acids and derivatives	Amino acids, peptides, and analogues	118.086	284.64	117.079	6.53093	C5H11NO2	[M+H]+	0.00298101	BioDeepDB	C00719	HMDB0000043	247	107-43-7 / 590-46-5
M104T87	L-Serine	Amino acid	Glycine, serine and threonine metabolism	Carboxylic acids and derivatives	Amino acids, peptides, and analogues	104.033	86.5068	105.043	6.60488	C3H7NO3	[M-H]-	0.000256439	BioDeepDB	C00065	HMDB0000187	5951	56-45-1
M118T347	L-2,4-diaminobutyric acid	Amino acid	Glycine, serine and threonine metabolism	Carboxylic acids and derivatives	Amino acids, peptides, and analogues	118.065	347.434	118.074	0.0377739	C4H10N2O2	[M]+	0.000147635	BioDeepDB	C03283	HMDB0006284	134490	1758-80-1
M143T100	Ectoine	Amino acid	Glycine, serine and threonine metabolism	NULL	NULL	143.081	99.8277	142.074	5.10713	C6H10N2O2	[M+H]+	0.000234064	BioDeepDB	C06231	NULL	126041	96702-03-3
M156T78	L-Histidine	Amino acid	Histidine metabolism	Carboxylic acids and derivatives	Amino acids, peptides, and analogues	156.076	77.7635	155.07	2.79653	C6H9N3O2	[M+H]+	4.5e-21	BioDeepDB	C00135	HMDB0000177	6274	71-00-1
M170T375	1-Methylhistidine	Amino acid	Histidine metabolism	Carboxylic acids and derivatives	Amino acids, peptides, and analogues	169.977	374.7	169.085	3.522	C7H11N3O2	[M+H]+	0.0148165	BioDeepDB	C01152	HMDB0000001	64969	332-80-9 / 368-16-1
M137T174	Urocanic acid	Amino acid	Histidine metabolism	Azoles	Imidazoles	137.034	173.684	138.043	7.81936	C6H6N2O2	[M-H]-	0.00075004	BioDeepDB	C00785	HMDB0000301	736715	104-98-3
M162T98	Aminoadipic acid	Amino acid	Lysine biosynthesis	Carboxylic acids and derivatives	Amino acids, peptides, and analogues	162.075	98.3498	161.069	3.56295	C6H11NO4	[M+H]+	0.000466918	BioDeepDB	C00956	HMDB0000510	92136	542-32-5 / 1118-90-7
M190T333	Diaminopimelic acid	Amino acid	Lysine biosynthesis	Carboxylic acids and derivatives	Amino acids, peptides, and analogues	190.107	332.908	190.095	0.973793	C7H14N2O4	[M]+	0.000111282	BioDeepDB	C00666	HMDB0001370	439283	583-93-7 / 14289-34-0 / NA
M189T112	(Z)-But-1-ene-1,2,4-tricarboxylate	Amino acid	Lysine biosynthesis	Carboxylic acids and derivatives	Tricarboxylic acids and derivatives	189.039	112.466	188.032	3.16035	C7H8O6	[M+H]+	0.000892938	BioDeepDB	C04002	HMDB0060320	5280640	NULL
M231T150	N-Acetyl-L-2-amino-6-oxopimelate	Amino acid	Lysine biosynthesis	NULL	NULL	231.096	150.018	231.074	1.53899	C9H13NO6	[M]+	0.000103975	BioDeepDB	C05539	NULL	440719	NULL
M130T87	Pipecolic acid	Amino acid	Lysine metabolism	Carboxylic acids and derivatives	Amino acids, peptides, and analogues	130.049	86.9791	129.079	12.45	C6H11NO2	[M+H]+	1.67e-08	BioDeepDB	C00408	HMDB0000070	439227	535-75-1 / 3105-95-1
M147T77	L-Lysine	Amino acid	Lysine metabolism	Carboxylic acids and derivatives	Amino acids, peptides, and analogues	147.112	76.8453	146.106	2.36921	C6H14N2O2	[M+H]+	1.1e-10	BioDeepDB	C00047	HMDB0000182	5962	56-87-1
M149T347	trans-Cinnamate	Amino acid	Phenylalanine metabolism	NULL	NULL	149.059	347.415	148.052	1.55751	C9H8O2	[M+H]+	0.0448471	BioDeepDB	C00423	NULL	444539	140-10-3
M137T437	Phenylacetic acid	Amino acid	Phenylalanine metabolism	Benzene and substituted derivatives	NULL	137.133	436.549	136.052	2.17607	C8H8O2	[M+H]+	7.66e-13	BioDeepDB	C07086	HMDB0000209	999	103-82-2
M136T216	2-Phenylacetamide	Amino acid	Phenylalanine metabolism	Benzene and substituted derivatives	Phenylacetamides	136.075	215.603	135.068	4.85133	C8H9NO	[M+H]+	4.78e-05	BioDeepDB	C02505	HMDB0010715	7680	103-81-1
M166T221	D-Phenyllactic acid	Amino acid	Phenylalanine metabolism	Phenylpropanoic acids	NULL	166.072	221.327	166.063	0.544235	C9H10O3	[M]+	0.000191546	BioDeepDB	C05607	HMDB0000563	643327	7326-19-4 / 20312-36-1
M105T384	2-Phenylethanol	Amino acid	Phenylalanine metabolism	Benzene and substituted derivatives	NULL	105.07	384.329	122.073	0.0153129	C8H10O	[M+H-H2O]+	3.76e-43	BioDeepDB	C05853	HMDB0033944	6054	1960-12-08
M121T503	Phenylethylamine	Amino acid	Phenylalanine metabolism	Benzene and substituted derivatives	Phenethylamines	121.027	503.26	121.089	5.02874	C8H11N	[M]-	1.88e-11	BioDeepDB	C05332	HMDB0012275	1001	64-04-0
M206T197	N-Acetyl-L-phenylalanine	Amino acid	Phenylalanine metabolism	Carboxylic acids and derivatives	Amino acids, peptides, and analogues	206.081	196.576	207.089	2.81167	C11H13NO3	[M-H]-	0.00263877	BioDeepDB	C03519	HMDB0000512	74839	2018-61-3
M163T402	Phenylpyruvic acid	Amino acid	Phenylalanine metabolism	Benzene and substituted derivatives	Phenylpyruvic acid derivatives	163.039	402.312	164.047	0.740475	C9H8O3	[M-H]-	0.00140961	BioDeepDB	C00166	HMDB0000205	997	156-06-9
M164T693	L-Phenylalanine	Amino acid	Phenylalanine metabolism	Carboxylic acids and derivatives	Amino acids, peptides, and analogues	164.07	693.316	165.079	10.4364	C9H11NO2	[M-H]-	0.000146847	BioDeepDB	C00079	HMDB0000159	6140	63-91-2
M208T291	L-Arogenate	Amino acid	Phenylalanine, tyrosine and tryptophan biosynthesis	Carboxylic acids and derivatives	Alcohols and polyols	208.06	290.918	227.079	2.49943	C10H13NO5	[M-H2O-H]-	0.0463177	MetaDNA	C00826	NULL	439319	53078-86-7
M173T114	3-Dehydroshikimate	Amino acid	Phenylalanine, tyrosine and tryptophan biosynthesis	NULL	NULL	172.977	114.449	172.037	4.05347	C7H8O5	[M+H]+	0.004078	BioDeepDB	C02637	NULL	439774	2922-42-1
M191T82_2	Quinate	Amino acid	Phenylalanine, tyrosine and tryptophan biosynthesis	NULL	NULL	191.054	82.1796	192.063	8.78449	C7H12O6	[M-H]-	1.06e-11	BioDeepDB	C00296	NULL	6508	77-95-2
M237T350_1	L-Formylkynurenine	Amino acid	Tryptophan metabolism	Benzene and substituted derivatives	Amines	237.086	350.382	236.08	5.06214	C11H12N2O4	[M+H]+	0.00800206	MetaDNA	C02700	HMDB0060485	439788	1022-31-7
M137T143	2-Aminobenzoic acid	Amino acid	Tryptophan metabolism	Benzene and substituted derivatives	Benzoic acids and derivatives	136.953	142.799	137.048	1.6538	C7H7NO2	[M]+	5.55e-11	BioDeepDB	C00108	HMDB0001123	227	118-92-3
M209T343	L-Kynurenine	Amino acid	Tryptophan metabolism	Organooxygen compounds	Carbonyl compounds	209.091	343.262	208.085	2.75763	C10H12N2O3	[M+H]+	1.36e-18	BioDeepDB	C00328	HMDB0000684	161166	2922-83-0 / 343-65-7
M118T403	Indole	Amino acid	Tryptophan metabolism	Indoles and derivatives	Indoles	118.065	402.985	117.058	0.0403731	C8H7N	[M+H]+	3.66e-13	BioDeepDB	C00463	HMDB0000738	798	120-72-9
M132T403	3-Methylindole	Amino acid	Tryptophan Metabolism	Indoles and derivatives	Indoles	132.08	402.841	131.073	1.72549	C9H9N	[M+H]+	8.27e-20	BioDeepDB	C08313	HMDB0000466	6736	83-34-1
M168T101	3-Methoxyanthranilate	Amino acid	Tryptophan metabolism	Benzene and substituted derivatives	Benzoic acids and derivatives	168.065	101.491	167.058	0.120143	C8H9NO3	[M+H]+	1.4e-09	BioDeepDB	C05831	HMDB0060374	255720	3177-80-8
M166T308	Formylanthranilic acid	Amino acid	Tryptophan metabolism	Benzene and substituted derivatives	Benzoic acids and derivatives	166.05	308.328	165.043	0.102517	C8H7NO3	[M+H]+	5.59e-14	BioDeepDB	C05653	HMDB0004089	101399	3342-77-6
M177T336	Serotonin	Amino acid	Tryptophan metabolism	Indoles and derivatives	Tryptamines and derivatives	177.102	336.15	176.095	0.196634	C10H12N2O	[M+H]+	0.00768889	BioDeepDB	C00780	HMDB0000259	5202	50-67-9
M203T379	L-Tryptophan	Amino acid	Tryptophan metabolism	Indoles and derivatives	Indolyl carboxylic acids and derivatives	203.081	378.517	204.09	3.03749	C11H12N2O2	[M-H]-	3.97e-06	BioDeepDB	C00078	HMDB0000929	6305	73-22-3
M191T802	5-Hydroxyindoleacetic acid	Amino acid	Tryptophan metabolism	Indoles and derivatives	Indolyl carboxylic acids and derivatives	191.106	802.098	191.058	0.688467	C10H9NO3	[M]-	3.53e-09	BioDeepDB	C05635	HMDB0000763	1826	54-16-0
M188T361_1	Kynurenic acid	Amino acid	Tryptophan metabolism	Quinolines and derivatives	Quinoline carboxylic acids	188.034	361.113	189.043	3.89288	C10H7NO3	[M-H]-	0.00100153	BioDeepDB	C01717	HMDB0000715	3845	492-27-3
M152T382	3-Hydroxyanthranilic acid	Amino acid	Tryptophan metabolism	Benzene and substituted derivatives	Benzoic acids and derivatives	152.034	382.103	153.043	11.3334	C7H7NO3	[M-H]-	0.00051332	BioDeepDB	C00632	HMDB0001476	86	548-93-6
M181T193	2-Hydroxy-3-(4-hydroxyphenyl)propenoic acid	Amino acid	Tyrosine metabolism	Benzene and substituted derivatives	1-hydroxy-2-unsubstituted benzenoids	181.052	193.2	180.042	14.1425	C9H8O4	[M+H]+	0.00134167	MetaDNA	C05350	HMDB0006915	636708	NULL
M182T216	L-Tyrosine	Amino acid	Tyrosine metabolism	Carboxylic acids and derivatives	Amino acids, peptides, and analogues	182.081	215.603	181.074	2.02675	C9H11NO3	[M+H]+	1.1e-19	BioDeepDB	C00082	HMDB0000158	6057	60-18-4
M121T236	Tyrosol	Amino acid	Tyrosine metabolism	Phenols	Tyrosols and derivatives	121.065	236.229	138.068	1.68268	C8H10O2	[M+H-H2O]+	8.62e-07	BioDeepDB	C06044	HMDB0004284	10393	501-94-0
M170T35_1	Norepinephrine	Amino acid	Tyrosine metabolism	Phenols	Benzenediols	169.976	34.7597	169.074	10.0947	C8H11NO3	[M+H]+	9.02e-06	BioDeepDB	C00547	HMDB0000216	439260	51-41-2
M138T236	Tyramine	Amino acid	Tyrosine metabolism	Benzene and substituted derivatives	Phenethylamines	138.091	236.191	137.084	0.24786	C8H11NO	[M+H]+	1.21e-11	BioDeepDB	C00483	HMDB0000306	5610	51-67-2
M137T166	4-Hydroxyphenylacetaldehyde	Amino acid	Tyrosine metabolism	Benzene and substituted derivatives	Phenylacetaldehydes	137.059	165.903	136.052	3.18799	C8H8O2	[M+H]+	2.94e-05	BioDeepDB	C03765	HMDB0003767	440113	7339-87-9
M166T103	Normetanephrine	Amino acid	Tyrosine metabolism	Phenols	Methoxyphenols	166.086	102.601	183.089	10.14	C9H13NO3	[M+H-H2O]+	0.00140734	BioDeepDB	C05589	HMDB0000819	688100	97-31-4
M198T159	L-Dopa	Amino acid	Tyrosine metabolism	Carboxylic acids and derivatives	Amino acids, peptides, and analogues	198.076	159.329	197.069	1.19331	C9H11NO4	[M+H]+	8.71e-14	BioDeepDB	C00355	HMDB0000181	6047	59-92-7
M153T224	Gentisic acid	Amino acid	Tyrosine metabolism	Benzene and substituted derivatives	Benzoic acids and derivatives	153.018	224.14	154.027	1.22996	C7H6O4	[M-H]-	1.31e-30	BioDeepDB	C00628	HMDB0000152	3469	490-79-9
M197T765	Vanillylmandelic acid	Amino acid	Tyrosine metabolism	Phenols	Methoxyphenols	197.117	765.104	198.053	5.89149	C9H10O5	[M-H]-	4.79e-07	BioDeepDB	C05584	HMDB0000291	1245	1955-10-07
M129T209	Ketoleucine	Amino acid	Valine, leucine and isoleucine degradation	Carboxylic acids and derivatives	Alpha-keto acids and derivatives	129.053	209.373	130.063	18.9974	C6H10O3	[M-H]-	0.000574928	MetaDNA	C00233	HMDB0000695	70	816-66-0
M118T104	L-Valine	Amino acid	Valine, leucine and isoleucine degradation	Carboxylic acids and derivatives	Amino acids, peptides, and analogues	118.086	104.1	117.079	3.58188	C5H11NO2	[M+H]+	7.72e-11	BioDeepDB	C00183	HMDB0000883	6287	72-18-4
M132T601	L-Isoleucine	Amino acid	Valine, leucine and isoleucine degradation	Carboxylic acids and derivatives	Amino acids, peptides, and analogues	132.102	600.677	131.095	1.35492	C6H13NO2	[M+H]+	0.000931906	BioDeepDB	C00407	HMDB0000172	6306	73-32-5
M132T241_1	L-Leucine	Amino acid	Valine, leucine and isoleucine degradation	Carboxylic acids and derivatives	Amino acids, peptides, and analogues	132.059	240.769	131.095	11.2587	C6H13NO2	[M+H]+	1.48e-09	BioDeepDB	C00123	HMDB0000687	6106	61-90-5
M423T465	Chitobiose	Carbohydrate	Amino sugar and nucleotide sugar metabolism	Carboxylic acids and derivatives	Alcohols and polyols	423.157	465.29	424.169	11.567	C16H28N2O11	[M-H]-	0.00204056	MetaDNA	C01674	HMDB0003556	439544	577-76-4/35061-50-8
M222T98	N-Acetyl-D-glucosamine	Carbohydrate	Amino sugar and nucleotide sugar metabolism	Organooxygen compounds	Carbohydrates and carbohydrate conjugates	222.097	98.2484	221.09	2.37468	C8H15NO6	[M+H]+	0.000202687	BioDeepDB	C00140	HMDB0000215	439174	7512-17-6
M294T170	N-Acetylmuramate	Carbohydrate	Amino sugar and nucleotide sugar metabolism	Organooxygen compounds	Carbohydrates and carbohydrate conjugates	294.118	170.375	293.111	2.70396	C11H19NO8	[M+H]+	4.04e-09	BioDeepDB	C02713	HMDB0060493	5462244	61633-75-8/10597-89-4
M101T737	Succinic acid semialdehyde	Carbohydrate	Butanoate metabolism	Carboxylic acids and derivatives	Carbonyl compounds	101.022	736.889	102.032	22.5246	C4H6O3	[M-H]-	0.129561	MetaDNA	C00232	HMDB0001259	1112	692-29-5
M99T133	Maleic acid	Carbohydrate	Butanoate metabolism	NULL	NULL	98.5121	133.378	116.011	3.19309	C4H4O4	[M+H-H2O]+	4.2e-06	BioDeepDB	C01384	NULL	444266	110-16-7
M133T244	D-Malic acid	Carbohydrate	Butanoate metabolism	Fatty Acyls	Fatty acids and conjugates	133.013	243.77	134.022	7.42847	C4H6O5	[M-H]-	4.11e-10	BioDeepDB	C00497	HMDB0031518	92824	636-61-3
M104T126	4-Hydroxybutanoic acid	Carbohydrate	Butanoate metabolism	NULL	NULL	104.053	126.212	104.047	2.96662	C4H8O3	[M]+	0.00178233	BioDeepDB	C00989	NULL	10413	591-81-1
M103T260	(R)-3-Hydroxybutyric acid	Carbohydrate	Butanoate metabolism	Hydroxy acids and derivatives	Beta hydroxy acids and derivatives	103.037	259.683	104.047	14.4974	C4H8O3	[M-H]-	0.000700439	BioDeepDB	C01089	HMDB0000011	92135	625-72-9 / 300-85-6
M111T83	Itaconic acid	Carbohydrate	C5-Branched dibasic acid metabolism	Carboxylic acids and derivatives	Carbonyl compounds	111.007	83.0069	130.027	13.3761	C5H6O4	[M-H2O-H]-	0.0572597	MetaDNA	C00490	HMDB0002092	811	97-65-4/2964-00-3
M147T161	Methyloxaloacetate	Carbohydrate	C5-Branched dibasic acid metabolism	NULL	NULL	147.028	161.478	146.022	1.43191	C5H6O5	[M+H]+	8.42e-05	BioDeepDB	C06030	NULL	440890	NULL
M129T650	Oxoglutaric acid	Carbohydrate	Citrate cycle (TCA cycle)	Keto acids and derivatives	Gamma-keto acids and derivatives	129.127	649.556	146.022	4.66519	C5H6O5	[M+H-H2O]+	0.000397738	BioDeepDB	C00026	HMDB0000208	51	328-50-7 / 64-15-3
M117T291_2	Succinic acid	Carbohydrate	Citrate cycle (TCA cycle)	Carboxylic acids and derivatives	Dicarboxylic acids and derivatives	117.017	290.901	118.027	6.11803	C4H6O4	[M-H]-	0.00870291	BioDeepDB	C00042	HMDB0000254	1110	110-15-6
M175T161	cis-Aconitic acid	Carbohydrate	Citrate cycle (TCA cycle)	Carboxylic acids and derivatives	Tricarboxylic acids and derivatives	175.023	161.478	174.016	0.762759	C6H6O6	[M+H]+	4.23e-19	BioDeepDB	C00417	HMDB0000072	643757	585-84-2 / 499-12-7
M191T71_1	Citric acid	Carbohydrate	Citrate cycle (TCA cycle)	Carboxylic acids and derivatives	Tricarboxylic acids and derivatives	190.946	70.7171	192.027	3.07909	C6H8O7	[M-H]-	1.59e-15	BioDeepDB	C00158	HMDB0000094	311	77-92-9 / 126-44-3
M116T75	Fumaric acid	Carbohydrate	Citrate cycle (TCA cycle)	Carboxylic acids and derivatives	Dicarboxylic acids and derivatives	116.005	75.4845	116.011	5.9126	C4H4O4	[M]-	0.00136882	BioDeepDB	C00122	HMDB0000134	444972	110-17-8
M191T447	Isocitric acid	Carbohydrate	Citrate cycle (TCA cycle)	Carboxylic acids and derivatives	Tricarboxylic acids and derivatives	191.018	446.709	192.027	9.13207	C6H8O7	[M-H]-	5.86e-06	BioDeepDB	C00311	HMDB0000193	1198	320-77-4
M267T483	2-O-(alpha-D-Mannosyl)-D-glycerate	Carbohydrate	Fructose and mannose metabolism	Carboxylic acids and derivatives	Alcohols and polyols	267.072	482.67	268.079	0.380618	C9H16O9	[M-H]-	0.0863426	MetaDNA	C11544	NULL	5460194	NULL
M183T109	Mannitol	Carbohydrate	Fructose and mannose metabolism	Organooxygen compounds	Carbohydrates and carbohydrate conjugates	182.985	108.646	182.079	0.0137156	C6H14O6	[M+H]+	1.05e-08	BioDeepDB	C00392	HMDB0000765	6251	69-65-8
M181T791	D-Fructose	Carbohydrate	Fructose and mannose metabolism	NULL	NULL	181.014	791.248	180.063	0.0284752	C6H12O6	[M+H]+	4.32e-09	BioDeepDB	C00095	NULL	439163	57-48-7
M183T442	Sorbitol	Carbohydrate	Fructose and mannose metabolism	Organooxygen compounds	Carbohydrates and carbohydrate conjugates	182.985	442.424	182.079	0.0709026	C6H14O6	[M+H]+	5.39e-11	BioDeepDB	C00794	HMDB0000247	5780	50-70-4
M179T302	D-Galactose	Carbohydrate	Galactose metabolism	Organooxygen compounds	Alcohols and polyols	179.052	301.804	180.063	24.8806	C6H12O6	[M-H]-	0.00124174	MetaDNA	C00984	HMDB0000143	439357	59-23-4/3646-73-9/26566-61-0
M325T226	Melibiitol	Carbohydrate	Galactose metabolism	Fatty Acyls	Alcohols and polyols	325.113	226.44	344.132	0.533707	C12H24O11	[M-H2O-H]-	0.000503774	MetaDNA	C05399	HMDB0006791	15559964	497-83-6
M163T571	Alpha-D-Glucose	Carbohydrate	Glycolysis / Gluconeogenesis	Organooxygen compounds	Carbohydrates and carbohydrate conjugates	163.06	571.067	180.063	5.86185	C6H12O6	[M+H-H2O]+	4.26e-07	BioDeepDB	C00267	HMDB0003345	79025	492-62-6
M105T120	Glyceric acid	Carbohydrate	Glyoxylate and dicarboxylate metabolism	Organooxygen compounds	Carbohydrates and carbohydrate conjugates	105.018	120.227	106.027	4.52603	C3H6O4	[M-H]-	0.000107599	BioDeepDB	C00258	HMDB0000139	439194	473-81-4
M131T69	Tartaric acid	Carbohydrate	Glyoxylate and dicarboxylate metabolism	Organooxygen compounds	Carbohydrates and carbohydrate conjugates	130.997	69.2601	150.016	9.33815	C4H6O6	[M-H2O-H]-	3.69e-06	BioDeepDB	C00898	HMDB0000956	444305	87-69-4/526-83-0
M177T718	2,4,6/3,5-Pentahydroxycyclohexanone	Carbohydrate	Inositol phosphate metabolism	Organic oxides	Alcohols and polyols	177.038	717.998	178.048	12.9873	C6H10O6	[M-H]-	0.106772	MetaDNA	C00691	NULL	439294	488-64-2
M161T533	scyllo-Inositol	Carbohydrate	Inositol phosphate metabolism	Organooxygen compounds	Alcohols and polyols	161.042	532.566	180.063	16.8548	C6H12O6	[M-H2O-H]-	0.00679469	MetaDNA	C06153	HMDB0006088	892	488-59-5
M179T389	1D-chiro-Inositol	Carbohydrate	Inositol phosphate metabolism	NULL	NULL	179.052	388.686	180.063	24.2566	C6H12O6	[M-H]-	0.187722	MetaDNA	C19891	NULL	892	643-12-9
M181T88	myo-Inositol	Carbohydrate	Inositol phosphate metabolism	Organooxygen compounds	Alcohols and polyols	181.07	88.2844	180.063	3.15034	C6H12O6	[M+H]+	0.00452465	BioDeepDB	C00137	HMDB0000211	892	87-89-8 / 87-9-8
M159T211	(4S)-4,6-Dihydroxy-2,5-dioxohexanoate	Carbohydrate	Pentose and glucuronate interconversions	Carboxylic acids and derivatives	Alcohols and polyols	159.027	210.92	176.032	16.8288	C6H8O6	[M+H-H2O]+	0.0726016	MetaDNA	C04349	NULL	440303	NULL
M161T113	2-Dehydro-3-deoxy-L-galactonate	Carbohydrate	Pentose and glucuronate interconversions	NULL	NULL	161.044	112.757	178.048	24.722	C6H10O6	[M+H-H2O]+	0.0987868	MetaDNA	C20680	NULL	11309850	NULL
M193T291	D-Glucuronic acid	Carbohydrate	Pentose and glucuronate interconversions	Carboxylic acids and derivatives	Alcohols and polyols	193.033	291.137	194.043	11.7724	C6H10O7	[M-H]-	0.00330788	MetaDNA	C00191	HMDB0000127	94715	6556-12-3/528-16-5
M193T838	D-Tagaturonate	Carbohydrate	Pentose and glucuronate interconversions	Carboxylic acids and derivatives	Alcohols and polyols	193.033	837.907	194.043	10.5166	C6H10O7	[M-H]-	0.0299294	MetaDNA	C00558	NULL	439264	3470-36-8
M147T680	2-Dehydro-3-deoxy-D-xylonate	Carbohydrate	Pentose and glucuronate interconversions	Carboxylic acids and derivatives	Alcohols and polyols	147.028	679.795	148.037	15.9572	C5H8O5	[M-H]-	0.028747	MetaDNA	C03826	NULL	5280626	NULL
M177T589	L-Galactonate	Carbohydrate	Pentose and glucuronate interconversions	Carboxylic acids and derivatives	Alcohols and polyols	177.038	588.726	196.058	10.159	C6H12O7	[M-H2O-H]-	0.0906449	MetaDNA	C15930	NULL	12310779	NULL
M129T633	2,5-Dioxopentanoate	Carbohydrate	Pentose and glucuronate interconversions	Carboxylic acids and derivatives	Alpha-keto acids and derivatives	129.017	632.831	130.027	19.1479	C5H6O4	[M-H]-	0.00421457	MetaDNA	C00433	HMDB0060365	523	NULL
M147T437	L-Xylonate	Carbohydrate	Pentose and glucuronate interconversions	Carboxylic acids and derivatives	Alcohols and polyols	147.028	436.538	166.048	10.0389	C5H10O6	[M-H2O-H]-	4.59e-05	MetaDNA	C05411	HMDB0060256	6971043	NULL
M147T772	L-Lyxonate	Carbohydrate	Pentose and glucuronate interconversions	Carboxylic acids and derivatives	Alcohols and polyols	147.028	771.556	166.048	12.1741	C5H10O6	[M-H2O-H]-	0.064692	MetaDNA	C05412	NULL	644110	4172-43-4
M153T94	D-Arabitol	Carbohydrate	Pentose and glucuronate interconversions	Organooxygen compounds	Carbohydrates and carbohydrate conjugates	153.075	94.4232	152.069	1.95738	C5H12O5	[M+H]+	1.03e-12	BioDeepDB	C01904	HMDB0000568	94154	488-82-4
M150T101	D-Xylose	Carbohydrate	Pentose and glucuronate interconversions	Organooxygen compounds	Carbohydrates and carbohydrate conjugates	150.047	101.456	150.053	5.30873	C5H10O5	[M]-	6.54e-14	BioDeepDB	C00181	HMDB0000098	135191	58-86-6
M149T414	L-Arabinose	Carbohydrate	Pentose and glucuronate interconversions	Organooxygen compounds	Carbohydrates and carbohydrate conjugates	149.043	414.414	150.053	14.2435	C5H10O5	[M-H]-	3.25e-05	BioDeepDB	C00259	HMDB0000646	439195	5328-37-0/147-81-9/87-72-9
M131T225	L-Ribulose	Carbohydrate	Pentose and glucuronate interconversions	Organooxygen compounds	Carbohydrates and carbohydrate conjugates	131.032	225.114	150.053	14.8462	C5H10O5	[M-H2O-H]-	0.0108522	BioDeepDB	C00310	HMDB0003371	439204	2042-27-5/551-84-8
M177T688	Gulonic acid	Carbohydrate	Pentose and glucuronate interconversions	Hydroxy acids and derivatives	Medium-chain hydroxy acids and derivatives	177.038	687.827	196.058	8.22972	C6H12O7	[M-H2O-H]-	0.00391853	BioDeepDB	C00800	HMDB0003290	6857417	20246-53-1/526-97-6
M196T446	2-Amino-2-deoxy-D-gluconate	Carbohydrate	Pentose phosphate pathway	NULL	NULL	196.096	446.247	195.074	3.86022	C6H13NO6	[M+H]+	3.17e-06	BioDeepDB	C03752	NULL	73563	3646-68-2
M195T328	Gluconic acid	Carbohydrate	Pentose phosphate pathway	Organooxygen compounds	Carbohydrates and carbohydrate conjugates	195.049	327.693	196.058	4.81366	C6H12O7	[M-H]-	1.67e-10	BioDeepDB	C00257	HMDB0000625	10690	526-95-4
M309T789	Ribose 1,5-bisphosphate	Carbohydrate	Pentose phosphate pathway	Organooxygen compounds	Carbohydrates and carbohydrate conjugates	309.172	788.917	309.986	6.24146	C5H12O11P2	[M-H]-	0.00446706	BioDeepDB	C01151	HMDB0011688	14035695	14689-84-0
M177T92	Gluconolactone	Carbohydrate	Pentose phosphate pathway	Organooxygen compounds	Carbohydrates and carbohydrate conjugates	177.04	92.3207	178.048	4.27742	C6H10O6	[M-H]-	5.81e-08	BioDeepDB	C00198	HMDB0000150	7027	90-80-2
M103T73_2	2-Ketobutyric acid	Carbohydrate	Propanoate metabolism	Keto acids and derivatives	Short-chain keto acids and derivatives	102.97	72.8659	102.032	1.79811	C4H6O3	[M+H]+	0.016987	BioDeepDB	C00109	HMDB0000005	58	600-18-0
M163T533	2-Hydroxy-2-ethylsuccinic acid	Carbohydrate	Pyruvate metabolism	Carboxylic acids and derivatives	Alcohols and polyols	163.06	532.54	162.053	1.37066	C6H10O5	[M+H]+	0.00862623	MetaDNA	C02488	HMDB0059758	439736	NULL
M140T703	Acetylphosphate	Carbohydrate	Pyruvate metabolism	Organic phosphoric acids and derivatives	Phosphate esters	139.987	702.534	139.988	0.34755	C2H5O5P	[M]+	0.0211356	BioDeepDB	C00227	HMDB0001494	186	590-54-5
M87T91	Pyruvic acid	Carbohydrate	Pyruvate metabolism	Keto acids and derivatives	Alpha-keto acids and derivatives	87.0071	91.0381	88.016	1.91251	C3H4O3	[M-H]-	0.000461011	BioDeepDB	C00022	HMDB0000243	1060	127-17-3 / 57-60-3
M423T92	Trehalose 6-phosphate	Carbohydrate	Starch and sucrose metabolism	Organic oxides	Alcohols and polyols	423.087	92.2725	422.082	5.60967	C12H23O14P	[M+H]+	0.0415849	MetaDNA	C00689	HMDB0001124	122336	4484-88-2
M341T87	Trehalose	Carbohydrate	Starch and sucrose metabolism	Organooxygen compounds	Carbohydrates and carbohydrate conjugates	341.108	86.9762	342.116	2.17536	C12H22O11	[M-H]-	3.87e-06	BioDeepDB	C01083	HMDB0000975	7427	99-20-7
M343T89	Cellobiose	Carbohydrate	Starch and sucrose metabolism	NULL	NULL	343.122	89.4514	342.116	1.59485	C12H22O11	[M+H]+	2.63e-05	BioDeepDB	C00185	NULL	439178	16462-44-5 / 528-50-7
M341T161	Sucrose	Carbohydrate	Starch and sucrose metabolism	Organooxygen compounds	Carbohydrates and carbohydrate conjugates	341.108	161.117	342.116	2.81962	C12H22O11	[M-H]-	8.22e-10	BioDeepDB	C00089	HMDB0000258	5988	57-50-1
M129T278	2-Dehydro-3-deoxy-L-arabinonate	Cofactors and Vitamins	Ascorbate and aldarate metabolism	Carboxylic acids and derivatives	Alcohols and polyols	129.018	277.548	148.037	5.30466	C5H8O5	[M-H2O-H]-	0.0185043	MetaDNA	C00684	NULL	192781	NULL
M147T136	L-Arabinonate	Cofactors and Vitamins	Ascorbate and aldarate metabolism	Carboxylic acids and derivatives	Alcohols and polyols	147.028	136.205	166.048	12.1291	C5H10O6	[M-H2O-H]-	0.0284233	MetaDNA	C00545	NULL	6602426	608-53-7
M147T180	L-Arabinono-1,4-lactone	Cofactors and Vitamins	Ascorbate and aldarate metabolism	Carboxylic acids and derivatives	Alcohols and polyols	147.028	180.065	148.037	16.4268	C5H8O5	[M-H]-	0.0315961	MetaDNA	C01114	NULL	191190	51532-86-6
M177T147_1	Ascorbate	Cofactors and Vitamins	Ascorbate and aldarate metabolism	NULL	NULL	177.039	146.617	176.032	1.26173	C6H8O6	[M+H]+	2.3e-18	BioDeepDB	C00072	NULL	54670067	50-81-7
M173T123	Dehydroascorbate	Cofactors and Vitamins	Ascorbate and aldarate metabolism	NULL	NULL	173.007	122.838	174.016	2.01827	C6H6O6	[M-H]-	6.99e-11	BioDeepDB	C05422	NULL	440667	490-83-5
M160T230	Pimelic acid	Cofactors and Vitamins	Biotin metabolism	Fatty Acyls	Fatty acids and conjugates	159.969	230.426	160.074	2.90193	C7H12O4	[M]+	0.00054826	BioDeepDB	C02656	HMDB0000857	385	111-16-0
M215T103	Dethiobiotin	Cofactors and Vitamins	Biotin metabolism	Fatty Acyls	Fatty acids and conjugates	215.138	102.852	214.132	1.73036	C10H18N2O3	[M+H]+	0.000700974	BioDeepDB	C01909	HMDB0003581	643	533-48-2
M399T426	S-Adenosylmethionine	Cofactors and Vitamins	Cofactors	5'-deoxyribonucleosides	5'-deoxy-5'-thionucleosides	399.168	425.576	398.137	7.06966	C15H22N6O5S	[M+H]+	1.36e-13	BioDeepDB	C00019	HMDB0001185	34755	485-80-3 / 29908-03-0
M221T293	Pyrimidodiazepine	Cofactors and Vitamins	Folate biosynthesis	NULL	NULL	221.091	293.221	221.091	0.517757	C9H11N5O2	[M]+	7.89e-06	BioDeepDB	C02587	NULL	135398683	NULL
M138T152	p-Aminobenzoic acid	Cofactors and Vitamins	Folate biosynthesis	Benzene and substituted derivatives	Benzoic acids and derivatives	138.054	152.438	137.048	2.20163	C7H7NO2	[M+H]+	0.0389277	BioDeepDB	C00568	HMDB0001392	978	150-13-0 / 2906-28-7
M116T87	Maleamate	Cofactors and Vitamins	Nicotinate and nicotinamide metabolism	Carboxylic acids and derivatives	Carbonyl compounds	116.034	86.891	115.027	0.52259	C4H5NO3	[M+H]+	0.0632894	MetaDNA	C01596	NULL	5280451	557-24-4
M140T301	6-Hydroxynicotinic acid	Cofactors and Vitamins	Nicotinate and nicotinamide metabolism	Pyridines and derivatives	Pyridinecarboxylic acids and derivatives	140.034	300.68	139.027	0.835771	C6H5NO3	[M+H]+	1.58e-06	BioDeepDB	C01020	HMDB0002658	72924	5006-66-6
M256T101	Nicotinate D-ribonucleoside	Cofactors and Vitamins	Nicotinate and nicotinamide metabolism	Organooxygen compounds	Carbohydrates and carbohydrate conjugates	256.079	101.491	256.082	8.10243	C11H14NO6	[M]+	1.69e-11	BioDeepDB	C05841	HMDB0006809	161234	NULL
M122T214	Nicotinic acid	Cofactors and Vitamins	Nicotinate and nicotinamide metabolism	Pyridines and derivatives	Pyridinecarboxylic acids and derivatives	122.023	213.89	123.032	6.06245	C6H5NO2	[M-H]-	1.1e-08	BioDeepDB	C00253	HMDB0001488	938	59-67-6
M220T364	Pantothenic acid	Cofactors and Vitamins	Pantothenate and CoA biosynthesis	Alcohols and polyols	Polyols	220.118	364.372	219.111	0.498752	C9H17NO5	[M+H]+	3.87e-22	BioDeepDB	C00864	HMDB0000210	6613	79-83-4 / 20938-62-9 / 137-08-6
M146T403	2-Dehydropantoate	Cofactors and Vitamins	Pantothenate and CoA biosynthesis	NULL	NULL	146.059	402.834	146.058	6.90034	C6H10O4	[M]+	6.14e-05	BioDeepDB	C00966	NULL	38	470-30-4
M226T703	Porphobilinogen	Cofactors and Vitamins	Porphyrin and chlorophyll metabolism	Organonitrogen compounds	Amines	226.179	702.718	226.095	4.44616	C10H14N2O4	[M]+	0.000222668	BioDeepDB	C00931	HMDB0000245	1021	487-90-1
M377T458	Riboflavin	Cofactors and Vitamins	Riboflavin metabolism	Pteridines and derivatives	Alloxazines and isoalloxazines	377.145	458.048	376.138	0.108378	C17H20N4O6	[M+H]+	5.33e-22	BioDeepDB	C00255	HMDB0000244	493570	83-88-5
M219T211	4-Amino-2-methyl-5-(phosphooxymethyl)pyrimidine	Cofactors and Vitamins	Thiamine metabolism	NULL	NULL	219.049	210.907	219.041	4.04135	C6H10N3O4P	[M]+	0.00234584	BioDeepDB	C04556	NULL	216	945-94-8
M309T98	2-Succinyl-5-enolpyruvyl-6-hydroxy-3-cyclohexene-1-carboxylate	Cofactors and Vitamins	Ubiquinone and other terpenoid-quinone biosynthesis	Carboxylic acids and derivatives	Alcohols and polyols	309.062	97.6262	328.079	2.89009	C14H16O9	[M-H2O-H]-	0.0916271	MetaDNA	C16519	NULL	24883454	NULL
M209T327	3-[(1-Carboxyvinyl)oxy]benzoate	Cofactors and Vitamins	Ubiquinone and other terpenoid-quinone biosynthesis	NULL	NULL	209.044	326.526	208.037	2.63438	C10H8O5	[M+H]+	0.000461116	BioDeepDB	C20772	NULL	23844017	NULL
M183T275	4-Pyridoxic acid	Cofactors and Vitamins	Vitamin B6 metabolism	Pyridines and derivatives	Pyridinecarboxylic acids and derivatives	182.985	274.579	183.053	3.92389	C8H9NO4	[M]+	1.3e-12	BioDeepDB	C00847	HMDB0000017	6723	82-82-6
M170T104	Pyridoxine	Cofactors and Vitamins	Vitamin B6 metabolism	Pyridines and derivatives	Pyridoxines	170.081	104.387	169.074	0.038687	C8H11NO3	[M+H]+	4.27e-14	BioDeepDB	C00314	HMDB0000239	1054	65-23-6
M91T571	Dihydroxyacetone	Energy	Methane metabolism	Organic oxides	Alcohols and polyols	91.0392	571.087	90.0317	1.97352	C3H6O3	[M+H]+	0.11294	MetaDNA	C00184	HMDB0001882	670	96-26-4
M99T161	Hydrogen phosphate	Energy	Oxidative phosphorylation	Non-metal oxoanionic compounds	Non-metal phosphates	98.9845	161.196	97.9769	0.732699	H3PO4	[M+H]+	0.015898	BioDeepDB	C00009	HMDB0000973	1004	14066-19-4 / 7664-38-2 / 14265-44-2
M251T706	Ubiquinone-1	Energy	Oxidative phosphorylation	NULL	NULL	251.125	705.533	250.121	1.78881	C14H18O4	[M+H]+	0.00113845	BioDeepDB	C00399	HMDB02012	6435	727-81-1
M193T530	Jasmonic acid	Lipid	alpha-Linolenic acid metabolism	Carboxylic acids and derivatives	Carbonyl compounds	193.122	529.553	210.126	18.434	C12H18O3	[M+H-H2O]+	0.168483	MetaDNA	C08491	HMDB0032797	5281166	59366-47-1/6894-38-8
M275T836	(2E,4Z,7Z,8E)-Colnelenic acid	Lipid	alpha-Linolenic acid metabolism	Carboxylic acids and derivatives	Carbonyl compounds	275.2	836.467	292.204	11.8606	C18H28O3	[M+H-H2O]+	0.00143356	MetaDNA	C16320	HMDB0030996	6441679	52591-16-9
M261T801	Alpha-Linolenic acid	Lipid	alpha-Linolenic acid metabolism	Carboxylic acids and derivatives	Carbonyl compounds	261.221	801.283	278.225	13.6226	C18H30O2	[M+H-H2O]+	0.10576	MetaDNA	C06427	HMDB0001388	5280934	463-40-1
M293T683	Etherolenic acid	Lipid	alpha-Linolenic acid metabolism	Carboxylic acids and derivatives	Carbonyl compounds	293.21	682.534	292.204	2.10393	C18H28O3	[M+H]+	0.0440683	MetaDNA	C16319	NULL	23724709	NULL
M275T801	13(S)-HOT	Lipid	alpha-Linolenic acid metabolism	Carboxylic acids and derivatives	Alcohols and polyols	275.201	800.603	294.219	2.04854	C18H30O3	[M-H2O-H]-	0.0168839	MetaDNA	C16316	NULL	16061072	87984-82-5
M224T701	Methyl jasmonate	Lipid	alpha-Linolenic acid metabolism	Fatty Acyls	Lineolic acids and derivatives	224.011	701.35	224.141	0.495369	C13H20O3	[M]+	2.49e-11	BioDeepDB	C11512	HMDB0036583	5281929	1211-29-6 / 39924-52-2
M277T828	Stearidonic acid	Lipid	alpha-Linolenic acid metabolism	Fatty Acyls	Lineolic acids and derivatives	277.215	827.842	276.209	2.9956	C18H28O2	[M+H]+	1.02e-09	BioDeepDB	C16300	HMDB0006547	5312508	20290-75-9
M211T808	(+)-7-Isojasmonic acid	Lipid	alpha-Linolenic acid metabolism	NULL	NULL	211.132	807.576	210.126	1.67143	C12H18O3	[M+H]+	1.64e-26	BioDeepDB	C16317	NULL	7251183	62653-85-4
M311T681	13(S)-HpOTrE	Lipid	alpha-Linolenic acid metabolism	NULL	NULL	311.221	681.193	310.214	9.34e-05	C18H30O4	[M+H]+	0.0317216	BioDeepDB	C04785	NULL	NULL	67597-26-6
M229T717	Traumatic Acid	Lipid	alpha-Linolenic acid metabolism	NULL	NULL	229.142	717.447	228.136	3.10811	C12H20O4	[M+H]+	0.0008936	BioDeepDB	C16308	HMDB00933	NULL	6402-36-4
M579T664_1	Pelargonidin 3-O-rutinoside	Lipid	Anthocyanin biosynthesis	NULL	NULL	579.212	664.011	579.171	13.8916	C27H31O14	[M]+	0.766742	QE_insilicons.rda	C12644	NULL	443917	NULL
M611T503_1	Delphinidin 3-rutinoside	Lipid	Anthocyanin biosynthesis	Flavonoids	Flavonoid glycosides	611.142	502.635	611.161	3.87438	C27H31O16	[M]+	0.619568	QE_insilicons.rda	C16315	HMDB0038001	5492231	15674-58-5
M335T656	Prostaglandin E2	Lipid	Arachidonic acid metabolism	Carboxylic acids and derivatives	Alcohols and polyols	335.22	656.448	352.225	8.21637	C20H32O5	[M+H-H2O]+	0.0216621	MetaDNA	C00584	HMDB0001220	5280360	363-24-6
M303T803	11(R)-HETE	Lipid	Arachidonic acid metabolism	Carboxylic acids and derivatives	Alcohols and polyols	303.231	803.294	320.235	12.1992	C20H32O3	[M+H-H2O]+	0.0563496	MetaDNA	C14780	HMDB0004682	5283168	73347-43-0
M319T797	9(S)-HPETE	Lipid	Arachidonic acid metabolism	Carboxylic acids and derivatives	Alkyl hydroperoxides	319.221	796.881	336.23	5.91556	C20H32O4	[M+H-H2O]+	0.0351742	MetaDNA	C14821	NULL	9548878	NULL
M321T804	11,12-EET	Lipid	Arachidonic acid metabolism	Carboxylic acids and derivatives	Carbonyl compounds	321.241	804.224	320.235	5.38759	C20H32O3	[M+H]+	0.0227137	MetaDNA	C14770	NULL	5283204	123931-40-8
M303T630	16(R)-HETE	Lipid	Arachidonic acid metabolism	Carboxylic acids and derivatives	Alcohols and polyols	303.228	629.883	320.235	0.198009	C20H32O3	[M+H-H2O]+	0.0249084	MetaDNA	C14778	HMDB0004680	9548884	183509-22-0
M337T832	11,12,15-THETA	Lipid	Arachidonic acid metabolism	Carboxylic acids and derivatives	Alcohols and polyols	337.236	832.075	354.241	9.12127	C20H34O5	[M+H-H2O]+	0.00112512	MetaDNA	C14782	HMDB0004684	11954043	NULL
M351T548	Prostaglandin H2	Lipid	Arachidonic acid metabolism	Carboxylic acids and derivatives	1,2-dioxanes	351.217	547.867	352.225	1.70925	C20H32O5	[M-H]-	0.18587	MetaDNA	C00427	HMDB0001381	445049	42935-17-1
M287T692	Arachidonate	Lipid	Arachidonic acid metabolism	Fatty Acyls	Fatty acids and conjugates	287.236	691.936	304.24	10.6075	C20H32O2	[M+H-H2O]+	5.03e-05	BioDeepDB	C00219	HMDB0001043	444899	506-32-1
M303T680	19(R)-HETE	Lipid	Arachidonic acid metabolism	Endogenous Metabolites	NULL	303.23	680.298	320.235	8.03765	C20H32O3	[M+H-H2O]+	1.2e-09	BioDeepDB	C14749	NULL	NULL	115461-39-7
M351T682	Prostaglandin G2	Lipid	Arachidonic acid metabolism	Fatty Acyls	Eicosanoids	351.214	681.623	368.22	0.0392208	C20H32O6	[M+H-H2O]+	1.02e-08	BioDeepDB	C05956	HMDB0003235	5280883	51982-36-6
M309T749	2,3-Dinor-8-iso prostaglandin F2alpha	Lipid	Arachidonic acid metabolism	NULL	NULL	309.205	748.895	326.209	1.20092	C18H30O5	[M+H-H2O]+	7.9e-05	BioDeepDB	C14794	NULL	9548881	221664-05-7
M335T681	Prostaglandin D2	Lipid	Arachidonic acid metabolism	Fatty Acyls	Eicosanoids	335.22	681.465	352.225	0.145364	C20H32O5	[M+H-H2O]+	0.000142882	BioDeepDB	C00696	HMDB0001403	448457	41598-07-6
M352T797	Prostaglandin I2	Lipid	Arachidonic acid metabolism	Fatty Acyls	Eicosanoids	352.247	797.103	352.225	1.84528	C20H32O5	[M]+	8.55e-06	BioDeepDB	C01312	HMDB0001335	5280427	35121-78-9
M335T799	Prostaglandin-c2	Lipid	Arachidonic acid metabolism	Fatty Acyls	Eicosanoids	335.219	798.704	334.214	0.133619	C20H30O4	[M+H]+	4.47e-07	BioDeepDB	C05955	HMDB0060095	5280882	49825-91-4
M299T584	15-Deoxy-d-12,14-PGJ2	Lipid	Arachidonic acid metabolism	Fatty Acyls	Eicosanoids	299.199	584.231	316.204	9.95487	C20H28O3	[M+H-H2O]+	0.0457103	BioDeepDB	C14717	HMDB0005079	5311211	87893-55-8
M321T682	8,9-EET	Lipid	Arachidonic acid metabolism	Fatty Acyls	Fatty acids and conjugates	321.242	682.218	320.235	1.81666	C20H32O3	[M+H]+	2.33e-05	BioDeepDB	C14769	HMDB0002232	5283203	81246-85-7 / NA
M319T766	5(S)-HpETE	Lipid	Arachidonic acid metabolism	NULL	NULL	319.226	765.574	336.23	3.27357	C20H32O4	[M+H-H2O]+	1.61e-09	BioDeepDB	C05356	NULL	NULL	71774-08-8
M337T686	8-Isoprostane	Lipid	Arachidonic acid metabolism	Saturated hydrocarbons	Cycloalkanes	337.236	686.31	354.241	0.653988	C20H34O5	[M+H-H2O]+	0.00014798	BioDeepDB	C13809	HMDB0004659	5282263	155976-51-5 / 27415-26-5
M321T581	5,6-DHET	Lipid	Arachidonic acid metabolism	Fatty Acyls	Eicosanoids	321.242	581.344	338.246	0.385908	C20H34O4	[M+H-H2O]+	0.000452814	BioDeepDB	C14772	HMDB0002343	5283142	213382-49-1
M180T331	Kanosamine	Lipid	Biosynthesis of ansamycins	Endogenous Metabolites	NULL	180.087	331.051	179.079	2.1483	C6H13NO5	[M+H]+	0.000226039	BioDeepDB	C12212	NULL	443709	NULL
M338T838	Erucic acid	Lipid	Biosynthesis of unsaturated fatty acids	Fatty Acyls	Fatty acids and conjugates	338.34	837.902	338.318	1.07157	C22H42O2	[M]+	1.29e-07	BioDeepDB	C08316	HMDB0002068	5281116	112-86-7
M285T645	EPA (d5)	Lipid	Biosynthesis of unsaturated fatty acids	Fatty Acyls	Fatty acids and conjugates	285.22	644.779	302.225	9.05397	C20H30O2	[M+H-H2O]+	0.000509076	BioDeepDB	C06428	HMDB0001999	446284	10417-94-4
M251T739	Xanthoxin	Lipid	Carotenoid biosynthesis	Epoxides	Alcohols and polyols	251.162	738.739	250.157	6.80892	C15H22O3	[M+H]+	0.0611864	MetaDNA	C13453	NULL	5282222	8066-07-7/26932-58-1
M233T729	Abscisic alcohol	Lipid	Carotenoid biosynthesis	NULL	NULL	233.152	728.869	250.157	11.682	C15H22O3	[M+H-H2O]+	0.0768912	MetaDNA	C13456	NULL	5282225	NULL
M267T655_1	Xanthoxic acid	Lipid	Carotenoid biosynthesis	NULL	NULL	267.158	655.012	266.152	1.74196	C15H22O4	[M+H]+	0.000351424	BioDeepDB	C13454	NULL	5282223	NULL
M249T787	Abscisic aldehyde	Lipid	Carotenoid biosynthesis	NULL	NULL	249.148	786.599	248.141	1.28291	C15H20O3	[M+H]+	7.36e-05	BioDeepDB	C13455	NULL	5282224	NULL
M271T835	16-Hydroxy hexadecanoic acid	Lipid	Cutin, suberine and wax biosynthesis	Fatty Acyls	Fatty acids and conjugates	271.227	834.913	272.235	2.5032	C16H32O3	[M-H]-	4.61e-09	BioDeepDB	C18218	HMDB0006294	10466	506-13-8
M267T784	Hexadecanedioate	Lipid	Cutin, suberine and wax biosynthesis	Fatty Acyls	Fatty acids and conjugates	267.196	783.892	286.214	0.919723	C16H30O4	[M-H2O-H]-	0.00411852	BioDeepDB	C19615	HMDB0000672	10459	505-54-4
M265T820	Oleic acid	Lipid	Fatty acid biosynthesis	Fatty Acyls	Fatty acids and conjugates	265.252	820.223	282.256	12.8086	C18H34O2	[M+H-H2O]+	0.00406209	BioDeepDB	C00712	HMDB0000207	445639	112-80-1
M256T747	Palmitic acid	Lipid	Fatty acid biosynthesis	Fatty Acyls	Fatty acids and conjugates	256.263	747.25	256.24	1.53188	C16H32O2	[M]+	1.37e-08	BioDeepDB	C00249	HMDB0000220	985	1957-10-03
M200T35_1	Dodecanoic acid	Lipid	Fatty acid biosynthesis	Fatty Acyls	Fatty acids and conjugates	199.986	34.7597	200.178	6.48923	C12H24O2	[M]+	0.00303395	BioDeepDB	C02679	HMDB0000638	3893	143-07-7
M103T77	Malonate	Lipid	Fatty acid biosynthesis	NULL	NULL	103.002	77.2117	104.011	6.45008	C3H4O4	[M-H]-	1.61e-13	BioDeepDB	C00383	NULL	867	141-82-2 / 156-80-9
M743T477	Quercetin 3-(2G-xylosylrutinoside)	Lipid	Flavone and flavonol biosynthesis	NULL	NULL	743.206	476.65	742.196	4.74936	C32H38O20	[M+H]+	0.0182358	MetaDNA	C10175	NULL	5281690	129235-39-8
M611T503_2	Rutin	Lipid	Flavone and flavonol biosynthesis	NULL	NULL	611.157	502.723	610.153	5.49697	C27H30O16	[M+H]+	6.62e-08	BioDeepDB	C05625	HMDB0003249	5280805	207671-50-9
M303T503	Quercetin	Lipid	Flavone and flavonol biosynthesis	NULL	NULL	303.049	502.635	302.043	4.8589	C15H10O7	[M+H]+	1.59e-08	BioDeepDB	C00389	HMDB0005794	5280343	522-12-3
M463T507	Quercetin 3-O-glucoside	Lipid	Flavone and flavonol biosynthesis	Flavonoids	Flavonoid glycosides	463.087	507.081	464.096	3.30723	C21H20O12	[M-H]-	8.73e-10	BioDeepDB	C05623	HMDB0037362	5280804	21637-25-2 / 482-35-9
M353T305	Xanthohumol	Lipid	Flavonoid biosynthesis	Linear 1,3-diarylpropanoids	Chalcones and dihydrochalcones	353.145	304.792	354.147	14.989	C21H22O5	[M-H]-	0.00165028	BioDeepDB	C16417	HMDB0037479	639665	6754-58-1
M289T97	Catechin	Lipid	Flavonoid biosynthesis	Flavonoids	Flavans	289.07	97.4265	290.079	3.41867	C15H14O6	[M-H]-	0.738581	sn_C18.rda	C06562	HMDB0002780	9064	154-23-4
M324T292	Cyanidin	Lipid	Flavonoid biosynthesis	NULL	NULL	324.217	292.349	287.056	3.83627	C15H11O6	[M+H]+	0.630161	sn_C18.rda	C05905	NULL	128861	528-58-5/13306-05-3
M291T343	Epicatechin	Lipid	Flavonoid biosynthesis	Flavonoids	Flavans	291.083	342.938	290.079	5.58529	C15H14O6	[M+H]+	0.722789	QE_insilicons.rda	C09727	HMDB0001871	72276	490-46-0
M253T211	Galactosylglycerol	Lipid	GlyceroLipid	Glycerolipids	Alcohols and polyols	253.092	210.519	254.1	4.30364	C9H18O8	[M-H]-	0.000136268	MetaDNA	C05401	HMDB0006790	16048618	16232-91-0
M142T46	O-Phosphoethanolamine	Lipid	GlycerophosphoLipid	Organic phosphoric acids and derivatives	Phosphate esters	141.958	46.0456	141.019	6.55983	C2H8NO4P	[M+H]+	3.56e-08	BioDeepDB	C00346	HMDB0000224	1015	1071-23-4
M184T87	Phosphorylcholine	Lipid	GlycerophosphoLipid	Organonitrogen compounds	Quaternary ammonium salts	184.072	86.7815	184.074	4.79531	C5H15NO4P	[M+H]+	1.82e-17	BioDeepDB	C00588	HMDB0001565	1014	3616-04-4 / 107-73-3
M258T88	Glycerophosphocholine	Lipid	GlycerophosphoLipid	Glycerophospholipids	Glycerophosphocholines	258.109	88.2844	258.111	3.9055	C8H21NO6P	[M]+	8.98e-10	BioDeepDB	C00670	HMDB0000086	439285	28319-77-9
M104T150	2-Hydroxybutyric acid	Lipid	Hydroxy fatty acids	Hydroxy acids and derivatives	Alpha hydroxy acids and derivatives	104.053	149.508	104.047	2.34878	C4H8O3	[M]+	9.46e-06	BioDeepDB	C05984	HMDB0000008	440864	600-15-7 / 3347-90-8
M151T577	(+)-(S)-Carvone	Lipid	Isoprenoids	Prenol lipids	Monoterpenoids	151.111	577.057	150.105	2.01066	C10H14O	[M+H]+	7.55e-08	BioDeepDB	C11383	HMDB0004487	16724	2244-16-8
M169T780	(1S,4R)-1-Hydroxy-2-oxolimonene	Lipid	Limonene and pinene degradation	Organic oxides	Alcohols and polyols	169.122	780.397	168.115	2.01355	C10H16O2	[M+H]+	0.140414	MetaDNA	C11937	NULL	443522	24047-73-2/24047-74-3
M167T597	Perillic acid	Lipid	Limonene and pinene degradation	Prenol lipids	Monoterpenoids	167.107	597.39	166.099	0.843415	C10H14O2	[M+H]+	8.91e-06	BioDeepDB	C11924	HMDB0004586	1256	7694-45-3
M171T691	Limonene-1,2-diol	Lipid	Limonene and pinene degradation	NULL	NULL	171.138	691.418	170.131	2.13469	C10H18O2	[M+H]+	0.0268415	BioDeepDB	C07276	NULL	441246	1946-00-5
M296T745	13S-hydroxyoctadecadienoic acid	Lipid	Linoleic acid metabolism	Carboxylic acids and derivatives	Alcohols and polyols	296.229	744.943	296.235	19.3313	C18H32O3	[M]+	0.0834476	MetaDNA	C14762	HMDB0004667	6443013	5204-88-6/29623-28-7
M313T745	9,10-12,13-Diepoxyoctadecanoate	Lipid	Linoleic acid metabolism	Carboxylic acids and derivatives	Carbonyl compounds	313.236	744.807	312.23	2.9075	C18H32O4	[M+H]+	0.00940336	MetaDNA	C14836	NULL	18172	NULL
M331T788	9,12,13-TriHOME	Lipid	Linoleic acid metabolism	Carboxylic acids and derivatives	Alcohols and polyols	331.246	788.036	330.241	5.3804	C18H34O5	[M+H]+	0.0378038	MetaDNA	C14833	HMDB0004708	9858729	97134-11-7
M279T650	Gamma-Linolenic acid	Lipid	Linoleic acid metabolism	Fatty Acyls	Lineolic acids and derivatives	279.159	650.303	278.225	0.863657	C18H30O2	[M+H]+	0.025177	BioDeepDB	C06426	HMDB0003073	5280933	506-26-3
M279T837	Bovinic acid	Lipid	Linoleic acid metabolism	Fatty Acyls	Lineolic acids and derivatives	279.233	837.149	280.24	1.11221	C18H32O2	[M-H]-	8.02e-10	BioDeepDB	C04056	HMDB0003797	5280644	2540-56-9
M297T817	12,13-DHOME	Lipid	Linoleic acid metabolism	Fatty Acyls	Fatty acids and conjugates	297.242	817.348	314.246	12.3384	C18H34O4	[M+H-H2O]+	1.84e-06	BioDeepDB	C14829	HMDB0004705	10236635	NULL
M295T710	13-L-Hydroperoxylinoleic acid	Lipid	Linoleic acid metabolism	Fatty Acyls	Lineolic acids and derivatives	295.226	709.698	312.23	0.215231	C18H32O4	[M+H-H2O]+	1.98e-21	BioDeepDB	C04717	HMDB0003871	5280720	33964-75-9
M277T710	9-OxoODE	Lipid	Linoleic acid metabolism	Fatty Acyls	Lineolic acids and derivatives	277.215	709.698	294.219	11.7065	C18H30O3	[M+H-H2O]+	0.000753487	BioDeepDB	C14766	HMDB0004669	9839084	54232-59-6
M311T833	9(S)-HPODE	Lipid	Linoleic acid metabolism	Fatty Acyls	Lineolic acids and derivatives	311.223	833.197	312.23	0.296433	C18H32O4	[M-H]-	0.00730692	BioDeepDB	C14827	HMDB0006940	9548877	29774-12-7
M153T503	Perillyl alcohol	Lipid	Monoterpenoid biosynthesis	Prenol lipids	Monoterpenoids	153.127	503.411	152.12	5.11255	C10H16O	[M+H]+	2.25e-08	BioDeepDB	C02452	HMDB0003634	369312	536-59-4 / 18457-55-1
M153T455	Pulegone	Lipid	Monoterpenoid biosynthesis	Prenol lipids	Monoterpenoids	153.127	455.234	152.12	4.82947	C10H16O	[M+H]+	7.21e-16	BioDeepDB	C09893	HMDB0035604	442495	89-82-7
M355T308	Geniposidic acid	Lipid	Monoterpenoid biosynthesis	Prenol lipids	Terpene glycosides	355.106	307.965	374.121	7.70915	C16H22O10	[M-H2O-H]-	0.0106403	BioDeepDB	C11673	HMDB0034942	443354	27741-01-1
M219T653	Capsidiol	Lipid	Sesquiterpenoid and triterpenoid biosynthesis	Prenol lipids	Sesquiterpenoids	219.173	653.161	236.178	1.87613	C15H24O2	[M+H-H2O]+	0.00854283	BioDeepDB	C09627	HMDB0002352	161937	37208-05-2
M302T774	Sphinganine	Lipid	SphingoLipid	Organonitrogen compounds	Amines	302.305	774.302	301.298	0.0476895	C18H39NO2	[M+H]+	2.87e-07	BioDeepDB	C00836	HMDB0000269	91486	764-22-7
M300T783	Sphingosine	Lipid	SphingoLipid	Organonitrogen compounds	Amines	300.288	783.225	299.282	1.52282	C18H37NO2	[M+H]+	0.00076036	BioDeepDB	C00319	HMDB0000252	5280335	123-78-4
M384T741	Desmosterol	Lipid	Steroid biosynthesis	Steroids and steroid derivatives	Cholestane steroids	384.306	741.082	384.339	6.1769	C27H44O	[M]+	0.00106546	BioDeepDB	C01802	HMDB0002719	439577	313-04-2
M399T707	Calcitriol	Lipid	Steroid biosynthesis	Steroids and steroid derivatives	Vitamin D and derivatives	399.324	707.36	416.329	4.73059	C27H44O3	[M+H-H2O]+	0.00029048	BioDeepDB	C01673	HMDB0001903	5280453	32222-06-3
M85T92	Acetoacetic acid	Lipid	Synthesis and degradation of ketone bodies	Keto acids and derivatives	Short-chain keto acids and derivatives	85.0288	91.9438	102.032	0.182536	C4H6O3	[M+H-H2O]+	4.31e-17	BioDeepDB	C00164	HMDB0000060	96	541-50-4 / 141-81-1
M221T671	2-trans,6-trans-Farnesal	Lipid	Terpenoid backbone biosynthesis	Prenol lipids	Sesquiterpenoids	221.19	671.172	220.183	0.495019	C15H24O	[M+H]+	0.000598773	BioDeepDB	C03461	HMDB0060356	5280598	502-67-0 / 19317-11-4
M350T348	trans-Zeatin riboside	Lipid	Zeatin biosynthesis	Azacyclic compounds	Alcohols and polyols	350.146	347.93	351.154	3.53013	C15H21N5O5	[M-H]-	0.0454835	MetaDNA	C16431	NULL	6440982	6025-53-2
M153T302_1	Xanthine	Nucleotide	Purine metabolism	Azacyclic compounds	Imidazoles	153.04	302.316	152.033	2.04834	C5H4N4O2	[M+H]+	0.000359406	MetaDNA	C00385	HMDB0000292	1188	69-89-6
M348T173	dGMP	Nucleotide	Purine metabolism	Azacyclic compounds	Alcohols and polyols	348.069	173.413	347.063	4.45863	C10H14N5O7P	[M+H]+	0.00149356	MetaDNA	C00362	HMDB0001044	135398597	902-04-5
M344T207	Cyclic GMP	Nucleotide	Purine metabolism	Azacyclic compounds	Alcohols and polyols	344.038	207.012	345.047	6.06344	C10H12N5O7P	[M-H]-	0.0458746	MetaDNA	C00942	HMDB0001314	135398570	7665-99-8
M266T323	Deoxyguanosine	Nucleotide	Purine metabolism	Purine nucleosides	Purine 2'-deoxyribonucleosides	266.089	322.986	267.097	2.03936	C10H13N5O4	[M-H]-	1.75e-25	BioDeepDB	C00330	HMDB0000085	135398592	961-07-9
M268T284_2	Adenosine	Nucleotide	Purine metabolism	Purine nucleosides	NULL	268.104	284.472	267.097	0.394618	C10H13N5O4	[M+H]+	5.55e-22	BioDeepDB	C00212	HMDB0000050	60961	58-61-7
M169T153	Uric acid	Nucleotide	Purine metabolism	Imidazopyrimidines	Purines and purine derivatives	169.035	153.263	168.028	1.83081	C5H4N4O3	[M+H]+	0.00648194	BioDeepDB	C00366	HMDB0000289	1175	69-93-2
M152T147_1	Guanine	Nucleotide	Purine metabolism	Imidazopyrimidines	Purines and purine derivatives	152.055	146.657	151.049	9.77382	C5H5N5O	[M+H]+	2.85e-06	BioDeepDB	C00242	HMDB0000132	135398634	73-40-5
M137T163	Hypoxanthine	Nucleotide	Purine metabolism	Imidazopyrimidines	Purines and purine derivatives	137.045	163.25	136.038	2.47407	C5H4N4O	[M+H]+	1.76e-06	BioDeepDB	C00262	HMDB0000157	135398638	68-94-0
M252T300	Deoxyadenosine	Nucleotide	Purine metabolism	Purine nucleosides	Purine 2'-deoxyribonucleosides	252.109	299.967	251.102	1.1717	C10H13N5O3	[M+H]+	1.51e-19	BioDeepDB	C00559	HMDB0000101	13730	958-09-8
M364T185	GMP	Nucleotide	Purine metabolism	Purine nucleotides	Purine ribonucleotides	364.063	185.314	363.058	3.29305	C10H14N5O8P	[M+H]+	9.25e-10	BioDeepDB	C00144	HMDB0001397	135398631	85-32-5
M134T304	Adenine	Nucleotide	Purine metabolism	Imidazopyrimidines	Purines and purine derivatives	134.045	303.729	135.054	5.92544	C5H5N5	[M-H]-	0.000225271	BioDeepDB	C00147	HMDB0000034	190	73-24-5
M267T306	Inosine	Nucleotide	Purine metabolism	Purine nucleosides	NULL	267.073	305.685	268.081	1.90358	C10H12N4O5	[M-H]-	1e-05	BioDeepDB	C00294	HMDB0000195	135398641	58-63-9
M282T310	Guanosine	Nucleotide	Purine metabolism	Purine nucleosides	NULL	282.084	310.482	283.092	1.87008	C10H13N5O5	[M-H]-	4.76e-11	BioDeepDB	C00387	HMDB0000133	135398635	118-00-3
M324T102	3-CMP	Nucleotide	Pyrimidine metabolism	Azacyclic compounds	Alcohols and polyols	324.057	101.588	323.052	6.96517	C9H14N3O8P	[M+H]+	0.0473742	MetaDNA	C05822	NULL	66535	84-52-6/63-37-6
M228T832	Deoxyuridine	Nucleotide	Pyrimidine metabolism	Pyrimidine nucleosides	Pyrimidine 2'-deoxyribonucleosides	228.195	831.958	228.075	1.48618	C9H12N2O5	[M]+	1.56e-12	BioDeepDB	C00526	HMDB0000012	13712	951-78-0
M244T101_1	Cytidine	Nucleotide	Pyrimidine metabolism	NULL	NULL	244.092	100.674	243.085	1.36198	C9H13N3O5	[M+H]+	9.7e-07	BioDeepDB	C00475	NULL	6175	65-46-3
M112T101	Cytosine	Nucleotide	Pyrimidine metabolism	Diazines	Pyrimidines and pyrimidine derivatives	112.051	100.674	111.043	1.73231	C4H5N3O	[M+H]+	6.8e-21	BioDeepDB	C00380	HMDB0000630	597	71-30-7
M113T162	Uracil	Nucleotide	Pyrimidine metabolism	Diazines	Pyrimidines and pyrimidine derivatives	113.035	162.415	112.027	0.0499087	C4H4N2O2	[M+H]+	1.26e-14	BioDeepDB	C00106	HMDB0000300	1174	66-22-8
M306T100	CMP	Nucleotide	Pyrimidine metabolism	Pyrimidine nucleotides	Pyrimidine ribonucleotides	306.045	100.426	323.052	1.2206	C9H14N3O8P	[M+H-H2O]+	3.69e-25	BioDeepDB	C00055	HMDB0000095	6131	63-37-6
M159T229	4,5-Dihydroorotic acid	Nucleotide	Pyrimidine metabolism	Carboxylic acids and derivatives	Amino acids, peptides, and analogues	158.961	228.674	158.033	2.32909	C5H6N2O4	[M+H]+	0.0203824	BioDeepDB	C00337	HMDB0000528	439216	155-54-4 / 5988-19-2
M223T770	Thymidine	Nucleotide	Pyrimidine metabolism	Pyrimidine nucleosides	Pyrimidine 2'-deoxyribonucleosides	223.027	770.469	242.09	3.18378	C10H14N2O5	[M-H2O-H]-	3.13e-09	BioDeepDB	C00214	HMDB0000273	5789	50-89-5
M127T345	Thymine	Nucleotide	Pyrimidine metabolism	Diazines	Pyrimidines and pyrimidine derivatives	127.05	345.019	126.043	1.82635	C5H6N2O2	[M+H]+	2.87e-24	BioDeepDB	C00178	HMDB0000262	1135	65-71-4
M245T205	Uridine	Nucleotide	Pyrimidine metabolism	Pyrimidine nucleosides	NULL	245.077	205.164	244.07	0.763996	C9H12N2O6	[M+H]+	5.52e-13	BioDeepDB	C00299	HMDB0000296	6029	58-96-8
M113T388	Dihydrouracil	Nucleotide	Pyrimidine metabolism	Diazines	Pyrimidines and pyrimidine derivatives	112.983	387.9	114.043	8.49817	C4H6N2O2	[M-H]-	7.5e-07	BioDeepDB	C00429	HMDB0000076	649	504-07-4
M323T93	UMP	Nucleotide	Pyrimidine metabolism	Pyrimidine nucleotides	Pyrimidine ribonucleotides	323.027	93.2058	324.036	3.72479	C9H13N2O9P	[M-H]-	7.21e-08	BioDeepDB	C00105	HMDB0000288	6030	58-97-9
M304T101	2,3-Cyclic CMP	Nucleotide	Pyrimidine metabolism	NULL	NULL	304.034	101.439	305.041	0.699524	C9H12N3O7P	[M-H]-	3.11e-09	BioDeepDB	C02354	NULL	68934	633-90-9
M227T82	Carnosine	Peptide	Dipeptide derivative	Azacyclic compounds	Amines	227.114	81.8843	226.107	2.35403	C9H14N4O3	[M+H]+	0.00183485	MetaDNA	C00386	HMDB0000033	439224	305-84-0
M326T496	(S)-Tetrahydropapaverine	Unknow	Unknow	NULL	NULL	326.179	495.895	343.178	23.9628	C20H25NO4	[M+H-H2O]+	0.134727	MetaDNA	C21631	NULL	639354	NULL
M337T368	p-Coumaroyl quinic acid	Unknow	Unknow	Benzene and substituted derivatives	1-hydroxy-2-unsubstituted benzenoids	337.092	367.632	338.1	4.11249	C16H18O8	[M-H]-	0.0449618	MetaDNA	C12208	NULL	6441280	NULL
M529T673	3-alpha(S)-Strictosidine	Unknow	Unknow	Azacyclic compounds	Alcohols and polyols	529.206	672.842	530.226	24.9587	C27H34N2O9	[M-H]-	0.320096	MetaDNA	C03470	NULL	161336	20824-29-7
M395T478	Deacetylvindoline	Unknow	Unknow	Azacyclic compounds	Alcohols and polyols	395.191	478.136	414.216	14.4397	C23H30N2O5	[M-H2O-H]-	0.213688	MetaDNA	C01091	NULL	260534	3633-92-9
M351T435	19-Hydroxytabersonine	Unknow	Unknow	Azacyclic compounds	Alcohols and polyols	351.166	435.122	352.179	16.4336	C21H24N2O3	[M-H]-	0.177658	MetaDNA	C11642	NULL	443325	NULL
M167T73	L-4-Hydroxyphenylglycine	Unknow	Unknow	NULL	NULL	167.012	72.8729	167.058	3.09864	C8H9NO3	[M]+	0.000288463	BioDeepDB	C12323	NULL	36143	32462-30-9
M177T63	Methyl beta-D-galactoside	Unknow	Unknow	NULL	NULL	176.971	63.4684	194.079	1.88841	C7H14O6	[M+H-H2O]+	4.83e-09	BioDeepDB	C03619	NULL	94214	1824-94-8
M336T505	Senecionine	Unknow	Unknow	NULL	NULL	336.192	505.078	335.173	0.0925758	C18H25NO5	[M+H]+	0.00713558	BioDeepDB	C06176	NULL	5280906	130-01-8
M86T241	Piperidine	Unknow	Unknow	Piperidines	NULL	86.0964	240.764	85.0891	0.251954	C5H11N	[M+H]+	3.2e-13	BioDeepDB	C01746	HMDB0034301	8082	110-89-4
M330T114	(S)-Norlaudanine	Unknow	Unknow	NULL	NULL	330.138	114.218	329.163	3.71365	C19H23NO4	[M+H]+	0.000326141	BioDeepDB	C21630	NULL	7055276	NULL
M147T216	Coumarin	Unknow	Unknow	Coumarins and derivatives	NULL	147.043	215.576	146.037	3.87711	C9H6O2	[M+H]+	0.014427	BioDeepDB	C05851	HMDB0001218	323	91-64-5
M355T432	Chlorogenic acid	Unknow	Unknow	Organooxygen compounds	Alcohols and polyols	355.101	431.772	354.095	0.0744896	C16H18O9	[M+H]+	1.83e-57	BioDeepDB	C00852	HMDB0003164	1794427	327-97-9 / 327-97-9 202650-88-2
M134T91	Isochavicol	Unknow	Unknow	NULL	NULL	134.081	91.1849	134.073	1.20973	C9H10O	[M]+	0.00890122	BioDeepDB	C20464	NULL	5474441	20649-39-2 539-12-8
M135T605	Chavicol	Unknow	Unknow	Phenols	1-hydroxy-2-unsubstituted benzenoids	135.08	604.898	134.073	0.0324615	C9H10O	[M+H]+	2.19e-10	BioDeepDB	C16930	HMDB0034107	68148	501-92-8
M341T539	Isocorypalmine	Unknow	Unknow	NULL	NULL	341.137	539.404	341.163	1.87828	C20H23NO4	[M]+	1.36e-22	BioDeepDB	C04118	NULL	440229	483-34-1
M362T293	Chelirubine	Unknow	Unknow	NULL	NULL	362.084	292.738	362.103	2.81485	C21H16NO5	[M]+	0.000258707	BioDeepDB	C06327	NULL	161243	18203-11-7
M121T327	4-Hydroxybenzoic acid	Xenobiotics	Benzoate degradation	Benzene and substituted derivatives	Benzoic acids and derivatives	121.028	326.555	138.032	4.56452	C7H6O3	[M+H-H2O]+	0.00327892	BioDeepDB	C00156	HMDB0000500	135	99-96-7 / 456-23-5
M153T84	Protocatechuic acid	Xenobiotics	Benzoate degradation	Benzene and substituted derivatives	Benzoic acids and derivatives	153.018	83.8439	154.027	3.57906	C7H6O4	[M-H]-	0.0013934	BioDeepDB	C00230	HMDB0001856	72	99-50-3
M137T164	3-Hydroxybenzoic acid	Xenobiotics	Benzoate degradation	Benzene and substituted derivatives	Benzoic acids and derivatives	137.023	164.204	138.032	2.8479	C7H6O3	[M-H]-	4.35e-17	BioDeepDB	C00587	HMDB0002466	7420	1999-06-09
M195T37_2	1,7-Dimethyluric acid	Xenobiotics	Caffeine metabolism	Azacyclic compounds	Imidazoles	195.05	37.3458	196.06	14.0792	C7H8N4O3	[M-H]-	0.0259907	MetaDNA	C16356	HMDB0011103	91611	33868-03-0
M195T61_2	3,7-Dimethyluric acid	Xenobiotics	Caffeine metabolism	Imidazopyrimidines	Purines and purine derivatives	195.05	61.1584	196.06	12.1898	C7H8N4O3	[M-H]-	2.56e-05	BioDeepDB	C16360	HMDB0001982	83126	13087-49-5
M163T720	Anabasine	Xenobiotics	Chemical	NULL	NULL	163.039	720.282	162.116	2.22277	C10H14N2	[M+H]+	4.91e-10	BioDeepDB	C06180	HMDB0004350	2181	13078-04-1 / 494-52-0
M110T737	Hydroquinone	Xenobiotics	Chlorocyclohexane and chlorobenzene degradation	Phenols	Benzenediols	110.02	736.652	110.037	5.77368	C6H6O2	[M]+	4.33e-11	BioDeepDB	C00530	HMDB0002434	785	123-31-9
M164T474	4-Hydroxycinnamic acid	Xenobiotics	Food Component/Plant	Cinnamic acids and derivatives	Hydroxycinnamic acids and derivatives	164.07	474.048	164.047	3.42129	C9H8O3	[M]+	0.0034622	BioDeepDB	C00811	HMDB0002035	637542	7400-08-0 / 7400-08-0 501-98-4 / 501-98-4
M193T350_2	trans-Ferulic acid	Xenobiotics	Food Component/Plant	Cinnamic acids and derivatives	Hydroxycinnamic acids and derivatives	193.05	350.484	194.058	1.16553	C10H10O4	[M-H]-	5.23e-25	BioDeepDB	C01494	HMDB0000954	445858	537-98-4 / 1135-24-6
M139T748	Salicylic acid	Xenobiotics	Naphthalene degradation	Benzene and substituted derivatives	Benzoic acids and derivatives	139.112	747.595	138.032	0.831448	C7H6O3	[M+H]+	2.36e-06	BioDeepDB	C00805	HMDB0001895	338	69-72-7
M163T168	Nicotine	Xenobiotics	Tobacco metabolite	Pyridines and derivatives	Pyrrolidinylpyridines	163.123	167.6	162.116	0.465837	C10H14N2	[M+H]+	0.000662802	BioDeepDB	C00745	HMDB0001934	89594	1954-11-05

## Sheet: CsGLK1vsWT
Table S2. Differential metabolites between CsGLK1OE and WT
	VIP	mean_CsGLK1	sd_CsGLK1	mean_WT	sd_WT	Fold Change_CsGLK1/WT	log2(FC_CsGLK1/WT)	p.value	FDR
Inosine	1.52219	1.86107e+07	4.0062e+06	2.69576e+06	428189	6.9037	2.7874	0.00507487	0.0174756
p-Coumaroyl quinic acid	1.59849	5.57161e+07	2.05998e+06	8.35978e+06	843237	6.6648	2.7366	0.00507487	0.0174756
3-[(1-Carboxyvinyl)oxy]benzoate	1.22143	3.26644e+07	1.65156e+07	4.93703e+06	1.17555e+06	6.6162	2.726	0.00507487	0.0155678
GMP	1.43194	8.60496e+07	1.97251e+07	1.48553e+07	9.87532e+06	5.7925	2.5342	0.00507487	0.0155678
Tyramine	1.45858	1.26538e+08	2.74054e+07	2.34425e+07	1.22776e+06	5.3978	2.4324	0.00507487	0.0155678
Tyrosol	1.47068	4.20357e+08	8.31968e+07	7.8878e+07	7.31241e+06	5.3292	2.4139	0.00507487	0.0155678
4-Hydroxybenzoic acid	1.53703	1.64667e+07	586667	3.1831e+06	612529	5.1732	2.371	0.00507487	0.0155678
Betaine	1.30773	8.61265e+08	3.2708e+08	1.72742e+08	6.4685e+07	4.9859	2.3178	0.00507487	0.0155678
Catechin	1.52778	2.05934e+07	3.69403e+06	4.62793e+06	1.20564e+06	4.4498	2.1537	0.00507487	0.0174756
4-Hydroxyphenylacetaldehyde	1.07512	3.17909e+07	1.89957e+07	7.75761e+06	2.39443e+06	4.098	2.0349	0.0453276	0.0845189
p-Aminobenzoic acid	1.04742	1.42568e+08	8.24576e+07	3.89866e+07	2.68297e+07	3.6568	1.8706	0.0453276	0.0845189
Pyroglutamic acid	1.39766	8.70983e+07	3.24063e+06	2.55769e+07	2.19924e+07	3.4054	1.7678	0.00507487	0.0155678
Xanthine	1.51899	1.19412e+07	1.04738e+06	3.58528e+06	442322	3.3306	1.7358	0.00507487	0.0155678
Stearidonic acid	1.0498	3.18878e+08	1.80196e+08	9.75789e+07	3.95318e+07	3.2679	1.7084	0.00823902	0.0224126
11(R)-HETE	1.14792	1.40104e+07	4.92131e+06	5.13495e+06	3.71875e+06	2.7284	1.4481	0.0130652	0.0318274
(1S,4R)-1-Hydroxy-2-oxolimonene	1.31189	1.27682e+07	1.60567e+06	4.85441e+06	3.43167e+06	2.6302	1.3952	0.00507487	0.0155678
Hydrogen phosphate	1.03935	1.49065e+08	5.11571e+07	5.66881e+07	5.94671e+07	2.6296	1.3948	0.030639	0.0620758
Cyclic GMP	1.55062	4.33258e+07	3.9082e+06	1.64991e+07	3.67221e+06	2.6259	1.3928	0.00507487	0.0174756
11,12-EET	1.382	2.09061e+07	3.64081e+06	8.02651e+06	3.34142e+06	2.6046	1.3811	0.00507487	0.0155678
Guanosine	1.59181	1.50333e+08	4.2932e+06	5.77374e+07	6.62521e+06	2.6037	1.3806	0.00507487	0.0174756
Urocanic acid	1.23319	1.33708e+07	5.04092e+06	5.14308e+06	1.57103e+06	2.5998	1.3784	0.0453276	0.0908749
Gluconic acid	1.56495	3.48971e+07	2.27629e+06	1.34504e+07	2.7986e+06	2.5945	1.3755	0.00507487	0.0174756
Riboflavin	1.44243	3.35759e+08	5.69093e+07	1.38366e+08	1.04309e+07	2.4266	1.2789	0.00507487	0.0155678
Alpha-Linolenic acid	1.50765	7.12499e+07	5.61613e+06	3.03054e+07	3.89249e+06	2.3511	1.2333	0.00507487	0.0155678
Prostaglandin G2	1.53973	1.28076e+09	2.98701e+07	5.66883e+08	1.03427e+07	2.2593	1.1759	0.00507487	0.0155678
L-Formylkynurenine	1.34688	1.40262e+08	8.48448e+06	6.23466e+07	3.25784e+07	2.2497	1.1697	0.00507487	0.0155678
13(S)-HOT	1.59402	9.81184e+08	3.7202e+07	4.73426e+08	7.48465e+06	2.0725	1.0514	0.00507487	0.0174756
Ubiquinone-1	1.52065	6.04045e+07	3.21812e+06	2.92997e+07	2.49932e+06	2.0616	1.0438	0.00507487	0.0155678
Traumatic Acid	1.52642	1.30366e+08	7.07777e+06	6.36522e+07	2.35826e+06	2.0481	1.0343	0.00507487	0.0155678
8,9-EET	1.53111	4.28705e+07	1.56053e+06	2.14992e+07	1.25192e+06	1.9941	0.9957	0.00507487	0.0155678
gamma-Glutamyl-beta-aminopropiononitrile	1.29851	1.39947e+07	3.26884e+06	7.2595e+06	701306	1.9278	0.94694	0.00507487	0.0155678
Epicatechin	1.42057	1.64741e+07	2.18553e+06	8.9403e+06	1.1432e+06	1.8427	0.8818	0.00507487	0.0155678
2,3-Dinor-8-iso prostaglandin F2alpha	1.3702	1.39769e+08	7.17231e+06	7.69024e+07	2.41129e+07	1.8175	0.86194	0.00507487	0.0155678
13(S)-HpOTrE	1.53822	2.48625e+08	4.42423e+06	1.41948e+08	4.02322e+06	1.7515	0.80861	0.00507487	0.0155678
beta-Alanyl-L-lysine	1.48161	3.93326e+07	1.56636e+06	2.3474e+07	3.18584e+06	1.6756	0.74466	0.00507487	0.0155678
Chavicol	1.09577	3.44383e+07	4.95267e+06	2.1053e+07	8.99557e+06	1.6358	0.70999	0.030639	0.0620758
Etherolenic acid	1.50635	1.60738e+09	4.61047e+07	9.97043e+08	9.30229e+07	1.6121	0.68898	0.00507487	0.0155678
Geniposidic acid	1.5139	1.48124e+07	1.3513e+06	9.23397e+06	628864	1.6041	0.68178	0.00507487	0.0174756
2-Hydroxybutyric acid	1.49945	5.69092e+07	1.63989e+06	3.61073e+07	3.51337e+06	1.5761	0.65637	0.00507487	0.0155678
Coumarin	1.53361	1.39845e+08	3.47226e+06	9.16734e+07	1.91826e+06	1.5255	0.60926	0.00507487	0.0155678
L-Tyrosine	1.53812	2.79509e+09	3.87394e+07	1.84141e+09	3.78241e+07	1.5179	0.60208	0.00507487	0.0155678
Senecionine	1.51969	3.58843e+07	585518	2.36607e+07	1.52906e+06	1.5166	0.60086	0.00507487	0.0155678
Rutin	1.51572	2.08498e+09	5.89359e+07	1.37676e+09	8.45668e+07	1.5144	0.59876	0.00507487	0.0155678
2-Phenylacetamide	1.53182	7.69092e+08	1.31366e+07	5.13484e+08	1.90455e+07	1.4978	0.58284	0.00507487	0.0155678
Spermine	1.50009	4.22652e+07	2.24496e+06	2.87041e+07	1.11783e+06	1.4724	0.55822	0.00507487	0.0155678
L-Aspartic acid	1.51705	7.79269e+08	3.07556e+07	5.36501e+08	1.54415e+07	1.4525	0.53854	0.00507487	0.0155678
Nicotinate D-ribonucleoside	1.5089	7.47351e+08	3.51909e+07	5.2086e+08	1.17022e+07	1.4348	0.52089	0.00507487	0.0155678
Ectoine	1.43716	3.41682e+07	1.89008e+06	2.42823e+07	2.30584e+06	1.4071	0.49275	0.00507487	0.0155678
N-Acetylornithine	1.45863	7.28194e+07	5.01735e+06	5.24697e+07	2.03177e+06	1.3878	0.47284	0.00507487	0.0155678
6-Hydroxynicotinic acid	1.49421	4.11611e+07	1.53159e+06	3.01451e+07	1.55286e+06	1.3654	0.44936	0.00507487	0.0155678
L-Glutamic acid	1.44072	1.35818e+08	8.73326e+06	1.00962e+08	9.76837e+06	1.3452	0.42786	0.00507487	0.0174756
Uric acid	1.44063	2.07501e+07	1.41198e+06	1.54684e+07	671435	1.3414	0.42379	0.00507487	0.0155678
L-Lysine	1.49461	6.56248e+08	2.49707e+07	4.90083e+08	2.11994e+07	1.3391	0.42121	0.00507487	0.0155678
N-Acetyl-L-phenylalanine	1.17214	2.44956e+07	4.0494e+06	1.83409e+07	1.81627e+06	1.3356	0.41746	0.030639	0.0677154
L-Methionine	1.51078	1.17549e+09	3.43409e+07	8.81401e+08	3.16994e+07	1.3337	0.4154	0.00507487	0.0155678
Porphobilinogen	1.49908	1.41645e+08	5.02856e+06	1.06636e+08	4.20373e+06	1.3283	0.40959	0.00507487	0.0155678
gamma-Aminobutyric acid	1.48619	6.236e+09	1.60974e+08	4.7171e+09	2.83679e+08	1.322	0.40272	0.00507487	0.0155678
Maleamate	1.51513	8.05857e+07	1.88286e+06	6.11765e+07	2.14925e+06	1.3173	0.39755	0.00507487	0.0155678
Hypoxanthine	1.45854	8.91293e+07	4.35477e+06	6.87593e+07	3.22992e+06	1.2963	0.37434	0.00507487	0.0155678
L-4-Hydroxyphenylglycine	1.44838	4.90563e+08	2.43424e+07	3.90483e+08	1.45474e+07	1.2563	0.32918	0.00507487	0.0155678
2-Ketobutyric acid	1.32521	1.39081e+08	1.06079e+07	1.12563e+08	6.08094e+06	1.2356	0.30518	0.00507487	0.0155678
L-Glutamine	1.43659	1.51451e+09	6.0375e+07	1.22609e+09	6.29779e+07	1.2352	0.30478	0.00507487	0.0155678
Oxoglutaric acid	1.41069	2.02845e+07	846274	1.66272e+07	922219	1.22	0.28683	0.00507487	0.0155678
Pipecolic acid	1.47637	1.35867e+09	4.65295e+07	1.13069e+09	2.60745e+07	1.2016	0.26499	0.00507487	0.0155678
Limonene-1,2-diol	1.36782	2.89699e+07	1.73553e+06	2.41779e+07	852106	1.1982	0.26087	0.00507487	0.0155678
9-OxoODE	1.43151	2.91136e+08	8.90943e+06	2.44041e+08	1.15966e+07	1.193	0.25457	0.00507487	0.0155678
Quercetin	1.44428	4.08319e+08	1.26693e+07	3.4349e+08	1.38997e+07	1.1887	0.24943	0.00507487	0.0155678
(S)-Tetrahydropapaverine	1.08847	1.15162e+07	614490	9.69648e+06	1.27446e+06	1.1877	0.24813	0.00507487	0.0155678
trans-Ferulic acid	1.39181	2.73538e+07	451365	2.30617e+07	1.83746e+06	1.1861	0.24624	0.00507487	0.0174756
13-L-Hydroperoxylinoleic acid	1.49408	8.41157e+08	1.70089e+07	7.25996e+08	1.52313e+07	1.1586	0.21241	0.00507487	0.0155678
Ophthalmate	1.16266	1.10983e+07	792642	9.60224e+06	625869	1.1558	0.20889	0.0130652	0.0318274
Sphingosine	1.16062	2.59824e+07	1.39792e+06	2.26467e+07	1.77706e+06	1.1473	0.19823	0.0130652	0.0318274
Perillic acid	1.41032	6.85284e+07	1.92586e+06	5.98417e+07	2.27104e+06	1.1452	0.19555	0.00507487	0.0155678
Nicotine	1.33401	4.05853e+07	1.16641e+06	3.60312e+07	1.6815e+06	1.1264	0.17171	0.00507487	0.0155678
Adenosine	1.3975	1.39938e+10	3.3875e+08	1.27543e+10	2.93396e+08	1.0972	0.1338	0.00507487	0.0155678
trans-Cinnamate	1.03131	1.44168e+08	6.19891e+06	1.33828e+08	6.39364e+06	1.0773	0.10737	0.030639	0.0620758
Acetoacetic acid	1.04997	4.24024e+08	1.13119e+07	4.02908e+08	1.34798e+07	1.0524	0.073695	0.0453276	0.0845189
L-Phenylalanine	1.13514	8.10613e+07	1.47977e+06	7.8024e+07	1.81426e+06	1.0389	0.055095	0.0453276	0.0908749
Uridine	1.40534	3.04114e+08	4.22929e+06	3.22928e+08	5.05034e+06	0.94174	-0.086599	0.00507487	0.0155678
12,13-DHOME	1.00175	9.16113e+07	6.17412e+06	1.00142e+08	4.65882e+06	0.91482	-0.12844	0.030639	0.0620758
Pantothenic acid	1.21038	1.07924e+08	4.89131e+06	1.18856e+08	4.55977e+06	0.90802	-0.13921	0.00823902	0.0224126
L-Dopa	1.12433	1.30845e+07	371437	1.46077e+07	1.0437e+06	0.89572	-0.15887	0.00507487	0.0155678
3-Methoxyanthranilate	1.33802	1.42197e+08	4.37942e+06	1.60048e+08	6.60655e+06	0.88846	-0.17062	0.00507487	0.0155678
Anabasine	1.29212	3.50131e+07	1.99552e+06	4.02364e+07	1.72306e+06	0.87018	-0.20061	0.00823902	0.0224126
Oleic acid	1.01933	1.01934e+08	9.91005e+06	1.18052e+08	1.01361e+07	0.86347	-0.21179	0.0202406	0.0453656
4-Hydroxybutanoic acid	1.0342	3.47624e+07	2.65917e+06	4.03269e+07	3.95797e+06	0.86201	-0.21422	0.0202406	0.0453656
N-Acetylputrescine	1.30023	2.58461e+08	1.59227e+07	3.02332e+08	1.47094e+07	0.85489	-0.22618	0.00507487	0.0155678
19-Hydroxytabersonine	1.21588	3.66715e+07	2.46536e+06	4.31893e+07	3.5567e+06	0.84909	-0.23602	0.030639	0.0677154
Sphinganine	1.1697	4.42498e+08	4.69821e+07	5.22719e+08	2.53766e+07	0.84653	-0.24037	0.00507487	0.0155678
Diaminopimelic acid	1.45921	6.29667e+07	2.59052e+06	7.4884e+07	1.80653e+06	0.84086	-0.25007	0.00507487	0.0155678
9,10-12,13-Diepoxyoctadecanoate	1.27178	5.76738e+07	4.56288e+06	6.87471e+07	3.71483e+06	0.83893	-0.25338	0.00823902	0.0224126
Vanillylmandelic acid	1.298	1.79728e+07	852914	2.16541e+07	1.87571e+06	0.83	-0.26882	0.00507487	0.0174756
Perillyl alcohol	1.34365	7.47549e+07	5.29114e+06	9.27816e+07	5.82248e+06	0.80571	-0.31167	0.00823902	0.0224126
myo-Inositol	1.31882	8.32806e+07	7.84736e+06	1.03742e+08	5.54464e+06	0.80277	-0.31695	0.00507487	0.0155678
(+)-7-Isojasmonic acid	1.15255	6.57424e+07	5.06443e+06	8.20206e+07	1.00021e+07	0.80153	-0.31916	0.0130652	0.0318274
Phenylpyruvic acid	1.42814	2.36265e+07	1.11036e+06	2.99822e+07	2.23733e+06	0.78802	-0.3437	0.00507487	0.0174756
Serotonin	1.38031	1.22275e+07	789409	1.55788e+07	1.02502e+06	0.78489	-0.34945	0.00507487	0.0155678
2-Hydroxy-2-ethylsuccinic acid	1.50979	2.42652e+07	935769	3.12707e+07	635716	0.77597	-0.36592	0.00507487	0.0155678
Quinate	1.38213	1.40511e+10	8.75091e+08	1.82664e+10	1.69879e+09	0.76923	-0.37852	0.00507487	0.0174756
Cytidine	1.46959	1.10015e+09	6.02841e+07	1.43265e+09	5.55666e+07	0.76791	-0.38099	0.00507487	0.0155678
Phenylethylamine	1.44953	4.21046e+07	1.71502e+06	5.49883e+07	4.36187e+06	0.7657	-0.38515	0.00507487	0.0174756
19(R)-HETE	1.30393	2.39747e+07	1.92658e+06	3.13948e+07	3.07688e+06	0.76365	-0.38901	0.00507487	0.0155678
2-trans,6-trans-Farnesal	1.37199	1.73189e+07	1.29043e+06	2.27972e+07	1.75537e+06	0.7597	-0.39651	0.00507487	0.0155678
2-Phenylethanol	1.48151	3.66522e+07	1.48578e+06	4.83391e+07	2.15642e+06	0.75823	-0.39929	0.00507487	0.0155678
Cytosine	1.49555	9.65885e+08	4.95409e+07	1.29986e+09	4.23159e+07	0.74307	-0.42844	0.00507487	0.0155678
Cellobiose	1.36965	3.1022e+07	3.4525e+06	4.23095e+07	2.92589e+06	0.73322	-0.44769	0.00507487	0.0155678
Pyridoxine	1.51208	6.99612e+07	2.91731e+06	9.54399e+07	2.68074e+06	0.73304	-0.44804	0.00507487	0.0155678
L-Valine	1.51179	3.11035e+09	1.35328e+08	4.25608e+09	1.17243e+08	0.7308	-0.45245	0.00507487	0.0155678
Kanosamine	1.45228	2.74227e+07	2.02853e+06	3.77908e+07	2.03063e+06	0.72565	-0.46266	0.00507487	0.0155678
Dethiobiotin	1.40835	4.37586e+07	2.83204e+06	6.03972e+07	5.00648e+06	0.72451	-0.46492	0.00507487	0.0155678
13S-hydroxyoctadecadienoic acid	1.47156	3.86505e+07	2.57469e+06	5.35591e+07	2.54778e+06	0.72164	-0.47064	0.00507487	0.0155678
Chlorogenic acid	1.32631	2.54342e+07	4.26518e+06	3.63044e+07	2.60234e+06	0.70058	-0.51337	0.00507487	0.0155678
Glycerophosphocholine	1.47643	1.33203e+08	7.95626e+06	1.90403e+08	1.07532e+07	0.69959	-0.51543	0.00507487	0.0155678
15-Deoxy-d-12,14-PGJ2	1.23103	2.93937e+07	2.27627e+06	4.20691e+07	7.05139e+06	0.6987	-0.51726	0.00823902	0.0224126
Kynurenic acid	1.54793	9.24074e+06	275186	1.38663e+07	909369	0.66641	-0.58551	0.00507487	0.0174756
D-Phenyllactic acid	1.15745	2.66227e+07	8.4318e+06	4.06324e+07	4.49694e+06	0.65521	-0.60998	0.0130652	0.0318274
Protocatechuic acid	1.0942	2.86413e+07	8.21186e+06	4.42657e+07	9.99199e+06	0.64703	-0.62809	0.0202406	0.0495115
Phenylacetic acid	1.22021	1.66061e+07	2.51402e+06	2.62355e+07	5.18854e+06	0.63296	-0.6598	0.00507487	0.0155678
Pyrimidodiazepine	1.5199	5.40292e+07	2.2294e+06	8.56882e+07	3.5842e+06	0.63053	-0.66536	0.00507487	0.0155678
Ribose 1,5-bisphosphate	1.06757	4.54013e+07	9.45485e+06	7.30026e+07	2.1956e+07	0.62191	-0.68521	0.0453276	0.0908749
Prunasin	1.46181	8.19646e+06	687182	1.31967e+07	1.59062e+06	0.6211	-0.68711	0.00507487	0.0174756
8-Isoprostane	1.45231	1.98083e+07	3.01936e+06	3.20527e+07	1.53927e+06	0.61799	-0.69434	0.00507487	0.0155678
Indole	1.53378	1.64087e+08	4.56589e+06	2.69044e+08	7.23229e+06	0.60989	-0.71338	0.00507487	0.0155678
2-Amino-2-deoxy-D-gluconate	1.45141	1.09417e+07	1.07784e+06	1.83755e+07	1.76585e+06	0.59545	-0.74794	0.00507487	0.0155678
2-Dehydropantoate	1.51735	3.39421e+08	2.51083e+07	5.85631e+08	2.39395e+07	0.57958	-0.78692	0.00507487	0.0155678
N-Acetylmuramate	1.30178	1.00921e+07	3.60619e+06	1.75064e+07	553958	0.57648	-0.79466	0.00507487	0.0155678
3-Methylindole	1.52126	1.34344e+08	7.12135e+06	2.36253e+08	1.1065e+07	0.56865	-0.8144	0.00507487	0.0155678
16-Hydroxy hexadecanoic acid	1.58346	2.03823e+08	9.8707e+06	3.6273e+08	1.57592e+07	0.56191	-0.83158	0.00507487	0.0174756
N-Acetyl-D-glucosamine	1.48863	1.12363e+08	4.22933e+06	2.05015e+08	1.89684e+07	0.54807	-0.86757	0.00507487	0.0155678
Desmosterol	1.43535	6.65089e+06	605284	1.25475e+07	1.6902e+06	0.53006	-0.91578	0.00507487	0.0155678
11,12,15-THETA	1.23367	1.83083e+07	9.38853e+06	3.49208e+07	2.24729e+06	0.52428	-0.93159	0.00507487	0.0155678
L-Tryptophan	1.59132	5.86751e+08	4.00639e+07	1.15117e+09	2.88255e+07	0.5097	-0.97228	0.00507487	0.0174756
Isocorypalmine	1.25823	1.58362e+07	6.39115e+06	3.13555e+07	5.63527e+06	0.50505	-0.98549	0.00507487	0.0155678
5(S)-HpETE	1.40606	1.79229e+07	6.20101e+06	3.6388e+07	1.75972e+06	0.49255	-1.0217	0.00507487	0.0155678
Aminoadipic acid	1.51891	5.17524e+07	3.13436e+06	1.07787e+08	6.96578e+06	0.48013	-1.0585	0.00507487	0.0155678
Dhurrin	1.13088	1.36776e+07	3.52668e+06	2.85736e+07	1.10182e+07	0.47868	-1.0629	0.00507487	0.0174756
N-Acetyl-L-glutamate 5-semialdehyde	1.26583	1.74707e+08	2.70212e+07	3.72553e+08	1.03183e+08	0.46894	-1.0925	0.00507487	0.0155678
Prostaglandin H2	1.54321	4.7115e+07	3.71225e+06	1.00839e+08	1.0924e+07	0.46723	-1.0978	0.00507487	0.0174756
Pulegone	1.53908	6.35093e+07	2.44161e+06	1.41173e+08	2.98816e+06	0.44987	-1.1524	0.00507487	0.0155678
2-Aminobenzoic acid	1.51645	6.72171e+06	766703	1.52404e+07	951974	0.44104	-1.181	0.00507487	0.0155678
Hexadecanedioate	1.41428	1.51811e+07	8.15345e+06	3.52505e+07	1.3082e+06	0.43066	-1.2154	0.00507487	0.0174756
Trehalose 6-phosphate	1.38522	4.50576e+07	2.13119e+07	1.05962e+08	8.88716e+06	0.42522	-1.2337	0.00507487	0.0155678
trans-Zeatin riboside	1.53734	3.53257e+06	321977	9.05481e+06	1.20565e+06	0.39013	-1.358	0.00507487	0.0174756
D-Arabitol	1.45727	1.89228e+07	7.0911e+06	4.88069e+07	3.74529e+06	0.38771	-1.367	0.00507487	0.0155678
Deoxyguanosine	1.58691	5.6315e+06	1.08939e+06	1.63446e+07	281142	0.34455	-1.5372	0.00507487	0.0174756
Prostaglandin D2	1.18586	3.82585e+06	3.01774e+06	1.15923e+07	3.98925e+06	0.33003	-1.5993	0.00823902	0.0224126
9(S)-HPETE	1.09986	6.48942e+06	2.89145e+06	2.03583e+07	1.01562e+07	0.31876	-1.6495	0.030639	0.0620758
Deoxyadenosine	1.53984	1.97134e+08	2.21473e+06	6.40691e+08	1.90893e+07	0.30769	-1.7005	0.00507487	0.0155678
Normetanephrine	1.43245	1.75334e+07	1.22024e+07	5.88566e+07	3.76761e+06	0.2979	-1.7471	0.00507487	0.0155678
L-Kynurenine	1.17297	6.26213e+06	2.99884e+06	2.20548e+07	1.00031e+07	0.28394	-1.8164	0.030639	0.0620758
Thymine	1.49224	2.33782e+07	3.23462e+06	8.77133e+07	1.26e+07	0.26653	-1.9076	0.00507487	0.0155678
Ascorbate	1.22645	1.2191e+07	7.40499e+06	4.75717e+07	1.95384e+07	0.25627	-1.9643	0.00823902	0.0224126
(4S)-4,6-Dihydroxy-2,5-dioxohexanoate	1.28536	2.00586e+07	3.05051e+06	8.38319e+07	3.26118e+07	0.23927	-2.0633	0.00507487	0.0155678
L-Alanine	1.12658	2.60501e+07	1.27267e+07	1.13544e+08	6.7275e+07	0.22943	-2.1239	0.00507487	0.0174756
16(R)-HETE	1.22207	1.08398e+07	1.15367e+06	4.76593e+07	2.19253e+07	0.22744	-2.1364	0.00507487	0.0155678
2-Dehydro-3-deoxy-L-arabinonate	1.06983	4.47439e+06	3.38687e+06	1.9687e+07	1.26809e+07	0.22728	-2.1375	0.030639	0.0677154
5,6-DHET	1.34843	5.96064e+06	3.63819e+06	2.68804e+07	8.22649e+06	0.22175	-2.173	0.00507487	0.0155678
Sorbitol	1.01908	2.16511e+07	1.53977e+07	1.05455e+08	7.21108e+07	0.20531	-2.2841	0.030639	0.0620758
2,5-Dioxopentanoate	1.50073	6.95994e+06	4.00453e+06	3.70881e+07	7.71396e+06	0.18766	-2.4138	0.00507487	0.0174756
Amygdalin	1.38514	1.99837e+06	1.19356e+06	1.12524e+07	3.30034e+06	0.1776	-2.4933	0.00507487	0.0155678
2-Hydroxy-3-(4-hydroxyphenyl)propenoic acid	1.53786	1.24935e+07	2.14444e+06	7.8214e+07	3.19507e+06	0.15973	-2.6463	0.00507487	0.0155678
Mannitol	1.38914	2.66205e+07	8.9102e+06	1.78898e+08	5.61822e+07	0.1488	-2.7485	0.00507487	0.0155678
Maleic acid	1.00839	4.91343e+06	3.57609e+06	3.52868e+07	2.69899e+07	0.13924	-2.8443	0.00823902	0.0224126
L-Isoleucine	1.29308	1.49544e+08	1.51889e+08	1.368e+09	5.94389e+08	0.10932	-3.1934	0.00823902	0.0224126
EPA (d5)	1.20604	1.57786e+07	3.50483e+06	1.66152e+08	9.27695e+07	0.094965	-3.3965	0.00507487	0.0155678
Quercetin 3-O-glucoside	1.33983	3.37137e+07	8.23494e+06	5.58661e+08	2.66083e+08	0.060347	-4.0506	0.00507487	0.0174756

## Sheet: CsGLK2vsWT
Table S2. Differential metabolites between CsGLK2OE and WT
	VIP	mean_CsGLK2	sd_CsGLK2	mean_WT	sd_WT	Fold Change_CsGLK2/WT	log2(FC_CsGLK2/WT)	p.value	FDR
3-[(1-Carboxyvinyl)oxy]benzoate	1.34065	1.00893e+08	3.437e+07	4.93703e+06	1.17555e+06	20.436	4.353	0.00507487	0.0135696
p-Coumaroyl quinic acid	1.49348	9.53327e+07	4.7049e+06	8.35978e+06	843237	11.404	3.5114	0.00507487	0.0143352
4-Hydroxybenzoic acid	1.47343	3.13813e+07	1.43815e+06	3.1831e+06	612529	9.8587	3.3014	0.00507487	0.0135696
Galactosylglycerol	1.46895	9.13356e+07	1.14252e+07	1.10353e+07	4.45744e+06	8.2767	3.0491	0.00507487	0.0143352
4-Hydroxyphenylacetaldehyde	1.13784	5.96747e+07	3.32083e+07	7.75761e+06	2.39443e+06	7.6924	2.9434	0.00507487	0.0135696
Ectoine	1.46866	1.78434e+08	1.26883e+07	2.42823e+07	2.30584e+06	7.3483	2.8774	0.00507487	0.0135696
Stearidonic acid	1.33498	6.4574e+08	1.97225e+08	9.75789e+07	3.95318e+07	6.6176	2.7263	0.00507487	0.0135696
N-Acetyl-L-phenylalanine	1.49182	9.82138e+07	4.95059e+06	1.83409e+07	1.81627e+06	5.3549	2.4209	0.00507487	0.0143352
(1S,4R)-1-Hydroxy-2-oxolimonene	1.42605	2.45323e+07	2.27797e+06	4.85441e+06	3.43167e+06	5.0536	2.3373	0.00507487	0.0135696
Catechin	1.46456	1.87342e+07	1.98291e+06	4.62793e+06	1.20564e+06	4.0481	2.0172	0.00507487	0.0143352
13(S)-HOT	1.49353	1.89766e+09	7.73984e+07	4.73426e+08	7.48465e+06	4.0084	2.003	0.00507487	0.0143352
Xanthohumol	1.48022	2.52113e+07	1.84948e+06	7.05055e+06	1.07451e+06	3.5758	1.8383	0.00507487	0.0143352
L-Formylkynurenine	1.42225	2.17767e+08	8.95811e+06	6.23466e+07	3.25784e+07	3.4928	1.8044	0.00507487	0.0135696
Tyramine	1.46893	8.09092e+07	4.56844e+06	2.34425e+07	1.22776e+06	3.4514	1.7872	0.00507487	0.0135696
11(R)-HETE	1.34271	1.72714e+07	2.18217e+06	5.13495e+06	3.71875e+06	3.3635	1.75	0.00507487	0.0135696
Tyrosol	1.46881	2.61552e+08	1.32609e+07	7.8878e+07	7.31241e+06	3.3159	1.7294	0.00507487	0.0135696
Acetylphosphate	1.16908	1.13189e+08	4.27794e+07	3.42745e+07	1.99757e+07	3.3024	1.7235	0.00507487	0.0135696
Gentisic acid	1.31205	6.02211e+07	1.29865e+07	1.86945e+07	1.20009e+07	3.2213	1.6877	0.00507487	0.0143352
Melibiitol	1.34801	7.90923e+06	1.77849e+06	2.55709e+06	923489	3.0931	1.629	0.00507487	0.0143352
Gluconic acid	1.36265	4.15111e+07	9.49191e+06	1.34504e+07	2.7986e+06	3.0862	1.6258	0.00507487	0.0143352
Alpha-Linolenic acid	1.46815	9.05695e+07	3.43269e+06	3.03054e+07	3.89249e+06	2.9886	1.5794	0.00507487	0.0135696
(2E,4Z,7Z,8E)-Colnelenic acid	1.09476	3.00161e+08	1.3728e+08	1.04498e+08	2.5776e+06	2.8724	1.5223	0.00507487	0.0135696
L-Arogenate	1.22401	1.01876e+07	3.22493e+06	3.66741e+06	1.50284e+06	2.7779	1.474	0.00823902	0.0211095
Pyroglutamic acid	1.04469	6.92454e+07	2.56869e+07	2.55769e+07	2.19924e+07	2.7073	1.4369	0.0130652	0.0290891
4-Hydroxycinnamic acid	1.45325	2.08939e+07	1.64347e+06	7.87521e+06	823536	2.6531	1.4077	0.00507487	0.0135696
Geniposidic acid	1.47588	2.4494e+07	1.91729e+06	9.23397e+06	628864	2.6526	1.4074	0.00507487	0.0143352
Hypoxanthine	1.47112	1.81713e+08	7.27957e+06	6.87593e+07	3.22992e+06	2.6427	1.402	0.00507487	0.0135696
Adenine	1.47513	2.31856e+09	1.68416e+08	8.82632e+08	9.4795e+07	2.6269	1.3933	0.00507487	0.0143352
6-Hydroxynicotinic acid	1.47191	7.66394e+07	2.63301e+06	3.01451e+07	1.55286e+06	2.5424	1.3462	0.00507487	0.0135696
Chavicol	1.01179	5.31681e+07	2.48863e+07	2.1053e+07	8.99557e+06	2.5254	1.3365	0.00507487	0.0135696
trans-Ferulic acid	1.49153	5.81839e+07	1.51322e+06	2.30617e+07	1.83746e+06	2.523	1.3351	0.00507487	0.0143352
Abscisic alcohol	1.11461	2.65865e+07	1.0422e+07	1.09541e+07	1.51454e+06	2.4271	1.2792	0.00507487	0.0135696
8,9-EET	1.4725	5.17482e+07	1.39315e+06	2.14992e+07	1.25192e+06	2.407	1.2672	0.00507487	0.0135696
Calcitriol	1.31672	2.67542e+07	1.31077e+06	1.1339e+07	5.92922e+06	2.3595	1.2385	0.00507487	0.0135696
Prostaglandin I2	1.34258	3.31541e+08	8.9138e+06	1.44163e+08	6.60089e+07	2.2998	1.2015	0.00507487	0.0135696
15-Deoxy-d-12,14-PGJ2	1.44415	9.49615e+07	5.29099e+06	4.20691e+07	7.05139e+06	2.2573	1.1746	0.00507487	0.0135696
Ubiquinone-1	1.44554	6.47637e+07	5.21224e+06	2.92997e+07	2.49932e+06	2.2104	1.1443	0.00507487	0.0135696
Pantothenic acid	1.47082	2.57003e+08	8.87568e+06	1.18856e+08	4.55977e+06	2.1623	1.1126	0.00507487	0.0135696
Jasmonic acid	1.23599	2.38463e+08	5.68298e+06	1.15179e+08	6.2244e+07	2.0704	1.0499	0.00507487	0.0135696
3-Hydroxyanthranilic acid	1.44107	8.95905e+06	668210	4.4604e+06	720031	2.0086	1.0062	0.00507487	0.0143352
Oxoglutaric acid	1.45833	3.32201e+07	1.85785e+06	1.66272e+07	922219	1.9979	0.99851	0.00507487	0.0135696
13(S)-HpOTrE	1.47276	2.83027e+08	7.48126e+06	1.41948e+08	4.02322e+06	1.9939	0.99557	0.00507487	0.0135696
Malonate	1.31867	3.51122e+07	3.67749e+06	1.82523e+07	5.9827e+06	1.9237	0.94389	0.00823902	0.0211095
(+)-7-Isojasmonic acid	1.43553	1.57775e+08	1.01369e+07	8.20206e+07	1.00021e+07	1.9236	0.94381	0.00507487	0.0135696
Prostaglandin G2	1.47071	1.07636e+09	3.56356e+07	5.66883e+08	1.03427e+07	1.8987	0.92504	0.00507487	0.0135696
Normetanephrine	1.01119	1.09521e+08	4.16227e+07	5.88566e+07	3.76761e+06	1.8608	0.89593	0.00507487	0.0135696
(+)-(S)-Carvone	1.14628	1.84039e+07	4.83233e+06	1.01117e+07	1.97676e+06	1.8201	0.86399	0.00507487	0.0135696
L-Methionine S-oxide	1.46603	4.65476e+08	1.6306e+07	2.59596e+08	1.10948e+07	1.7931	0.84244	0.00507487	0.0135696
Etherolenic acid	1.45254	1.76452e+09	5.87393e+07	9.97043e+08	9.30229e+07	1.7698	0.82355	0.00507487	0.0135696
L-Glutamine	1.45185	2.11974e+09	1.13628e+08	1.22609e+09	6.29779e+07	1.7289	0.78982	0.00507487	0.0135696
2-Ketobutyric acid	1.45078	1.9048e+08	9.84506e+06	1.12563e+08	6.08094e+06	1.6922	0.7589	0.00507487	0.0135696
N-Acetylputrescine	1.45187	5.10821e+08	2.64902e+07	3.02332e+08	1.47094e+07	1.6896	0.75668	0.00507487	0.0135696
L-4-Hydroxyphenylglycine	1.46615	6.513e+08	2.01461e+07	3.90483e+08	1.45474e+07	1.6679	0.73806	0.00507487	0.0135696
Epicatechin	1.39041	1.48167e+07	1.16643e+06	8.9403e+06	1.1432e+06	1.6573	0.72883	0.00507487	0.0135696
Coumarin	1.4614	1.51691e+08	6.5798e+06	9.16734e+07	1.91826e+06	1.6547	0.72656	0.00507487	0.0135696
2-Hydroxy-2-ethylsuccinic acid	1.43594	5.15197e+07	3.73334e+06	3.12707e+07	635716	1.6475	0.72031	0.00507487	0.0135696
L-Tyrosine	1.46917	3.00072e+09	8.61066e+07	1.84141e+09	3.78241e+07	1.6296	0.7045	0.00507487	0.0135696
Pipecolic acid	1.46863	1.8416e+09	5.35563e+07	1.13069e+09	2.60745e+07	1.6287	0.70375	0.00507487	0.0135696
2-O-(alpha-D-Mannosyl)-D-glycerate	1.46301	2.2027e+07	1.35396e+06	1.3556e+07	452489	1.6249	0.70034	0.00507487	0.0143352
Chlorogenic acid	1.36876	5.73741e+07	6.09151e+06	3.63044e+07	2.60234e+06	1.5804	0.66026	0.00507487	0.0135696
2-Phenylacetamide	1.46632	8.09551e+08	2.05031e+07	5.13484e+08	1.90455e+07	1.5766	0.6568	0.00507487	0.0135696
3-alpha(S)-Strictosidine	1.24613	7.44669e+06	1.01764e+06	4.77121e+06	932585	1.5608	0.64224	0.00507487	0.0143352
Isochavicol	1.1539	8.37035e+07	1.30968e+07	5.37593e+07	1.31218e+07	1.557	0.63877	0.0202406	0.0420747
(S)-Tetrahydropapaverine	1.3462	1.48989e+07	1.29997e+06	9.69648e+06	1.27446e+06	1.5365	0.61967	0.00507487	0.0135696
19-Hydroxytabersonine	1.45223	6.52351e+07	2.38781e+06	4.31893e+07	3.5567e+06	1.5104	0.59497	0.00507487	0.0143352
5,6-DHET	1.09998	4.03888e+07	4.50479e+06	2.68804e+07	8.22649e+06	1.5025	0.5874	0.0453276	0.0805191
L-Asparagine	1.40622	2.92727e+08	1.25312e+07	1.95279e+08	2.0802e+07	1.499	0.58402	0.00507487	0.0135696
L-Aspartic acid	1.45927	7.9111e+08	2.68924e+07	5.36501e+08	1.54415e+07	1.4746	0.5603	0.00507487	0.0135696
L-Lysine	1.45015	7.19165e+08	2.71339e+07	4.90083e+08	2.11994e+07	1.4674	0.5533	0.00507487	0.0135696
UMP	1.07826	1.87858e+07	3.1793e+06	1.2919e+07	3.00984e+06	1.4541	0.54016	0.0130652	0.0302417
Maleamate	1.41284	8.75245e+07	5.84734e+06	6.11765e+07	2.14925e+06	1.4307	0.51671	0.00507487	0.0135696
Nicotine	1.41096	5.11512e+07	3.21787e+06	3.60312e+07	1.6815e+06	1.4196	0.50552	0.00507487	0.0135696
L-Arabinose	1.47791	2.90412e+07	733364	2.10893e+07	678649	1.3771	0.46159	0.00507487	0.0143352
Kanosamine	1.37926	5.197e+07	3.68992e+06	3.77908e+07	2.03063e+06	1.3752	0.45964	0.00507487	0.0135696
L-Dopa	1.3971	1.97433e+07	881664	1.46077e+07	1.0437e+06	1.3516	0.43463	0.00507487	0.0135696
N-Acetyl-L-2-amino-6-oxopimelate	1.16903	3.13695e+07	4.50958e+06	2.35497e+07	1.24775e+06	1.3321	0.41366	0.00507487	0.0135696
Dethiobiotin	1.36669	8.01127e+07	3.76524e+06	6.03972e+07	5.00648e+06	1.3264	0.40755	0.00507487	0.0135696
gamma-Aminobutyric acid	1.41333	6.13411e+09	1.757e+08	4.7171e+09	2.83679e+08	1.3004	0.37895	0.00507487	0.0135696
Cyclic GMP	1.02421	2.10907e+07	946985	1.64991e+07	3.67221e+06	1.2783	0.35422	0.0453276	0.0836163
Formylanthranilic acid	1.44243	2.04496e+07	233068	1.60354e+07	718417	1.2753	0.35081	0.00507487	0.0135696
Riboflavin	1.18802	1.7492e+08	1.81386e+07	1.38366e+08	1.04309e+07	1.2642	0.33821	0.00507487	0.0135696
Prostaglandin E2	1.29764	4.20933e+07	1.54175e+06	3.38141e+07	3.12931e+06	1.2448	0.31597	0.00507487	0.0135696
L-Arginine	1.15809	6.07661e+08	3.24939e+07	5.01758e+08	5.62458e+07	1.2111	0.27627	0.00823902	0.020029
Alpha-D-Glucose	1.2056	1.29146e+09	9.81165e+07	1.0722e+09	6.95186e+07	1.2045	0.26843	0.00507487	0.0135696
Phenylpyruvic acid	1.31691	3.58371e+07	1.00629e+06	2.99822e+07	2.23733e+06	1.1953	0.25735	0.00507487	0.0143352
Mandelonitrile	1.14832	3.29353e+08	1.43129e+07	2.86157e+08	2.29832e+07	1.151	0.20283	0.00507487	0.0135696
Chitobiose	1.00385	2.75232e+07	1.84348e+06	2.39141e+07	2.48435e+06	1.1509	0.20279	0.030639	0.0609096
trans-Cinnamate	1.24676	1.53736e+08	7.42604e+06	1.33828e+08	6.39364e+06	1.1488	0.20007	0.00507487	0.0135696
Uric acid	1.18893	1.76881e+07	1.07536e+06	1.54684e+07	671435	1.1435	0.19345	0.0130652	0.0290891
2-Hydroxybutyric acid	1.03026	4.10835e+07	1.82824e+06	3.61073e+07	3.51337e+06	1.1378	0.18627	0.0453276	0.0805191
Kynurenic acid	1.13695	1.56807e+07	789418	1.38663e+07	909369	1.1308	0.17741	0.0202406	0.0437057
Traumatic Acid	1.24895	7.11366e+07	2.80099e+06	6.36522e+07	2.35826e+06	1.1176	0.16038	0.00507487	0.0135696
L-2,4-diaminobutyric acid	1.10718	1.18012e+08	3.79727e+06	1.05879e+08	7.38155e+06	1.1146	0.15652	0.0130652	0.0290891
Perillic acid	1.10096	6.59687e+07	3.58715e+06	5.98417e+07	2.27104e+06	1.1024	0.14063	0.0130652	0.0290891
N-Acetylmuramate	1.16472	1.88989e+07	633298	1.75064e+07	553958	1.0795	0.11041	0.00823902	0.020029
8-Isoprostane	1.08264	3.44895e+07	837091	3.20527e+07	1.53927e+06	1.076	0.10571	0.030639	0.0587431
Uridine	1.2344	3.06765e+08	6.49822e+06	3.22928e+08	5.05034e+06	0.94995	-0.074081	0.00507487	0.0135696
Acetoacetic acid	1.27078	3.71667e+08	4.89774e+06	4.02908e+08	1.34798e+07	0.92246	-0.11644	0.00507487	0.0135696
Quercetin	1.2872	3.08565e+08	6.22886e+06	3.4349e+08	1.38997e+07	0.89832	-0.1547	0.00507487	0.0135696
Anabasine	1.26501	3.60113e+07	962136	4.02364e+07	1.72306e+06	0.89499	-0.16005	0.00507487	0.0135696
Limonene-1,2-diol	1.12947	2.13854e+07	1.61193e+06	2.41779e+07	852106	0.8845	-0.17706	0.0130652	0.0290891
Guanine	1.31337	1.02824e+09	5.51105e+07	1.20637e+09	4.4819e+07	0.85234	-0.2305	0.00507487	0.0135696
Prunasin	1.05944	1.08352e+07	898090	1.31967e+07	1.59062e+06	0.82106	-0.28445	0.030639	0.0609096
Cellobiose	1.26318	3.39245e+07	2.63519e+06	4.23095e+07	2.92589e+06	0.80182	-0.31865	0.00823902	0.020029
Indole	1.37217	2.14214e+08	1.53096e+07	2.69044e+08	7.23229e+06	0.79621	-0.32878	0.00507487	0.0135696
Pyruvic acid	1.44112	2.46402e+08	6.01254e+06	3.09835e+08	1.24708e+07	0.79527	-0.33049	0.00507487	0.0143352
2-Hydroxy-3-(4-hydroxyphenyl)propenoic acid	1.33791	6.19864e+07	4.94003e+06	7.8214e+07	3.19507e+06	0.79252	-0.33548	0.00507487	0.0135696
Diaminopimelic acid	1.44211	5.81852e+07	2.23123e+06	7.4884e+07	1.80653e+06	0.777	-0.36401	0.00507487	0.0135696
2-Dehydropantoate	1.38575	4.49776e+08	3.06048e+07	5.85631e+08	2.39395e+07	0.76802	-0.38078	0.00507487	0.0135696
Sphingosine	1.25661	1.70368e+07	2.01332e+06	2.26467e+07	1.77706e+06	0.75229	-0.41065	0.00507487	0.0135696
L-Threonine	1.4425	2.96292e+08	1.02744e+07	3.98916e+08	1.42172e+07	0.74274	-0.42907	0.00507487	0.0135696
9-OxoODE	1.40112	1.80407e+08	1.1685e+07	2.44041e+08	1.15966e+07	0.73925	-0.43587	0.00507487	0.0135696
Phosphorylcholine	1.281	4.01349e+08	2.9197e+07	5.43021e+08	5.58475e+07	0.7391	-0.43615	0.00507487	0.0135696
2-trans,6-trans-Farnesal	1.33627	1.67782e+07	1.32117e+06	2.27972e+07	1.75537e+06	0.73598	-0.44227	0.00507487	0.0135696
3-CMP	1.39934	5.1661e+07	3.88157e+06	7.05248e+07	3.05857e+06	0.73252	-0.44905	0.00507487	0.0135696
3-Methylindole	1.40512	1.72112e+08	1.17177e+07	2.36253e+08	1.1065e+07	0.7285	-0.45699	0.00507487	0.0135696
D-Arabitol	1.31476	3.52218e+07	3.87636e+06	4.88069e+07	3.74529e+06	0.72166	-0.47062	0.00507487	0.0135696
Fumaric acid	1.41709	4.23398e+07	2.72899e+06	5.87638e+07	3.37287e+06	0.72051	-0.47291	0.00507487	0.0143352
gamma-Glutamyl-beta-aminopropiononitrile	1.01448	5.07823e+06	1.64507e+06	7.2595e+06	701306	0.69953	-0.51555	0.0130652	0.0290891
Cytidine	1.45092	9.85907e+08	3.59123e+07	1.43265e+09	5.55666e+07	0.68817	-0.53917	0.00507487	0.0135696
L-Tryptophan	1.47544	7.91368e+08	3.84772e+07	1.15117e+09	2.88255e+07	0.68745	-0.54068	0.00507487	0.0143352
dGMP	1.30265	7.69012e+06	1.54233e+06	1.14694e+07	267909	0.67049	-0.57671	0.00507487	0.0135696
Pyrimidodiazepine	1.44788	5.72172e+07	2.65581e+06	8.56882e+07	3.5842e+06	0.66774	-0.58265	0.00507487	0.0135696
Cytosine	1.45854	8.57359e+08	3.51311e+07	1.29986e+09	4.23159e+07	0.65958	-0.60039	0.00507487	0.0135696
3-Methoxyanthranilate	1.44039	1.05215e+08	7.05161e+06	1.60048e+08	6.60655e+06	0.6574	-0.60516	0.00507487	0.0135696
Sphinganine	1.44876	3.32549e+08	1.47123e+07	5.22719e+08	2.53766e+07	0.63619	-0.65247	0.00507487	0.0135696
13-L-Hydroperoxylinoleic acid	1.47101	4.51639e+08	1.22014e+07	7.25996e+08	1.52313e+07	0.6221	-0.68479	0.00507487	0.0135696
2-Amino-2-deoxy-D-gluconate	1.31945	1.09636e+07	2.28793e+06	1.83755e+07	1.76585e+06	0.59664	-0.74506	0.00507487	0.0135696
Prostaglandin H2	1.4113	5.99362e+07	2.57256e+06	1.00839e+08	1.0924e+07	0.59438	-0.75055	0.00507487	0.0143352
Nicotinate D-ribonucleoside	1.47244	3.02937e+08	6.89909e+06	5.2086e+08	1.17022e+07	0.58161	-0.78188	0.00507487	0.0135696
Phenylacetic acid	1.19365	1.51002e+07	3.55302e+06	2.62355e+07	5.18854e+06	0.57556	-0.79696	0.00823902	0.020029
N-Acetyl-D-glucosamine	1.38616	1.17872e+08	1.60749e+07	2.05015e+08	1.89684e+07	0.57494	-0.79852	0.00507487	0.0135696
13S-hydroxyoctadecadienoic acid	1.37723	3.03579e+07	6.48851e+06	5.35591e+07	2.54778e+06	0.56681	-0.81906	0.00507487	0.0135696
beta-Alanyl-L-arginine	1.05647	6.82976e+06	3.81719e+06	1.22197e+07	1.44109e+06	0.55891	-0.8393	0.0453276	0.0805191
Pulegone	1.47331	7.86287e+07	1.86535e+06	1.41173e+08	2.98816e+06	0.55697	-0.84434	0.00507487	0.0135696
Aminoadipic acid	1.43466	5.98128e+07	5.88178e+06	1.07787e+08	6.96578e+06	0.55491	-0.84966	0.00507487	0.0135696
Quinate	1.44319	9.92638e+09	5.45953e+08	1.82664e+10	1.69879e+09	0.54342	-0.87985	0.00507487	0.0143352
16-Hydroxy hexadecanoic acid	1.4815	1.95995e+08	1.03793e+07	3.6273e+08	1.57592e+07	0.54033	-0.88808	0.00507487	0.0143352
myo-Inositol	1.4562	5.57849e+07	3.05797e+06	1.03742e+08	5.54464e+06	0.53773	-0.89506	0.00507487	0.0135696
N-Acetyl-L-glutamate 5-semialdehyde	1.06208	1.97405e+08	8.09531e+07	3.72553e+08	1.03183e+08	0.52987	-0.91629	0.030639	0.0587431
9,10-12,13-Diepoxyoctadecanoate	1.44131	3.58314e+07	4.35674e+06	6.87471e+07	3.71483e+06	0.52121	-0.94008	0.00507487	0.0135696
Hexadecanedioate	1.34042	1.81375e+07	6.46567e+06	3.52505e+07	1.3082e+06	0.51453	-0.95867	0.00507487	0.0143352
Mannitol	1.05832	9.18243e+07	3.40182e+07	1.78898e+08	5.61822e+07	0.51328	-0.96219	0.0202406	0.0420747
Pyridoxine	1.47045	4.64882e+07	2.45885e+06	9.54399e+07	2.68074e+06	0.48709	-1.0377	0.00507487	0.0135696
Glycerophosphocholine	1.45936	8.9096e+07	5.9862e+06	1.90403e+08	1.07532e+07	0.46793	-1.0956	0.00507487	0.0135696
Deoxyguanosine	1.47607	7.43793e+06	1.1382e+06	1.63446e+07	281142	0.45507	-1.1358	0.00507487	0.0143352
L-Cystine	1.13167	1.69062e+08	9.0078e+07	3.755e+08	1.0523e+08	0.45023	-1.1513	0.0130652	0.0302417
Thymine	1.3921	3.62733e+07	6.42479e+06	8.77133e+07	1.26e+07	0.41354	-1.2739	0.00507487	0.0135696
Isocorypalmine	1.25556	1.26457e+07	6.99571e+06	3.13555e+07	5.63527e+06	0.4033	-1.3101	0.00507487	0.0135696
Dihydrouracil	1.05505	6.29718e+06	754108	1.60201e+07	7.54571e+06	0.39308	-1.3471	0.00823902	0.0211095
12,13-DHOME	1.4665	3.7947e+07	3.50431e+06	1.00142e+08	4.65882e+06	0.37893	-1.4	0.00507487	0.0135696
2,5-Dioxopentanoate	1.17388	1.3916e+07	1.1934e+07	3.70881e+07	7.71396e+06	0.37521	-1.4142	0.0130652	0.0302417
trans-Zeatin riboside	1.44029	3.33295e+06	360950	9.05481e+06	1.20565e+06	0.36809	-1.4419	0.00507487	0.0143352
2-Phenylethanol	1.40476	1.74928e+07	7.46639e+06	4.83391e+07	2.15642e+06	0.36188	-1.4664	0.00507487	0.0135696
4-Amino-2-methyl-5-(phosphooxymethyl)pyrimidine	1.19868	3.49024e+07	1.47027e+07	9.93101e+07	3.27849e+07	0.35145	-1.5086	0.00507487	0.0135696
Deoxyadenosine	1.47439	2.23559e+08	5.85644e+06	6.40691e+08	1.90893e+07	0.34893	-1.519	0.00507487	0.0135696
Ophthalmate	1.33552	3.07669e+06	2.3058e+06	9.60224e+06	625869	0.32041	-1.642	0.00507487	0.0135696
Inosine	1.41878	846653	223181	2.69576e+06	428189	0.31407	-1.6708	0.00507487	0.0143352
Guanosine	1.46418	1.72585e+07	994861	5.77374e+07	6.62521e+06	0.29891	-1.7422	0.00507487	0.0143352
(Z)-But-1-ene-1,2,4-tricarboxylate	1.19262	1.4722e+08	3.93306e+07	4.97845e+08	1.94564e+08	0.29572	-1.7577	0.0130652	0.0290891
Trehalose 6-phosphate	1.43764	3.04019e+07	1.05896e+07	1.05962e+08	8.88716e+06	0.28691	-1.8013	0.00507487	0.0135696
Serotonin	1.46331	4.46201e+06	603167	1.55788e+07	1.02502e+06	0.28642	-1.8038	0.00507487	0.0135696
(4S)-4,6-Dihydroxy-2,5-dioxohexanoate	1.20251	2.2903e+07	8.38692e+06	8.38319e+07	3.26118e+07	0.2732	-1.872	0.00507487	0.0135696
Desmosterol	1.37865	3.321e+06	2.16944e+06	1.25475e+07	1.6902e+06	0.26468	-1.9177	0.00507487	0.0135696
Spermine	1.47209	7.25714e+06	819060	2.87041e+07	1.11783e+06	0.25283	-1.9838	0.00507487	0.0135696
3-Hydroxybenzoic acid	1.13289	2.18977e+06	979151	9.87268e+06	5.04818e+06	0.2218	-2.1727	0.00507487	0.0143352
scyllo-Inositol	1.15393	2.06164e+07	1.13612e+07	9.93421e+07	4.91188e+07	0.20753	-2.2686	0.00823902	0.0211095
Adenosine	1.47616	2.48132e+09	5.81376e+07	1.27543e+10	2.93396e+08	0.19455	-2.3618	0.00507487	0.0135696
Abscisic aldehyde	1.08061	2.71891e+06	231352	1.55547e+07	9.26395e+06	0.1748	-2.5163	0.00507487	0.0135696
11,12,15-THETA	1.467	5.06909e+06	1.55159e+06	3.49208e+07	2.24729e+06	0.14516	-2.7843	0.00507487	0.0135696
Succinic acid	1.27102	1.79059e+06	1.83345e+06	1.49011e+07	6.05101e+06	0.12016	-3.0569	0.00507487	0.0143352
Quercetin 3-O-glucoside	1.25075	3.58297e+07	1.45245e+07	5.58661e+08	2.66083e+08	0.064135	-3.9627	0.00507487	0.0143352
