# Supplementary material for: Tea GOLDEN2-LIKE genes enhance catechin biosynthesis through activating R2R3-MYB transcription factor
Source: Hortic Res. 2022 May 17;9:uhac117. doi: 10.1093/hr/uhac117 (PMC9347013; doi:10.1093/hr/uhac117)
Supplement: Web_Material_uhac117 [file web_material_uhac117.zip › Table S2.xlsx]

## Sheet: CsGLK1vsWT
Table S3. Differentially expressed genes between CsGLK1OE and WT in Mirco-Tom
gene_id	CsGLK1	WT	log2FoldChange	FoldChange(CsGLK1/WT)	pvalue	padj	gene_name	gene_chr	gene_start	gene_end	gene_strand	gene_length	gene_biotype	gene_description	tf_family
Solyc12g100350.2	20.0421	3.71857	2.43306	5.40037	0.00815972	0.0260355	-	12	68091939	68124245	+	7358	protein_coding	- && Q8RVL2.1 RecName: Full=Calpain-type cysteine protease DEK1; AltName: Full=Phytocalpain DEK1; AltName: Full=Protein DEFECTIVE KERNEL 1; Short=AtDEK1; AltName: Full=Protein EMBRYO DEFECTIVE 1275; AltName: Full=Protein EMBRYO DEFECTIVE 80; Flags: Precursor && -	-
Solyc12g100270.2	8.83117	71.7038	-3.04942	0.120791	1.48883e-07	1.13807e-06	-	12	68023915	68026963	+	2168	protein_coding	- && F4HVY0.1 RecName: Full=Protein ECERIFERUM 1 && PF04116:Fatty acid hydroxylase superfamily|PF12076:WAX2 C-terminal domain	-
Solyc12g100180.2	225.968	388.598	-0.779745	0.58247	2.52346e-07	1.87169e-06	-	12	67979199	67995586	+	8540	protein_coding	- && Q76CU2.1 RecName: Full=Pleiotropic drug resistance protein 1; AltName: Full=NtPDR1 && PF00005:ABC transporter|PF08370:Plant PDR ABC transporter associated|PF14510:ABC-transporter extracellular N-terminal|PF01061:ABC-2 type transporter	ABC2_membrane
Solyc12g100160.2	3981.72	3507.23	0.18257	1.1349	0.000160535	0.000771405	-	12	67970729	67975107	+	983	protein_coding	- && O23049.1 RecName: Full=50S ribosomal protein L6, chloroplastic; AltName: Full=Protein EMBRYO DEFECTIVE 2394; Flags: Precursor && PF00347:Ribosomal protein L6	-
Solyc12g100140.2	701.503	1521.57	-1.11508	0.461664	5.92506e-30	1.62175e-28	-	12	67958978	67965020	+	4496	protein_coding	- && Q66GR3.1 RecName: Full=Transcription factor bHLH130; AltName: Full=Basic helix-loop-helix protein 130; Short=AtbHLH130; Short=bHLH 130; AltName: Full=Transcription factor EN 69; AltName: Full=bHLH transcription factor bHLH130 && -	-
Solyc12g100060.1	4908.14	6192.49	-0.334893	0.792843	1.00948e-15	1.51149e-14	-	12	67928336	67928818	-	483	protein_coding	- && Q9LHJ8.1 RecName: Full=Zinc finger A20 and AN1 domain-containing stress-associated protein 5; Short=AtSAP5 && PF01428:AN1-like Zinc finger	zf-AN1
Solyc12g100030.2	35.3964	87.9417	-1.31608	0.401623	0.000370315	0.00165337	-	12	67911485	67914283	+	2799	protein_coding	- && Q9C9H7.2 RecName: Full=Receptor-like protein 12; Short=AtRLP12; Flags: Precursor && PF13855:Leucine rich repeat|PF08263:Leucine rich repeat N-terminal domain	LRRNT_2
Solyc12g099960.1	419.675	209.271	1.00483	2.00671	1.33917e-10	1.41004e-09	-	12	67880661	67881131	+	471	protein_coding	- && - && -	-
Solyc12g099940.2	1055.23	291.776	1.85613	3.62035	4.38601e-49	1.89446e-47	-	12	67868520	67876229	+	2546	protein_coding	- && - && -	-
Solyc12g099930.2	27612.8	12609.6	1.13087	2.18991	5.03623e-304	1.31496e-301	-	12	67863698	67867233	+	1382	protein_coding	- && Q56YA5.2 RecName: Full=Serine--glyoxylate aminotransferase; AltName: Full=Alanine--glyoxylate aminotransferase; Short=AGT; AltName: Full=Asparagine aminotransferase; AltName: Full=Serine--pyruvate aminotransferase && PF00266:Aminotransferase class-V	Aminotran_5
Solyc12g099910.2	933.681	707.711	0.401055	1.32047	0.00100859	0.00409535	-	12	67832643	67855937	+	7709	protein_coding	- && F4IV99.1 RecName: Full=Protein CHROMATIN REMODELING 5; Short=AtCHR5 && PF13907:Domain of unknown function (DUF4208)|PF00176:SNF2 family N-terminal domain|PF00385:Chromo (CHRromatin Organisation MOdifier) domain|PF00271:Helicase conserved C-terminal domain	SNF2_N
Solyc12g099900.1	408.809	557.037	-0.444255	0.734964	0.00193684	0.00737238	-	12	67827278	67828684	+	1407	protein_coding	- && Q9LPR8.1 RecName: Full=Scarecrow-like protein 3; Short=AtSCL3; AltName: Full=GRAS family protein 5; Short=AtGRAS-5 && PF03514:GRAS domain family	GRAS
Solyc12g099890.2	1283.42	1027.4	0.321844	1.24993	0.000184583	0.000879596	-	12	67818092	67823928	-	2913	protein_coding	- && Q80UZ2.1 RecName: Full=Protein SDA1 homolog; AltName: Full=SDA1 domain-containing protein 1 && PF08158:NUC130/3NT domain|PF05285:SDA1	-
Solyc12g099800.2	516.358	402.524	0.359234	1.28274	0.00234857	0.00874058	-	12	67774653	67779125	-	1420	protein_coding	- && Q93WI0.1 RecName: Full=Rhodanese-like/PpiC domain-containing protein 12, chloroplastic; AltName: Full=Sulfurtransferase 12; Short=AtStr12; Flags: Precursor && PF13616:PPIC-type PPIASE domain|PF00581:Rhodanese-like domain	Rhodanese
Solyc12g099770.2	1152.79	1484.9	-0.366816	0.775492	8.29579e-06	4.99553e-05	-	12	67760403	67764528	+	1661	protein_coding	- && Q9M1J1.1 RecName: Full=Mitochondrial fission 1 protein A; AltName: Full=FIS1 homolog A; Short=AtFIS1a; AltName: Full=Protein BIGYIN 1 && PF14853:Fis1 C-terminal tetratricopeptide repeat|PF14852:Fis1 N-terminal tetratricopeptide repeat	-
Solyc12g099650.2	26667.3	8620.49	1.62894	3.09285	0	0	-	12	67690850	67691191	+	342	protein_coding	- && - && -	-
Solyc12g099600.2	385.811	226.479	0.766054	1.70061	1.94391e-06	1.28733e-05	-	12	67670529	67674999	+	2215	protein_coding	- && Q9LUS8.1 RecName: Full=Probable protein phosphatase 2C 40; Short=AtPP2C40; AltName: Full=Protein phosphatase 2C homolog 1 && PF00481:Protein phosphatase 2C	PP2C
Solyc12g099490.2	789.87	1048.02	-0.407798	0.753773	6.51938e-05	0.000337561	-	12	67602935	67605471	+	851	protein_coding	- && - && PF08555:Eukaryotic family of unknown function (DUF1754)	-
Solyc12g099440.2	2938.69	3306.01	-0.16945	0.889182	0.000632198	0.00268427	-	12	67571780	67579650	+	2454	protein_coding	- && O49809.2 RecName: Full=Glyoxysomal fatty acid beta-oxidation multifunctional protein MFP-a; Includes: RecName: Full=Enoyl-CoA hydratase/3-2-trans-enoyl-CoA isomerase/3-hydroxybutyryl-CoA epimerase; Includes: RecName: Full=3-hydroxyacyl-CoA dehydrogenase && PF00725:3-hydroxyacyl-CoA dehydrogenase, C-terminal domain|PF00378:Enoyl-CoA hydratase/isomerase|PF02737:3-hydroxyacyl-CoA dehydrogenase,…	3HCDH_N
Solyc12g099430.2	1003.02	377.421	1.40918	2.65586	8.58344e-46	3.4871e-44	-	12	67564886	67569610	+	2159	protein_coding	- && P80299.1 RecName: Full=Bifunctional epoxide hydrolase 2; Includes: RecName: Full=Cytosolic epoxide hydrolase 2; Short=CEH; AltName: Full=Epoxide hydratase; AltName: Full=Soluble epoxide hydrolase; Short=SEH; Includes: RecName: Full=Lipid-phosphate phosphatase && PF12697:Alpha/beta hydrolase family	-
Solyc12g099410.2	85.6768	2.75621	4.95543	31.0266	0.00301852	0.0109429	-	12	67547983	67551778	+	1837	protein_coding	- && Q8GX86.2 RecName: Full=Probable pectinesterase/pectinesterase inhibitor 21; Includes: RecName: Full=Pectinesterase inhibitor 21; AltName: Full=Pectin methylesterase inhibitor 21; Includes: RecName: Full=Pectinesterase 21; Short=PE 21; AltName: Full=Pectin methylesterase 21; Short=AtPME21 && PF01095:Pectinesterase|PF04043:Plant invertase/pectin methylesterase inhibitor	-
Solyc12g099360.2	71.0669	25.3186	1.49393	2.81655	0.000567637	0.00243776	-	12	67519755	67523117	+	2217	protein_coding	- && Q8VZF1.1 RecName: Full=Acetate/butyrate--CoA ligase AAE7, peroxisomal; AltName: Full=AMP-binding protein 7; Short=AtAMPBP7; AltName: Full=Acetyl-CoA synthetase; AltName: Full=Acyl-activating enzyme 7; AltName: Full=Butyryl-CoA synthetase; AltName: Full=Protein ACETATE NON-UTILIZING 1 && PF00501:AMP-binding enzyme|PF13193:AMP-binding enzyme C-terminal domain	AMP-binding
Solyc12g099330.2	2266.48	2016.49	0.168844	1.12416	0.00379783	0.0133617	-	12	67501268	67503363	-	691	protein_coding	- && Q84WM0.2 RecName: Full=60S ribosomal protein L29-2 && -	-
Solyc12g099320.2	1030.2	767.557	0.424184	1.34181	0.000680055	0.00286496	-	12	67482831	67499509	-	3455	protein_coding	- && Q4S6U8.1 RecName: Full=Serine/threonine-protein phosphatase 4 regulatory subunit 3; AltName: Full=SMEK homolog 1 && PF04802:Component of IIS longevity pathway SMK-1	-
Solyc12g099310.2	2596.51	1976.41	0.393903	1.31394	1.16633e-08	1.00494e-07	-	12	67477888	67481789	-	1501	protein_coding	- && Q9LSP7.1 RecName: Full=Ubiquitin-conjugating enzyme E2 32; AltName: Full=E2 ubiquitin-conjugating enzyme 32; AltName: Full=Ubiquitin carrier protein 32 && PF00179:Ubiquitin-conjugating enzyme	UQ_con
Solyc12g099280.2	468.902	250.121	0.905322	1.87296	3.15584e-08	2.61352e-07	-	12	67456496	67465579	+	3887	protein_coding	- && F4KDH9.1 RecName: Full=FIP1[V]-like protein; Short=AtFIP1(V); AltName: Full=Factor interacting with poly(A) polymerase 1-like 5; Short=AtFIPS5; AltName: Full=Protein HOMOLOG OF YEAST FIP1 [V] && PF05182:Fip1 motif	-
Solyc12g099270.2	2311.97	1454.83	0.667932	1.58879	8.66442e-25	2.01344e-23	-	12	67450146	67455648	-	2547	protein_coding	- && - && PF12617:Iron-Sulfur binding protein C terminal	-
Solyc12g099260.2	666.326	423.459	0.65372	1.57322	1.89062e-08	1.59645e-07	-	12	67439261	67445854	-	2360	protein_coding	- && Q9C522.1 RecName: Full=ATP-citrate synthase beta chain protein 1; Short=ATP-citrate synthase B-1; AltName: Full=ATP-citrate lyase B-1; AltName: Full=Citrate cleavage enzyme B-1 && PF00549:CoA-ligase|PF00285:Citrate synthase	Citrate_synt
Solyc12g099200.2	2306.85	1889.72	0.288303	1.2212	2.56843e-06	1.67655e-05	-	12	67415386	67416878	+	598	protein_coding	- && F4HWQ8.1 RecName: Full=Cell wall / vacuolar inhibitor of fructosidase 1; Short=AtC/VIF1; Flags: Precursor && PF04043:Plant invertase/pectin methylesterase inhibitor	-
Solyc12g099180.2	21.2415	57.0251	-1.43803	0.369071	0.0114269	0.0347836	-	12	67401091	67404440	+	1810	protein_coding	- && Q56XM9.1 RecName: Full=Nuclear poly(A) polymerase 3; Short=PAP(III); Short=Poly(A) polymerase III; AltName: Full=Polynucleotide adenylyltransferase 3 && PF04928:Poly(A) polymerase central domain	-
Solyc12g099160.2	258.165	443.447	-0.783289	0.581041	5.19871e-06	3.23102e-05	-	12	67391884	67396674	+	1826	protein_coding	- && Q9LSM9.2 RecName: Full=Serine carboxypeptidase-like 33; Flags: Precursor && PF00450:Serine carboxypeptidase	Peptidase_S10
Solyc12g099080.2	1139.92	1357.91	-0.253345	0.838949	0.00739379	0.02389	-	12	67335291	67340937	-	1913	protein_coding	- && P51823.2 RecName: Full=ADP-ribosylation factor 2 && -	-
Solyc12g099000.2	993.285	2429.97	-1.28995	0.408966	4.46796e-66	2.54477e-64	-	12	67298171	67300163	-	1245	protein_coding	- && P43281.1 RecName: Full=S-adenosylmethionine synthase 2; Short=AdoMet synthase 2; AltName: Full=Methionine adenosyltransferase 2; Short=MAT 2 && PF02773:S-adenosylmethionine synthetase, C-terminal domain|PF02772:S-adenosylmethionine synthetase, central domain|PF00438:S-adenosylmethionine synthetase, N-terminal domain	-
Solyc12g098980.2	803.772	656.102	0.291171	1.22363	0.00395408	0.0138319	PTI1	12	67289128	67293705	-	1666	protein_coding	- && Q41328.2 RecName: Full=Pto-interacting protein 1; Short=Pti1; AltName: Full=Pto kinase interactor 1 && PF07714:Protein tyrosine kinase	Pkinase_Tyr
Solyc12g098940.2	4925.91	5518.76	-0.164442	0.892274	0.000107482	0.000534603	-	12	67267856	67270140	-	593	protein_coding	- && P62980.2 RecName: Full=Ubiquitin-40S ribosomal protein S27a; Contains: RecName: Full=Ubiquitin; Contains: RecName: Full=40S ribosomal protein S27a; Flags: Precursor >P62981.2 RecName: Full=Ubiquitin-40S ribosomal protein S27a; Contains: RecName: Full=Ubiquitin; Contains: RecName: Full=40S ribosomal protein S27a; Flags: Precursor && PF00240:Ubiquitin family|PF01599:Ribosomal protein S27a	ubiquitin
Solyc12g098920.2	1166.89	951.288	0.293725	1.2258	0.00159217	0.0061809	-	12	67259931	67263883	-	2231	protein_coding	- && Q84R11.1 RecName: Full=Probable GTP diphosphokinase CRSH, chloroplastic; AltName: Full=Calcium-activated RelA/Spot homolog; Short=AtCRSH; AltName: Full=ppGpp synthetase CRSH; Flags: Precursor && PF04607:Region found in RelA / SpoT proteins|PF13328:HD domain|PF13499:EF-hand domain pair	-
Solyc12g098910.2	877.411	696.779	0.332091	1.25884	0.000322909	0.00146215	-	12	67252342	67259292	+	1744	protein_coding	- && Q8RWC9.2 RecName: Full=CBL-interacting serine/threonine-protein kinase 1; AltName: Full=SNF1-related kinase 3.16; AltName: Full=SOS2-like protein kinase PKS13 && PF03822:NAF domain|PF00069:Protein kinase domain	Pkinase
Solyc12g098890.2	2197.92	1009.19	1.12256	2.17732	3.78074e-42	1.40571e-40	-	12	67238385	67241585	-	780	protein_coding	- && Q9SX68.1 RecName: Full=50S ribosomal protein L18, chloroplastic; AltName: Full=CL18; Flags: Precursor && PF00861:Ribosomal L18p/L5e family	-
Solyc12g098830.2	416.812	551.499	-0.402744	0.756418	0.00499843	0.0169518	-	12	67189875	67200946	-	2454	protein_coding	- && Q3UHB1.1 RecName: Full=5'-nucleotidase domain-containing protein 3; AltName: Full=GRP94-neighboring nucleotidase && PF05761:5' nucleotidase family	-
Solyc12g098820.2	751.889	972.718	-0.370963	0.773266	0.000234291	0.0010926	-	12	67173114	67180743	+	1775	protein_coding	- && B9DFG5.1 RecName: Full=PTI1-like tyrosine-protein kinase 3; Short=PTI1-3 && PF07714:Protein tyrosine kinase	Pkinase_Tyr
Solyc12g098740.2	1949.65	1493.21	0.385444	1.30626	1.66824e-06	1.11206e-05	-	12	67126329	67136428	+	4288	protein_coding	- && Q67YI9.1 RecName: Full=Clathrin interactor EPSIN 2; AltName: Full=EPSIN-related 2 && PF01417:ENTH domain	-
Solyc12g098700.2	1919.83	1567.13	0.292006	1.22434	0.000229642	0.00107325	-	12	67100774	67110974	+	4585	protein_coding	- && Q9SF41.1 RecName: Full=DEAD-box ATP-dependent RNA helicase 45 && -	-
Solyc12g098690.2	310.881	457.586	-0.559674	0.678456	3.11027e-05	0.000170624	-	12	67094875	67099918	+	1506	protein_coding	- && Q9Y7K5.2 RecName: Full=Uncharacterized WD repeat-containing protein C2A9.03 && -	-
Solyc12g098640.2	1823.91	2456.61	-0.428519	0.743024	1.60189e-10	1.67755e-09	-	12	67062101	67067163	-	1982	protein_coding	- && Q9M643.1 RecName: Full=Cycloeucalenol cycloisomerase; AltName: Full=Cycloeucalenol--obtusifoliol isomerase; AltName: Full=Cyclopropyl sterol isomerase && -	-
Solyc12g098590.2	1969.38	1276.64	0.626434	1.54375	2.89238e-15	4.21399e-14	-	12	67027244	67031815	+	2992	nontranslating_CDS	- && F8WKW0.1 RecName: Full=Crocetin glucosyltransferase, chloroplastic; AltName: Full=UDP-glucose glucosyltransferase 1; Short=GjUGT1; AltName: Full=UDP-glycosyltransferase 75L6; Flags: Precursor && PF00201:UDP-glucoronosyl and UDP-glucosyl transferase	UDPGT
Solyc12g098560.2	120.563	197.097	-0.706834	0.612663	0.0042078	0.0145855	-	12	66985299	67011986	-	3335	protein_coding	- && P80595.2 RecName: Full=Apyrase; AltName: Full=ATP-diphosphatase; AltName: Full=ATP-diphosphohydrolase; AltName: Full=Adenosine diphosphatase; Short=ADPase && PF10294:Lysine methyltransferase|PF00332:Glycosyl hydrolases family 17|PF07983:X8 domain|PF01150:GDA1/CD39 (nucleoside phosphatase) family	Glyco_hydro_17
Solyc12g098520.2	843.785	687.329	0.297519	1.22903	0.00422238	0.0146316	-	12	66980364	66984399	-	1742	protein_coding	- && Q94BZ5.1 RecName: Full=Heat stress transcription factor A-5; Short=AtHsfA5; AltName: Full=AtHsf-12 && PF00447:HSF-type DNA-binding	HSF_DNA-bind
Solyc12g098490.2	60.8836	124.965	-1.03898	0.486671	0.000129495	0.0006337	-	12	66963634	66966914	-	1803	protein_coding	- && O23254.1 RecName: Full=Serine hydroxymethyltransferase 4; Short=AtSHMT4; AltName: Full=Glycine hydroxymethyltransferase 4; AltName: Full=Serine methylase 4 && PF00464:Serine hydroxymethyltransferase	SHMT
Solyc12g098480.1	0	10.6001	-5.77187	0.0183018	0.0031757	0.011429	-	12	66959727	66959918	-	192	protein_coding	- && Q9LIS3.1 RecName: Full=UDP-glucuronate 4-epimerase 6; AltName: Full=UDP-glucuronic acid epimerase 6; Short=AtUGlcAE2 && -	-
Solyc12g098420.2	1238.76	1499.92	-0.275543	0.826139	0.0001351	0.000658306	-	12	66904751	66919577	+	2482	protein_coding	- && F4JUL9.1 RecName: Full=Actin-related protein 2/3 complex subunit 4; AltName: Full=Actin-related protein C4; AltName: Full=Arp2/3 complex 20 kDa subunit; Short=p20-ARC && PF07983:X8 domain|PF09409:PUB domain|PF00627:UBA/TS-N domain|PF05856:ARP2/3 complex 20 kDa subunit (ARPC4)	UBA
Solyc12g098390.2	122.13	37.9816	1.68812	3.22236	7.99683e-07	5.55712e-06	-	12	66892223	66897174	-	2695	protein_coding	- && - && PF13962:Domain of unknown function|PF12796:Ankyrin repeats (3 copies)	-
Solyc12g098370.2	609.332	818.664	-0.425541	0.74456	0.000110945	0.000549946	-	12	66880207	66884419	+	1093	protein_coding	- && Q8LAJ7.1 RecName: Full=Protein PHR1-LIKE 3; AltName: Full=Myb family transcription factor PHL3; AltName: Full=Protein UNFERTILIZED EMBRYO SAC 16 && PF14379:MYB-CC type transfactor, LHEQLE motif|PF00249:Myb-like DNA-binding domain	Myb_DNA-binding
Solyc12g098360.2	79.9124	138.867	-0.791153	0.577882	0.00755781	0.0243387	-	12	66870270	66878794	-	1897	protein_coding	- && - && PF02636:Putative S-adenosyl-L-methionine-dependent methyltransferase	-
Solyc12g098350.1	823.855	466.742	0.820188	1.76564	6.53083e-12	7.64551e-11	infA	12	66867245	66867715	-	471	protein_coding	- && Q94KR9.1 RecName: Full=Translation initiation factor IF-1, chloroplastic; Flags: Precursor && PF01176:Translation initiation factor 1A / IF-1	-
Solyc12g098190.2	121.499	259.677	-1.09354	0.46861	1.86595e-08	1.57733e-07	-	12	66791961	66794141	-	1224	protein_coding	- && Q9ZVQ6.1 RecName: Full=F-box protein PP2-B10; AltName: Full=Protein PHLOEM PROTEIN 2-LIKE B10; Short=AtPP2-B10 && PF14299:Phloem protein 2	-
Solyc12g098160.2	402.751	262.755	0.614553	1.53108	0.000312668	0.00142021	-	12	66761046	66785591	-	4084	protein_coding	- && Q6A332.1 RecName: Full=Protein ALWAYS EARLY 3; Short=AtALY3 && PF06584:DIRP	DIRP
Solyc12g098150.2	1552.44	1339.11	0.213707	1.15966	0.0122635	0.0369286	-	12	66750043	66754634	+	1345	protein_coding	- && O23016.1 RecName: Full=Probable voltage-gated potassium channel subunit beta; AltName: Full=K(+) channel subunit beta; AltName: Full=Potassium voltage beta 1; Short=KV-beta1 && PF00248:Aldo/keto reductase family	Aldo_ket_red
Solyc12g098130.1	0	10.4825	-5.75808	0.0184776	0.0071182	0.0231282	-	12	66744385	66744792	-	408	protein_coding	- && - && -	-
Solyc12g098120.2	22.3854	3.33042	2.73366	6.6514	0.00386943	0.0135848	-	12	66741899	66743246	+	879	protein_coding	- && Q9FJU4.1 RecName: Full=Inositol oxygenase 5; AltName: Full=Myo-inositol oxygenase 5; Short=AtMIOX5; Short=MI oxygenase 5 && PF05153:Myo-inositol oxygenase	-
Solyc12g098100.2	10.563	0	5.95191	61.902	0.00494804	0.0167931	-	12	66724320	66735003	+	4480	protein_coding	- && P22928.2 RecName: Full=Chalcone synthase J; AltName: Full=Naringenin-chalcone synthase J && PF00195:Chalcone and stilbene synthases, N-terminal domain|PF00069:Protein kinase domain|PF08263:Leucine rich repeat N-terminal domain|PF02797:Chalcone and stilbene synthases, C-terminal domain	Chal_sti_synt_N
Solyc12g097030.2	1931.41	1219.9	0.661938	1.58221	2.49115e-14	3.43761e-13	-	12	66673340	66682169	+	2944	protein_coding	- && O23614.1 RecName: Full=Carboxyl-terminal-processing peptidase 2, chloroplastic; AltName: Full=D1 C-terminal processing protease 2; AltName: Full=Photosystem II D1 protein processing peptidase 2; Flags: Precursor && PF00595:PDZ domain (Also known as DHR or GLGF)|PF03572:Peptidase family S41	Peptidase_S41
Solyc12g097010.2	594.178	66.3003	3.16045	8.94106	4.62758e-74	2.91425e-72	-	12	66667722	66673013	-	4111	protein_coding	- && Q40392.1 RecName: Full=TMV resistance protein N && PF01582:TIR domain|PF00931:NB-ARC domain	TIR
Solyc12g097000.2	947.875	186.612	2.34321	5.07432	4.59392e-88	3.3998e-86	-	12	66665268	66666499	-	973	protein_coding	- && Q40392.1 RecName: Full=TMV resistance protein N && PF01582:TIR domain	TIR
Solyc12g096980.2	273.431	138.018	0.984685	1.97888	1.69512e-05	9.71665e-05	-	12	66653309	66655634	+	1650	protein_coding	- && Q38831.2 RecName: Full=Auxin-responsive protein IAA13; AltName: Full=Indoleacetic acid-induced protein 13 && PF02309:AUX/IAA family	-
Solyc12g096960.2	102.007	61.4013	0.733119	1.66223	0.0161648	0.046855	-	12	66645220	66646679	+	731	protein_coding	- && P17642.1 RecName: Full=Pathogenesis-related protein STH-2 && PF00407:Pathogenesis-related protein Bet v I family	-
Solyc12g096920.1	55.6289	137.195	-1.30157	0.405685	8.85559e-06	5.3216e-05	-	12	66622585	66626035	+	2865	protein_coding	- && P0C8S1.1 RecName: Full=Probable disease resistance RPP8-like protein 2 && PF00931:NB-ARC domain	NB-ARC
Solyc12g096900.2	799.903	1200.22	-0.585264	0.666527	8.48138e-09	7.43176e-08	-	12	66613806	66616646	+	1537	protein_coding	- && Q40392.1 RecName: Full=TMV resistance protein N && PF01582:TIR domain|PF14299:Phloem protein 2	TIR
Solyc12g096860.2	69.249	23.3557	1.5714	2.97193	0.000119145	0.000587211	-	12	66595956	66601365	+	2683	nontranslating_CDS	- && Q9Y305.2 RecName: Full=Acyl-coenzyme A thioesterase 9, mitochondrial; Short=Acyl-CoA thioesterase 9; AltName: Full=Acyl-CoA thioester hydrolase 9; Flags: Precursor && -	-
Solyc12g096760.2	1814.36	2067.73	-0.188377	0.877592	0.00435635	0.0150264	-	12	66519797	66523962	+	1646	protein_coding	- && Q9SLN8.1 RecName: Full=2-alkenal reductase (NADP(+)-dependent); AltName: Full=Alkenal double bound reductase; AltName: Full=Allylic alcohol dehydrogenase 1; Short=allyl-ADH1; AltName: Full=Flavin-free double bond reductase; Short=NtDBR; AltName: Full=Pulegone reductase; Short=NtRed-1 && PF16884:N-terminal domain of oxidoreductase|PF00107:Zinc-binding dehydrogenase	ADH_zinc_N
Solyc12g096710.2	214.865	310.504	-0.532242	0.691479	0.0171396	0.0491552	-	12	66499421	66503591	+	2581	protein_coding	- && O04567.1 RecName: Full=Probable inactive receptor kinase At1g27190; Flags: Precursor && PF07714:Protein tyrosine kinase	Pkinase_Tyr
Solyc12g096700.2	3144.23	2832.35	0.149942	1.10953	0.00607455	0.0201053	-	12	66495461	66497811	-	1021	protein_coding	- && P49209.3 RecName: Full=60S ribosomal protein L9-1 && PF00347:Ribosomal protein L6	-
Solyc12g096690.2	488.128	681	-0.478269	0.717838	0.00200768	0.00761704	-	12	66492356	66495101	-	1193	protein_coding	- && Q8H1Q2.1 RecName: Full=Cytosolic Fe-S cluster assembly factor NBP35; AltName: Full=Nucleotide binding protein 35; Short=AtNBP35 && PF10609:NUBPL iron-transfer P-loop NTPase	-
Solyc12g096670.2	1683.19	1944.66	-0.208136	0.865655	0.000902901	0.00370569	-	12	66481418	66485355	-	2363	protein_coding	- && Q6AWW5.1 RecName: Full=Ankyrin repeat-containing protein At5g02620 && PF12796:Ankyrin repeats (3 copies)|PF13962:Domain of unknown function	-
Solyc12g096650.2	1114.38	836.672	0.41421	1.33257	6.1734e-07	4.35644e-06	-	12	66454881	66460473	+	1400	protein_coding	- && Q8GXN6.1 RecName: Full=Vacuolar protein sorting-associated protein 20 homolog 1; Short=AtVPS20-1; AltName: Full=Charged multivesicular body protein 6 homolog 1; AltName: Full=ESCRT-III complex subunit VPS20 homolog 1 && PF03357:Snf7	ESCRT-III
Solyc12g096640.2	21.8953	0	7.00377	128.335	9.8349e-06	5.86912e-05	-	12	66448869	66453179	-	1967	protein_coding	- && O80567.2 RecName: Full=La-related protein 6B; Short=AtLARP6b; AltName: Full=VirF-interacting protein FIP1 && PF05383:La domain	-
Solyc12g096610.2	570.68	425.413	0.421908	1.3397	0.000481752	0.00210313	-	12	66427400	66433435	+	1883	protein_coding	- && Q9SKB3.2 RecName: Full=Poly(ADP-ribose) glycohydrolase 1 && PF05028:Poly (ADP-ribose) glycohydrolase (PARG)	-
Solyc12g096580.2	494.656	335.266	0.56047	1.47475	3.05779e-05	0.000167864	-	12	66415937	66422381	+	3147	protein_coding	- && Q9LD18.2 RecName: Full=Potassium transporter 4; Short=AtKT4; Short=AtKUP3; Short=AtPOT4 && PF02705:K+ potassium transporter	K_trans
Solyc12g096570.1	221.936	299.095	-0.427701	0.743445	0.00939917	0.0294166	-	12	66410697	66411053	-	357	protein_coding	- && - && -	-
Solyc12g096560.2	795.202	1005.45	-0.33715	0.791604	9.64738e-05	0.000484517	-	12	66404402	66409599	+	2229	protein_coding	- && Q9SPM5.1 RecName: Full=Apyrase 2; Short=AtAPY2; AltName: Full=ATP-diphosphatase; AltName: Full=ATP-diphosphohydrolase; AltName: Full=Adenosine diphosphatase; Short=ADPase; AltName: Full=NTPDase; AltName: Full=Nucleoside triphosphate diphosphohydrolase 2 && PF01150:GDA1/CD39 (nucleoside phosphatase) family	-
Solyc12g096550.2	5184.73	3775.68	0.458192	1.37382	8.01728e-19	1.44088e-17	-	12	66399610	66402866	-	2076	protein_coding	- && O49931.1 RecName: Full=Protein TIC 55, chloroplastic; AltName: Full=Rieske iron-sulfur protein TIC55; AltName: Full=Translocon at the inner envelope membrane of chloroplasts 55; Short=PsTIC55; Flags: Precursor [Pisum sativum] && PF08417:Pheophorbide a oxygenase|PF00355:Rieske [2Fe-2S] domain	-
Solyc12g096540.2	3434.54	3896.32	-0.182387	0.881243	0.00121834	0.00485122	-	12	66396121	66398592	-	664	protein_coding	- && Q9SW09.1 RecName: Full=40S ribosomal protein S10-1 && PF03501:Plectin/S10 domain	-
Solyc12g096520.2	1308.76	1616.9	-0.305335	0.809254	5.6359e-06	3.48687e-05	-	12	66380121	66394815	-	4567	protein_coding	- && Q9FJY7.1 RecName: Full=Pentatricopeptide repeat-containing protein At5g66520 && -	-
Solyc12g096490.2	88.8003	247.321	-1.47988	0.358518	9.47015e-08	7.43471e-07	-	12	66363132	66367786	-	834	protein_coding	- && Q3E965.2 RecName: Full=Protein GLUTAMINE DUMPER 5 && -	-
Solyc12g096470.2	536.403	733.036	-0.449092	0.732504	0.00119535	0.00476622	-	12	66358292	66361904	-	971	protein_coding	- && O04173.1 RecName: Full=Transcription initiation factor TFIID subunit 10; AltName: Full=Protein SALT TOLERANCE DURING GERMINATION 1; AltName: Full=TBP-associated factor 10; Short=AtTAF10; AltName: Full=TBP-associated factor II 15 && PF03540:Transcription initiation factor TFIID 23-30kDa subunit	-
Solyc12g096460.2	627.987	840.333	-0.418938	0.747975	0.000266382	0.00122773	-	12	66354172	66358161	+	1475	protein_coding	- && - && PF07800:Protein of unknown function (DUF1644)	-
Solyc12g096420.2	1177.99	991.558	0.248746	1.18817	0.0173664	0.0496934	-	12	66324074	66329271	+	4086	protein_coding	- && Q9FMM4.1 RecName: Full=Probable E3 ubiquitin-protein ligase RHG1A; AltName: Full=RING-H2 finger G1a; AltName: Full=RING-H2 zinc finger protein RHG1a && PF13639:Ring finger domain	-
Solyc12g096370.2	198.392	272.826	-0.457827	0.728082	0.016065	0.0466137	-	12	66299839	66302913	-	3075	protein_coding	- && Q9LZD3.1 RecName: Full=Exocyst complex component EXO70A1; Short=AtExo70a1; AltName: Full=Exocyst subunit Exo70 family protein A1 && PF03081:Exo70 exocyst complex subunit	Exo70
Solyc12g096340.2	961.026	1287.71	-0.421536	0.746629	2.66013e-08	2.21722e-07	-	12	66282696	66287956	+	2702	protein_coding	- && Q8BGF8.1 RecName: Full=Solute carrier family 35 member D3; AltName: Full=Fringe connection-like protein 1 && PF03151:Triose-phosphate Transporter family	-
Solyc12g096330.2	400.781	310.103	0.368568	1.29107	0.0106009	0.0325765	-	12	66277195	66281599	-	2949	protein_coding	- && Q9LXB4.1 RecName: Full=Putative RNA methyltransferase At5g10620 && PF02590:Predicted SPOUT methyltransferase	-
Solyc12g096300.2	3245.96	3627.5	-0.159759	0.895175	0.00170802	0.00659539	-	12	66261443	66264178	-	1036	protein_coding	- && P51430.3 RecName: Full=40S ribosomal protein S6-2; AltName: Full=Protein EMBRYO DEFECTIVE 3010 && PF01092:Ribosomal protein S6e	-
Solyc12g096230.2	72.3503	116.553	-0.684499	0.622222	0.0110144	0.0337223	-	12	66227079	66232170	+	1559	protein_coding	- && Q07G10.2 RecName: Full=Alkylated DNA repair protein alkB homolog 8; AltName: Full=Probable alpha-ketoglutarate-dependent dioxygenase ABH8; AltName: Full=S-adenosyl-L-methionine-dependent tRNA methyltransferase ABH8; AltName: Full=tRNA (carboxymethyluridine(34)-5-O)-methyltransferase ABH8 && PF13532:2OG-Fe(II) oxygenase superfamily	-
Solyc12g096190.2	822.422	1419.33	-0.785699	0.580071	3.52658e-17	5.77117e-16	-	12	66193301	66196737	+	2076	protein_coding	- && Q8Q001.1 RecName: Full=Tryptophan synthase beta chain 2 && PF00291:Pyridoxal-phosphate dependent enzyme	PALP
Solyc12g096100.1	456.935	281.419	0.701092	1.62573	8.04886e-06	4.85816e-05	-	12	66139042	66139623	+	582	protein_coding	- && O49668.1 RecName: Full=Protein PAM68, chloroplastic; AltName: Full=PHOTOSYNTHESIS AFFECTED MUTANT 68; Flags: Precursor && PF11947:Protein of unknown function (DUF3464)	-
Solyc12g096090.2	325.579	209.145	0.638688	1.55691	7.05464e-05	0.000363736	-	12	66130270	66138440	-	1714	protein_coding	- && Q9AT54.1 RecName: Full=Scopoletin glucosyltransferase; AltName: Full=Phenylpropanoid:glucosyltransferase 1 && PF00201:UDP-glucoronosyl and UDP-glucosyl transferase	UDPGT
Solyc12g096020.2	2509.47	1381.81	0.861577	1.81702	2.90971e-32	8.61348e-31	-	12	66079688	66083110	-	2708	protein_coding	- && Q0JLP9.1 RecName: Full=Probable protein phosphatase 2C 6; Short=OsPP2C06 && PF00481:Protein phosphatase 2C	PP2C
Solyc12g095960.2	5874.53	6425.59	-0.129277	0.91429	0.00332944	0.011914	-	12	66040055	66046963	-	3424	protein_coding	- && Q3U0V1.2 RecName: Full=Far upstream element-binding protein 2; Short=FUSE-binding protein 2; AltName: Full=KH type-splicing regulatory protein; Short=KSRP && PF00013:KH domain	KH_1
Solyc12g095910.2	3753.8	5307.12	-0.499541	0.707332	5.23244e-35	1.65882e-33	-	12	65994275	65999693	+	1812	protein_coding	- && P49043.1 RecName: Full=Vacuolar-processing enzyme; Short=VPE; Flags: Precursor && PF01650:Peptidase C13 family	-
Solyc12g095900.2	1376.77	892.311	0.624464	1.54164	2.34657e-12	2.83271e-11	-	12	65985783	65992712	-	3001	protein_coding	- && O82804.1 RecName: Full=Protein EARLY FLOWERING 3; AltName: Full=Nematode-responsive protein && -	-
Solyc12g095880.2	666.482	778.633	-0.22378	0.856319	0.0170714	0.0490063	-	12	65966553	65975821	-	2258	protein_coding	- && Q94AA4.1 RecName: Full=ATP-dependent 6-phosphofructokinase 3; Short=ATP-PFK 3; Short=Phosphofructokinase 3; AltName: Full=Phosphohexokinase 3 && PF00365:Phosphofructokinase	PFK
Solyc12g095870.2	46.3383	18.6617	1.31224	2.48327	0.0129608	0.0387173	-	12	65962825	65966295	+	1228	protein_coding	- && Q9M077.1 RecName: Full=Serine/threonine-protein kinase Aurora-1; Short=AtAur1; AltName: Full=Aurora-like kinase 1 && PF00069:Protein kinase domain	Pkinase
Solyc12g095860.2	1240.61	1038.09	0.257555	1.19545	0.000786936	0.00327251	-	12	65953584	65960530	-	2926	protein_coding	- && Q38772.2 RecName: Full=Cell division control protein 2 homolog A && PF00069:Protein kinase domain	Pkinase
Solyc12g095850.2	139.465	65.4729	1.09265	2.13265	4.40079e-05	0.000235093	-	12	65944984	65955459	+	1698	protein_coding	- && Q8RXE9.1 RecName: Full=Tryptophan--tRNA ligase, chloroplastic/mitochondrial; AltName: Full=Protein OVULE ABORTION 4; AltName: Full=Tryptophanyl-tRNA synthetase; Short=TrpRS; Flags: Precursor && PF00579:tRNA synthetases class I (W and Y)	-
Solyc12g095800.2	655.44	490.145	0.419613	1.33757	0.000369644	0.00165093	-	12	65899738	65909167	-	2321	protein_coding	- && Q8GYX8.2 RecName: Full=Chaperone protein dnaJ 10; Short=AtDjC10; Short=AtJ10 && PF14308:X-domain of DnaJ-containing|PF00226:DnaJ domain	DnaJ
Solyc12g095770.2	2205.55	1856.69	0.247277	1.18696	0.000215692	0.00101442	-	12	65879867	65887135	+	3274	protein_coding	- && Q9SRE5.1 RecName: Full=Uncharacterized protein At1g76660 && -	-
Solyc12g095760.2	689.111	473.233	0.540881	1.45486	3.72532e-06	2.37045e-05	-	12	65871497	65878520	-	2246	protein_coding	- && P21342.2 RecName: Full=Pyrophosphate--fructose 6-phosphate 1-phosphotransferase subunit alpha; Short=PFP; AltName: Full=6-phosphofructokinase, pyrophosphate dependent; AltName: Full=PPi-PFK; AltName: Full=Pyrophosphate-dependent 6-phosphofructose-1-kinase && PF00365:Phosphofructokinase	PFK
Solyc12g095750.2	670.462	202.206	1.72776	3.31214	9.31362e-32	2.71897e-30	-	12	65865726	65870573	+	1497	protein_coding	- && F4HWB6.1 RecName: Full=Protein PIN-LIKES 1; AltName: Full=Auxin efflux carrier-like protein 1 && PF03547:Membrane transport protein	-
Solyc12g094720.2	891.206	531.159	0.745914	1.67704	6.81408e-14	9.17945e-13	-	12	65836449	65840414	+	1115	protein_coding	- && Q9S720.2 RecName: Full=PsbP domain-containing protein 3, chloroplastic; AltName: Full=OEC23-like protein 2; Flags: Precursor && PF01789:PsbP	-
Solyc12g094710.2	609.474	837.62	-0.459056	0.727462	8.14181e-06	4.91172e-05	-	12	65830350	65834878	-	1592	protein_coding	- && O22812.2 RecName: Full=AT-hook motif nuclear-localized protein 10; AltName: Full=AT-hook protein 1 && PF03479:Domain of unknown function (DUF296)	-
Solyc12g094680.2	12.3984	0	6.18035	72.5219	0.000499642	0.00217225	-	12	65816440	65820145	+	1518	protein_coding	- && Q0WRY5.1 RecName: Full=Serine/threonine-protein kinase CDL1; AltName: Full=Protein CDG1-like 1 && PF07714:Protein tyrosine kinase	Pkinase_Tyr
Solyc12g094660.2	127.417	213.796	-0.747192	0.595762	0.000593177	0.00254088	-	12	65796650	65804016	-	5360	protein_coding	- && Q9STE5.1 RecName: Full=Putative disease resistance RPP13-like protein 2 && PF13968:Domain of unknown function (DUF4220)|PF04578:Protein of unknown function, DUF594|PF00931:NB-ARC domain	NB-ARC
Solyc12g094640.2	20220.8	3748.6	2.43149	5.39452	0	0	-	12	65792804	65797868	+	3355	protein_coding	- && P12859.2 RecName: Full=Glyceraldehyde-3-phosphate dehydrogenase B, chloroplastic; AltName: Full=NADP-dependent glyceraldehydephosphate dehydrogenase subunit B; Flags: Precursor && -	-
Solyc12g094630.2	4230.69	5011.84	-0.244813	0.843925	2.05935e-07	1.54571e-06	-	12	65787262	65791529	+	833	protein_coding	- && - && -	-
Solyc12g094620.2	17099.4	44499.2	-1.37996	0.384229	0	0	-	12	65780218	65785116	+	2629	protein_coding	- && P30264.1 RecName: Full=Catalase isozyme 1 && PF00199:Catalase|PF06628:Catalase-related immune-responsive	Catalase
Solyc12g094615.1	14.4932	54.7849	-1.91011	0.266072	0.000250469	0.00116152	-	12	65762557	65765561	-	450	protein_coding	- && Q681N2.2 RecName: Full=U-box domain-containing protein 15; AltName: Full=Plant U-box protein 15 && -	-
Solyc12g094610.2	49.6795	109.946	-1.14431	0.452405	9.96458e-05	0.000499443	-	12	65761268	65764819	+	2454	protein_coding	- && Q681N2.2 RecName: Full=U-box domain-containing protein 15; AltName: Full=Plant U-box protein 15 && PF04564:U-box domain|PF00514:Armadillo/beta-catenin-like repeat	U-box
Solyc12g094580.2	425.606	63.8035	2.73515	6.65828	2.27402e-39	7.9464e-38	-	12	65740421	65746008	-	2493	protein_coding	- && - && -	-
Solyc12g094550.2	320.051	458.679	-0.517549	0.698557	0.00129062	0.00511471	-	12	65725540	65729804	-	2952	protein_coding	- && Q14191.2 RecName: Full=Werner syndrome ATP-dependent helicase; AltName: Full=DNA helicase, RecQ-like type 3; Short=RecQ3; AltName: Full=Exonuclease WRN; AltName: Full=RecQ protein-like 2 && -	-
Solyc12g094500.2	659.811	871.319	-0.401903	0.756859	0.00025376	0.00117523	-	12	65707883	65711755	+	1518	protein_coding	- && Q9FH04.1 RecName: Full=Alcohol dehydrogenase-like 7 && PF00107:Zinc-binding dehydrogenase|PF08240:Alcohol dehydrogenase GroES-like domain	ADH_zinc_N
Solyc12g094460.2	27.6415	5.83384	2.23763	4.7162	0.00409139	0.0142393	-	12	65651365	65655418	-	2025	protein_coding	- && Q00624.1 RecName: Full=L-ascorbate oxidase homolog; Flags: Precursor && PF00394:Multicopper oxidase|PF07732:Multicopper oxidase|PF07731:Multicopper oxidase	-
Solyc12g094450.2	891.972	1070.82	-0.263913	0.832826	0.00515429	0.0174422	-	12	65646501	65650442	-	1569	protein_coding	- && Q8VYI3.1 RecName: Full=Enoyl-CoA hydratase 2, peroxisomal && PF01575:MaoC like domain	-
Solyc12g094440.2	106.331	3.26048	5.01978	32.4418	0.00422598	0.0146354	-	12	65629469	65635185	-	1224	protein_coding	- && Q9SGS2.1 RecName: Full=High mobility group B protein 9; AltName: Full=Nucleosome/chromatin assembly factor group D 09; Short=Nucleosome/chromatin assembly factor group D 9; AltName: Full=Protein NUCLEAR FUSION DEFECTIVE 9 && PF01388:ARID/BRIGHT DNA binding domain|PF00505:HMG (high mobility group) box	ARID
Solyc12g094430.1	1993.87	1482.27	0.427063	1.34449	4.28403e-09	3.85115e-08	-	12	65622269	65624424	+	666	protein_coding	- && P46423.1 RecName: Full=Glutathione S-transferase; AltName: Full=25 kDa auxin-binding protein; AltName: Full=GST class-phi && PF00043:Glutathione S-transferase, C-terminal domain|PF02798:Glutathione S-transferase, N-terminal domain	GST_N
Solyc12g094400.2	40.2979	81.4866	-1.02023	0.493038	0.00410663	0.0142795	-	12	65601748	65610268	+	1941	protein_coding	- && P70187.3 RecName: Full=Hippocampus abundant transcript 1 protein; AltName: Full=Major facilitator superfamily domain-containing 14A && PF07690:Major Facilitator Superfamily	MFS_1
Solyc12g089340.2	724.114	577.523	0.327871	1.25516	0.00392913	0.013757	-	12	65440027	65459918	-	3964	protein_coding	- && F4I0P8.1 RecName: Full=Vacuolar protein sorting-associated protein 35B; AltName: Full=Vesicle protein sorting 35B && PF00168:C2 domain|PF03635:Vacuolar protein sorting-associated protein 35|PF17047:Synaptotagmin-like mitochondrial-lipid-binding domain	C2
Solyc12g089290.2	22.9323	54.3424	-1.2436	0.422318	0.00992168	0.030803	-	12	65392289	65395403	+	1673	protein_coding	- && Q8LE10.2 RecName: Full=HVA22-like protein i; Short=AtHVA22i && PF03134:TB2/DP1, HVA22 family	TB2_DP1_HVA22
Solyc12g089220.2	4125.06	5129.03	-0.314214	0.804289	3.59542e-09	3.25732e-08	-	12	65308059	65312189	-	1173	protein_coding	- && Q9FWS6.1 RecName: Full=Bifunctional nuclease 1; Short=AtBBD1 && PF02577:Bifunctional nuclease	-
Solyc12g089210.2	1153.42	262.985	2.1335	4.38781	4.06006e-83	2.81635e-81	-	12	65301706	65306264	-	1499	protein_coding	- && O50039.2 RecName: Full=Ornithine carbamoyltransferase, chloroplastic; AltName: Full=Ornithine transcarbamylase; Short=OTCase; Flags: Precursor && PF00185:Aspartate/ornithine carbamoyltransferase, Asp/Orn binding domain|PF02729:Aspartate/ornithine carbamoyltransferase, carbamoyl-P binding domain	-
Solyc12g089150.2	999.277	1197.96	-0.262266	0.833777	0.00361717	0.01279	-	12	65241666	65247600	-	1680	protein_coding	- && Q946Y7.1 RecName: Full=Syntaxin-61; Short=AtSYP61; AltName: Full=Osmotic stress-sensitive mutant 1 && PF05739:SNARE domain|PF09177:Syntaxin 6, N-terminal	SNARE
Solyc12g089147.1	3486.55	6786.21	-0.960803	0.513771	9.68103e-115	9.18236e-113	-	12	65214841	65215315	-	201	protein_coding	- && - && -	-
Solyc12g089140.2	8312.93	14457.4	-0.798407	0.574984	2.46552e-100	2.10639e-98	-	12	65212773	65239883	-	4464	protein_coding	- && Q8GUH2.1 RecName: Full=Uncharacterized protein At1g01500 && -	-
Solyc12g089040.2	663.244	916.423	-0.465624	0.724158	0.000212376	0.00100101	-	12	65174306	65176608	+	1139	protein_coding	- && Q8S307.1 RecName: Full=Protein BRASSINAZOLE-RESISTANT 1; AltName: Full=Protein BIN2 SUBSTRATE 2 && PF05687:BES1/BZR1 plant transcription factor, N-terminal	-
Solyc12g089030.2	631.83	780.553	-0.304702	0.809609	0.0018806	0.00718538	-	12	65166788	65172405	+	1829	protein_coding	- && Q9SDY5.1 RecName: Full=NEDD8-conjugating enzyme Ubc12; AltName: Full=RUB1 carrier protein 1; AltName: Full=RUB1-conjugating enzyme 1; AltName: Full=RUB1-protein ligase 1 && PF00179:Ubiquitin-conjugating enzyme	UQ_con
Solyc12g089000.2	242.847	397.03	-0.708042	0.61215	0.000102388	0.000511567	-	12	65151756	65156340	-	2012	protein_coding	- && Q84RR2.1 RecName: Full=Probable E3 ubiquitin-protein ligase ARI2; AltName: Full=ARIADNE-like protein ARI2; AltName: Full=Protein ariadne homolog 2; AltName: Full=RING-type E3 ubiquitin transferase ARI2 && PF01485:IBR domain, a half RING-finger domain	IBR
Solyc12g088960.2	542.713	374.869	0.53409	1.44803	2.03602e-05	0.000115257	-	12	65116941	65125004	-	1510	protein_coding	- && Q6DGL7.1 RecName: Full=Transmembrane protein 147 && PF09767:Predicted membrane protein (DUF2053)	-
Solyc12g088870.1	26.0575	4.1989	2.62373	6.16341	0.0112731	0.0344012	-	12	65056165	65056317	-	153	protein_coding	- && Q9FMZ0.1 RecName: Full=BRI1 kinase inhibitor 1 && -	-
Solyc12g088840.1	1800.8	2473.59	-0.456926	0.728537	5.52382e-12	6.50267e-11	-	12	65038140	65038403	+	264	protein_coding	- && - && -	-
Solyc12g088830.2	34.0571	3.64757	3.21371	9.27735	3.59024e-05	0.000194885	-	12	65029182	65034473	-	3628	protein_coding	- && O48724.1 RecName: Full=Protein WEAK CHLOROPLAST MOVEMENT UNDER BLUE LIGHT 1; Short=Protein WEB1 && PF05701:Weak chloroplast movement under blue light	-
Solyc12g088820.2	471.119	285.04	0.723893	1.65163	2.40595e-08	2.01258e-07	-	12	65024995	65031955	+	4622	protein_coding	- && Q9Y2H1.3 RecName: Full=Serine/threonine-protein kinase 38-like; AltName: Full=NDR2 protein kinase; AltName: Full=Nuclear Dbf2-related kinase 2 && -	-
Solyc12g088760.1	346.009	185.083	0.901991	1.86864	1.10174e-07	8.57413e-07	-	12	64995439	64997688	+	2250	protein_coding	- && Q9FHA4.1 RecName: Full=Subtilisin-like protease SBT1.9; AltName: Full=Subtilase subfamily 1 member 9; Short=AtSBT1.9; Flags: Precursor && PF00082:Subtilase family|PF05922:Peptidase inhibitor I9	Peptidase_S8
Solyc12g088710.2	685.174	487.352	0.490251	1.40469	8.18344e-06	4.93299e-05	-	12	64948070	64952925	-	2802	protein_coding	- && Q9AT54.1 RecName: Full=Scopoletin glucosyltransferase; AltName: Full=Phenylpropanoid:glucosyltransferase 1 && PF00201:UDP-glucoronosyl and UDP-glucosyl transferase	UDPGT
Solyc12g088670.2	23571.9	38270	-0.699258	0.615889	1.77615e-160	2.28034e-158	-	12	64929580	64934433	-	2483	protein_coding	- && P20721.1 RecName: Full=Low-temperature-induced cysteine proteinase; Flags: Precursor && PF00112:Papain family cysteine protease|PF08246:Cathepsin propeptide inhibitor domain (I29)|PF00396:Granulin	Peptidase_C1
Solyc12g088530.2	59.3344	18.2068	1.70299	3.25575	0.000176117	0.000842273	-	12	64829211	64836704	+	2746	protein_coding	- && Q9FMH5.1 RecName: Full=Putative cyclin-A3-1; AltName: Full=G2/mitotic-specific cyclin-A3-1; Short=CycA3;1 && PF00134:Cyclin, N-terminal domain|PF02984:Cyclin, C-terminal domain	Cyclin_C
Solyc12g088460.2	287.04	206.916	0.470714	1.38579	0.0114898	0.0349446	-	12	64804165	64805834	-	1670	protein_coding	- && Q6WNR0.1 RecName: Full=Isoflavone 2'-hydroxylase; AltName: Full=4'-methoxyisoflavone 2'-hydroxylase; AltName: Full=Cytochrome P450 81E7 && PF00067:Cytochrome P450	p450
Solyc12g088360.2	126.534	249.166	-0.978541	0.507493	3.28845e-07	2.4023e-06	-	12	64753570	64755991	+	1674	protein_coding	- && O22193.3 RecName: Full=U-box domain-containing protein 4; AltName: Full=Plant U-box protein 4 && PF00514:Armadillo/beta-catenin-like repeat	Arm
Solyc12g088340.2	1525.97	1226.19	0.314855	1.24389	4.72325e-05	0.000250935	-	12	64745542	64752184	+	2089	protein_coding	- && Q5BIM8.1 RecName: Full=DNA excision repair protein ERCC-8 && PF00400:WD domain, G-beta repeat	WD40
Solyc12g088320.2	277.776	174.516	0.671198	1.59239	0.000795351	0.00330411	-	12	64738478	64740516	-	694	protein_coding	- && Q94JX5.1 RecName: Full=LIM domain-containing protein WLIM1; AltName: Full=Widely-expressed LIM protein 1; Short=AtWLIM1 && PF00412:LIM domain	LIM
Solyc12g088280.2	3153.95	1947.83	0.69436	1.61817	2.38602e-30	6.64029e-29	-	12	64692540	64710733	+	3027	protein_coding	- && Q9CAU3.1 RecName: Full=Serine carboxypeptidase-like 2; Flags: Precursor && PF00450:Serine carboxypeptidase	Peptidase_S10
Solyc12g088230.2	1073.48	350.412	1.61401	3.06102	4.40175e-60	2.29345e-58	-	12	64654303	64663585	-	4002	protein_coding	- && F4IBD7.1 RecName: Full=CSC1-like protein RXW8 && PF13967:Late exocytosis, associated with Golgi transport|PF02714:Calcium-dependent channel, 7TM region, putative phosphate	-
Solyc12g088190.2	250.965	380.3	-0.600466	0.659541	0.000356127	0.00159608	-	12	64612800	64619999	+	1936	protein_coding	- && P92934.1 RecName: Full=Amino acid permease 6; AltName: Full=Amino acid transporter AAP6 && PF01490:Transmembrane amino acid transporter protein	Aa_trans
Solyc12g088110.2	19.8407	0	6.8584	116.033	7.85529e-06	4.75368e-05	-	12	64554056	64567515	-	2097	protein_coding	- && O04514.2 RecName: Full=Oligopeptide transporter 2; Short=AtOPT2 && PF03169:OPT oligopeptide transporter protein	OPT
Solyc12g088050.2	330.777	626.125	-0.9204	0.528362	7.49777e-14	1.00713e-12	-	12	64522571	64532804	-	2967	protein_coding	- && - && PF14683:Polysaccharide lyase family 4, domain III|PF06045:Rhamnogalacturonate lyase family|PF14686:Polysaccharide lyase family 4, domain II	-
Solyc12g088040.2	38.0322	85.2003	-1.16464	0.446077	0.00345424	0.0122868	-	12	64519132	64522303	+	2021	protein_coding	- && Q9LZM4.1 RecName: Full=Wall-associated receptor kinase-like 20; Flags: Precursor && PF07714:Protein tyrosine kinase|PF13947:Wall-associated receptor kinase galacturonan-binding	Pkinase_Tyr
Solyc12g088030.2	639.368	772.973	-0.274005	0.827021	0.0102595	0.0316866	-	12	64510856	64516395	-	833	protein_coding	- && Q39236.2 RecName: Full=Transcription initiation factor IIA subunit 2; AltName: Full=General transcription factor IIA subunit 2; AltName: Full=Transcription initiation factor IIA gamma chain; Short=TFIIA-gamma && PF02268:Transcription initiation factor IIA, gamma subunit, helical domain|PF02751:Transcription initiation factor IIA, gamma subunit	-
Solyc12g087980.2	35.9401	89.5886	-1.32227	0.399906	0.000396424	0.00176106	-	12	64457168	64461958	-	1249	protein_coding	- && Q39048.1 RecName: Full=Protein ECERIFERUM 1 && PF02458:Transferase family	-
Solyc12g087960.2	640.125	276.649	1.21043	2.31406	4.62568e-16	7.04401e-15	-	12	64440441	64444575	+	1416	protein_coding	- && - && -	-
Solyc12g087930.1	33.3406	10.7774	1.62695	3.0886	0.00697207	0.0227042	-	12	64419954	64421342	+	1389	protein_coding	- && - && -	-
Solyc12g087920.1	181.842	81.7368	1.15255	2.22307	1.21973e-05	7.15035e-05	-	12	64412682	64416033	-	1755	protein_coding	- && Q9M0X5.1 RecName: Full=Cysteine-rich receptor-like protein kinase 25; Short=Cysteine-rich RLK25; Flags: Precursor && PF00069:Protein kinase domain|PF01657:Salt stress response/antifungal	Pkinase
Solyc12g087870.2	207.085	281.983	-0.44795	0.733084	0.00768756	0.024695	-	12	64352291	64357634	+	1737	protein_coding	- && Q9FZ96.1 RecName: Full=Purine permease 1; Short=AtPUP1 && PF16913:Purine nucleobase transmembrane transport	-
Solyc12g087840.1	427.9	215.663	0.989523	1.98553	5.51659e-08	4.44503e-07	-	12	64327775	64328722	+	948	protein_coding	- && Q8LFY8.2 RecName: Full=RING-H2 finger protein ATL54; AltName: Full=RING-type E3 ubiquitin transferase ATL54 && PF13639:Ring finger domain	-
Solyc12g077390.2	8.8193	0	5.68942	51.6044	0.0057122	0.0190336	-	12	21249448	21251246	+	1272	protein_coding	- && O49840.1 RecName: Full=Protein kinase 2B, chloroplastic; Flags: Precursor && PF07714:Protein tyrosine kinase	Pkinase_Tyr
Solyc12g070270.2	1487.26	1030.67	0.529491	1.44342	3.60934e-09	3.26611e-08	-	12	30063047	30097432	+	2733	protein_coding	- && Q8RY46.1 RecName: Full=ABC transporter B family member 26, chloroplastic; Short=ABC transporter ABCB.26; Short=AtABCB26; AltName: Full=Antigen peptide transporter-like 1; AltName: Full=Transporter associated with antigen processing-like protein 1; Short=AtTAP1; Flags: Precursor && PF00005:ABC transporter|PF00664:ABC transporter transmembrane region	ABC_membrane
Solyc12g070200.2	48.0124	2.41061	4.29452	19.6236	7.22076e-08	5.73466e-07	-	12	29769174	29772036	+	997	protein_coding	- && - && -	-
Solyc12g070113.1	158.366	256.607	-0.694434	0.617952	0.000181968	0.000868327	-	12	29623481	29624962	+	369	protein_coding	- && - && -	-
Solyc12g070100.2	1699.48	1447.47	0.231544	1.17409	0.00355173	0.0125893	-	12	29256249	29278223	-	3045	protein_coding	- && Q7XYY2.1 RecName: Full=Mediator of RNA polymerase II transcription subunit 25; Short=AtMED25; AltName: Full=Phytochrome and flowering time 1 protein; AltName: Full=Phytochrome and flowering time regulatory protein 1 && PF11265:Mediator complex subunit 25 von Willebrand factor type A	-
Solyc12g070080.2	137.336	61.435	1.15661	2.22933	0.000177804	0.000849816	-	12	29198141	29228738	-	1826	protein_coding	- && Q7XJJ7.1 RecName: Full=Fatty acid amide hydrolase; AltName: Full=N-acylethanolamine amidohydrolase && PF01425:Amidase	Amidase
Solyc12g063050.2	2711.61	2050.1	0.403705	1.3229	0.00374128	0.0131887	-	12	36450920	36457065	+	4517	protein_coding	- && Q8LL04.2 RecName: Full=RNA polymerase II C-terminal domain phosphatase-like 3; Short=FCP-like 3; AltName: Full=Carboxyl-terminal phosphatase-like 3; Short=AtCPL3; Short=CTD phosphatase-like 3 && PF03031:NLI interacting factor-like phosphatase|PF00533:BRCA1 C Terminus (BRCT) domain	NIF
Solyc12g062920.2	106.416	19.1054	2.47988	5.57853	7.08104e-08	5.62754e-07	-	12	35970159	35970572	-	195	protein_coding	- && - && -	-
Solyc12g062910.2	26.7932	0	7.29501	157.042	6.27293e-07	4.41996e-06	-	12	35877140	35877835	-	513	protein_coding	- && - && -	-
Solyc12g062860.2	1221.05	1469.49	-0.266616	0.831267	0.000446777	0.00196447	-	12	35610918	35619603	+	1011	protein_coding	- && Q8LGG8.2 RecName: Full=Universal stress protein A-like protein && PF00582:Universal stress protein family	Usp
Solyc12g062800.1	416.816	130.257	1.6752	3.19364	7.92588e-22	1.63137e-20	-	12	34898224	34898604	+	153	protein_coding	- && - && -	-
Solyc12g062280.2	1229.12	1442.77	-0.232143	0.851369	0.0110752	0.0338816	-	12	31773800	31778375	+	1671	protein_coding	- && Q2MHE4.1 RecName: Full=Serine/threonine-protein kinase HT1; AltName: Full=High leaf temperature protein 1 && PF07714:Protein tyrosine kinase	Pkinase_Tyr
Solyc12g062250.2	566.685	397.637	0.512837	1.42685	0.00030952	0.00140646	-	12	31646938	31656296	+	2529	protein_coding	- && F4J117.1 RecName: Full=Phosphoglucan phosphatase LSF1, chloroplastic; AltName: Full=Phosphoglucan phosphatase like sex Four1; AltName: Full=Protein LIKE SEX4 1; Flags: Precursor && PF16561:Glycogen recognition site of AMP-activated protein kinase|PF00782:Dual specificity phosphatase, catalytic domain	DSPc
Solyc12g057160.1	50.3786	22.1803	1.18086	2.26713	0.00864453	0.0273681	-	12	64174014	64174412	+	399	protein_coding	- && - && -	-
Solyc12g057150.1	84.8748	12.895	2.71723	6.57607	0.0127261	0.0381341	-	12	64172095	64172442	-	348	protein_coding	- && - && -	-
Solyc12g057140.1	299.406	119.143	1.32739	2.50948	3.10871e-10	3.14088e-09	-	12	64169457	64169867	+	411	protein_coding	- && - && -	-
Solyc12g057120.2	1339.74	1605.42	-0.259698	0.835263	0.0037671	0.0132757	-	12	64142644	64148469	+	1654	protein_coding	- && P93208.2 RecName: Full=14-3-3 protein 2 && PF00244:14-3-3 protein|PF02297:Cytochrome oxidase c subunit VIb	-
Solyc12g057075.1	231.828	162.249	0.516817	1.4308	0.012755	0.0382109	-	12	64106789	64109528	+	1629	protein_coding	- && Q9FZ95.1 RecName: Full=Purine permease 3; Short=AtPUP3 && -	-
Solyc12g057060.2	62.8234	110.548	-0.815651	0.568152	0.0142753	0.0420868	-	12	64076194	64078103	-	1738	protein_coding	- && F8WKW1.1 RecName: Full=7-deoxyloganetin glucosyltransferase; AltName: Full=Genipin glucosyltransferase; AltName: Full=UDP-glucose glucosyltransferase 2; Short=GjUGT2; AltName: Full=UDP-glycosyltransferase 85A24 && PF00201:UDP-glucoronosyl and UDP-glucosyl transferase	UDPGT
Solyc12g057040.2	2954.74	1790.24	0.723267	1.65092	2.8033e-34	8.73232e-33	-	12	64059218	64062136	+	2143	protein_coding	- && Q43125.2 RecName: Full=Cryptochrome-1; Short=AtCry; Short=Atcry1; AltName: Full=Blue light photoreceptor; AltName: Full=Protein BLUE LIGHT UNINHIBITED 1; AltName: Full=Protein ELONGATED HYPOCOTYL 4; AltName: Full=Protein OUT OF PHASE 2; Short=OOP2 && PF12546:Blue/Ultraviolet sensing protein C terminal|PF03441:FAD binding domain of DNA photolyase|PF00875:DNA photolyase	-
Solyc12g056950.2	456.316	581.91	-0.351117	0.783977	0.00125366	0.00497993	-	12	63983375	63984600	-	748	protein_coding	- && - && PF04570:zinc-finger of the FCS-type, C2-C2	-
Solyc12g056940.2	1470.15	1785.23	-0.280208	0.823472	0.000159038	0.000764842	-	12	63955439	63970297	-	7702	protein_coding	- && Q38970.1 RecName: Full=Acetyl-CoA carboxylase 1; Short=AtACC1; AltName: Full=Protein EMBRYO DEFECTIVE 22; AltName: Full=Protein GURKE; AltName: Full=Protein PASTICCINO 3; Includes: RecName: Full=Biotin carboxylase && PF02785:Biotin carboxylase C-terminal domain|PF08326:Acetyl-CoA carboxylase, central region|PF01039:Carboxyl transferase domain|PF02786:Carbamoyl-phosphate synthase L chain, ATP…	Carboxyl_trans
Solyc12g056930.2	433.083	750.303	-0.79006	0.57832	3.14588e-07	2.30394e-06	-	12	63949651	63954936	+	3405	protein_coding	- && Q9MAX3.1 RecName: Full=Sulfate transporter 1.2 && PF01740:STAS domain|PF00916:Sulfate permease family	Sulfate_transp
Solyc12g056900.2	701.585	903.399	-0.366168	0.775841	0.000120243	0.000592116	-	12	63913135	63918195	-	937	protein_coding	- && Q8GWJ6.1 RecName: Full=Membrane-anchored ubiquitin-fold protein 6; Short=AtMUB6; Short=Membrane-anchored ub-fold protein 6; Flags: Precursor && PF13881:Ubiquitin-2 like Rad60 SUMO-like	-
Solyc12g056830.1	18551.1	9311.01	0.994569	1.99248	1.63138e-247	3.18571e-245	-	12	63857776	63858528	+	753	protein_coding	- && P32980.1 RecName: Full=ATP synthase delta chain, chloroplastic; AltName: Full=F-ATPase delta chain; Flags: Precursor && PF00213:ATP synthase delta (OSCP) subunit	-
Solyc12g056800.2	960.979	1177.96	-0.292728	0.816357	0.000390212	0.00173579	-	12	63829319	63832317	+	1404	protein_coding	- && Q9SZ83.1 RecName: Full=Uncharacterized oxidoreductase At4g09670 && PF01408:Oxidoreductase family, NAD-binding Rossmann fold	GFO_IDH_MocA
Solyc12g056790.2	1204.27	1026.94	0.228868	1.17192	0.00400519	0.0139853	-	12	63820402	63825441	+	3733	protein_coding	- && Q9XIC5.1 RecName: Full=NAC domain-containing protein 17; Short=ANAC017; AltName: Full=Protein NTM1-like 7; AltName: Full=Protein REGULATORS OF AOX1A 2 && PF02365:No apical meristem (NAM) protein	NAM
Solyc12g056780.2	232.01	386.943	-0.736234	0.600304	1.98828e-06	1.31597e-05	-	12	63810921	63814388	-	1315	protein_coding	- && P0C8Z0.2 RecName: Full=Uncharacterized protein OsI_027940 && PF04969:CS domain	-
Solyc12g056710.2	15.0488	373.975	-4.61076	0.0409282	6.92555e-54	3.27772e-52	-	12	63752767	63754089	-	834	protein_coding	- && Q94KL8.1 RecName: Full=Secoisolariciresinol dehydrogenase && PF00106:short chain dehydrogenase	adh_short
Solyc12g056650.2	1687.35	3018.92	-0.839144	0.558975	3.74745e-50	1.66507e-48	-	12	63578700	63592772	-	4210	protein_coding	- && Q9SQI2.2 RecName: Full=Protein GIGANTEA && -	-
Solyc12g056620.2	137.965	73.6042	0.906184	1.87408	0.00072003	0.00301805	-	12	63542352	63544097	-	483	protein_coding	- && Q9FEC1.1 RecName: Full=Light-harvesting complex-like protein OHP2, chloroplastic; AltName: Full=One-helix protein 2; Flags: Precursor && -	-
Solyc12g056600.3	190.529	70.5165	1.43802	2.70948	3.64543e-06	2.32216e-05	-	12	63522864	63524079	+	1118	protein_coding	- && Q94KL8.1 RecName: Full=Secoisolariciresinol dehydrogenase && PF00106:short chain dehydrogenase	adh_short
Solyc12g056590.2	2.63707	33.6322	-3.71878	0.0759515	0.000271478	0.00124898	-	12	63499430	63501525	+	1256	protein_coding	- && Q70II3.2 RecName: Full=Ethylene-responsive transcription factor ERF110 && PF00847:AP2 domain	AP2
Solyc12g056580.2	553.361	785.65	-0.505715	0.704311	0.00029146	0.00133163	-	12	63474688	63482115	+	4175	protein_coding	- && O48947.1 RecName: Full=Cellulose synthase A catalytic subunit 2 [UDP-forming]; Short=AtCesA2; Short=Ath-A && PF14569:Zinc-binding RING-finger|PF03552:Cellulose synthase	-
Solyc12g056560.2	1216.37	384.162	1.66436	3.16972	4.98591e-65	2.80539e-63	-	12	63456867	63458653	+	1096	protein_coding	- && - && PF00011:Hsp20/alpha crystallin family	-
Solyc12g056540.1	123.596	54.916	1.1682	2.24731	3.53672e-05	0.000192159	-	12	63437439	63437849	-	411	protein_coding	- && P59226.2 RecName: Full=Histone H3.2; AltName: Full=Histone H3.1 >P69246.2 RecName: Full=Histone H3.2 >P69248.2 RecName: Full=Histone H3.2 >Q71T45.3 RecName: Full=Histone H3.2 >Q6LBE3.3 RecName: Full=Histone H3.2 >Q6LCK1.3 RecName: Full=Histone H3.2 >Q76MV0.1 RecName: Full=Histone H3.2 >Q2RAD9.1 RecName: Full=Histone H3.2 >A2Y533.1 RecName: Full=Histone H3.2 && PF00125:Core histone H2A/H2B/H3…	Histone
Solyc12g056530.2	1649.37	1081.09	0.610049	1.52631	5.22483e-18	8.92098e-17	-	12	63431945	63435923	-	1461	protein_coding	- && P46276.1 RecName: Full=Fructose-1,6-bisphosphatase, cytosolic; Short=FBPase; AltName: Full=CY-F1; AltName: Full=D-fructose-1,6-bisphosphate 1-phosphohydrolase && PF00316:Fructose-1-6-bisphosphatase	-
Solyc12g056520.2	63.5536	128.388	-1.01109	0.496172	0.00147195	0.00576524	-	12	63413097	63416167	-	2306	protein_coding	- && Q8S3U9.1 RecName: Full=Exocyst complex component SEC5A; Short=AtSec5a; AltName: Full=Exocyst complex component 2 && -	-
Solyc12g056510.2	696.974	535.166	0.383259	1.30429	0.00177764	0.00684259	-	12	63395693	63398056	-	1833	protein_coding	- && Q39117.1 RecName: Full=Trihelix transcription factor GT-2; AltName: Full=Trihelix DNA-binding protein GT-2 && PF13837:Myb/SANT-like DNA-binding domain	-
Solyc12g056460.2	351.41	574.847	-0.712839	0.610118	6.41392e-07	4.51246e-06	-	12	63355928	63367516	+	1417	protein_coding	- && O82743.1 RecName: Full=Agamous-like MADS-box protein AGL19 && PF00319:SRF-type transcription factor (DNA-binding and dimerisation domain)|PF01486:K-box region	SRF-TF
Solyc12g056450.2	127.347	268.983	-1.07659	0.47415	4.37454e-07	3.14334e-06	-	12	63341933	63346259	+	1825	protein_coding	- && P54873.2 RecName: Full=Hydroxymethylglutaryl-CoA synthase; Short=HMG-CoA synthase; AltName: Full=3-hydroxy-3-methylglutaryl coenzyme A synthase; AltName: Full=Protein EMBRYO DEFECTIVE 2778; AltName: Full=Protein FLAKY POLLEN 1 && PF01154:Hydroxymethylglutaryl-coenzyme A synthase N terminal|PF08540:Hydroxymethylglutaryl-coenzyme A synthase C terminal	-
Solyc12g056410.2	1655.68	4192.39	-1.34078	0.394808	2.6636e-115	2.55771e-113	-	12	63292522	63295015	+	1380	protein_coding	- && Q9LEX0.1 RecName: Full=F-box protein PP2-A13; AltName: Full=Protein PHLOEM PROTEIN 2-LIKE A13; Short=AtPP2-A13; AltName: Full=SKP1-interacting partner 9 && PF14299:Phloem protein 2	-
Solyc12g056400.2	442.565	726.285	-0.71481	0.609285	1.11292e-08	9.6177e-08	-	12	63275857	63279244	+	1578	protein_coding	- && Q9LN71.1 RecName: Full=E3 ubiquitin-protein ligase At1g12760; AltName: Full=RING finger protein At1g12760 && PF13639:Ring finger domain	-
Solyc12g056350.2	318.639	193.138	0.724828	1.6527	4.89668e-05	0.000259437	-	12	63255503	63261345	-	1782	protein_coding	- && - && PF07876:Stress responsive A/B Barrel Domain	-
Solyc12g056240.2	1675.83	2941.95	-0.810347	0.570245	1.99822e-28	5.22914e-27	-	12	63145382	63157103	-	1171	protein_coding	- && Q8LBU2.1 RecName: Full=Probable glutathione peroxidase 8 && PF00255:Glutathione peroxidase	GSHPx
Solyc12g056190.2	83.0287	23.42	1.82714	3.54833	7.90601e-05	0.00040378	-	12	63101098	63103854	-	1326	protein_coding	- && - && -	-
Solyc12g056150.2	670.503	346.549	0.954345	1.9377	4.78492e-14	6.49485e-13	-	12	63059060	63062926	+	1938	protein_coding	- && - && PF03417:Acyl-coenzyme A:6-aminopenicillanic acid acyl-transferase	-
Solyc12g056130.2	217.329	347.86	-0.680044	0.624146	1.10778e-05	6.55028e-05	-	12	63037137	63046826	-	7093	protein_coding	- && Q9FFR3.1 RecName: Full=6-phosphogluconate dehydrogenase, decarboxylating 2, chloroplastic && -	-
Solyc12g056100.2	3541.31	3196.13	0.148303	1.10827	0.00266686	0.00979029	-	12	63019657	63024293	-	729	protein_coding	- && Q94F47.1 RecName: Full=Ubiquitin-conjugating enzyme E2 28; AltName: Full=E2 ubiquitin-conjugating enzyme 28; AltName: Full=Ubiquitin carrier protein 28 && PF00179:Ubiquitin-conjugating enzyme	UQ_con
Solyc12g056090.2	148.878	211.573	-0.507683	0.703351	0.0146162	0.0429231	-	12	63013485	63017171	-	523	protein_coding	- && - && -	-
Solyc12g056030.2	429.407	700.318	-0.704817	0.61352	3.3367e-10	3.36246e-09	-	12	62945328	62951497	+	2250	protein_coding	- && - && PF15341:Ribosome biogenesis protein SLX9	-
Solyc12g056000.2	16.6327	1.22498	3.76073	13.5548	0.00747165	0.0240913	-	12	62936352	62940338	+	1926	protein_coding	- && A2XQE8.1 RecName: Full=Senescence-specific cysteine protease SAG39; AltName: Full=Cysteine proteinase SAG39; AltName: Full=Protein SENESCENCE-ASSOCIATED GENE 39; Flags: Precursor && PF08246:Cathepsin propeptide inhibitor domain (I29)|PF00112:Papain family cysteine protease	Peptidase_C1
Solyc12g055970.2	465.728	166.979	1.47942	2.78837	5.89433e-21	1.16473e-19	-	12	62902468	62907004	-	2459	protein_coding	- && Q42059.2 RecName: Full=Endoglucanase 6; AltName: Full=Endo-1,4-beta glucanase 6; Flags: Precursor && PF09478:Carbohydrate binding domain CBM49|PF00759:Glycosyl hydrolase family 9	-
Solyc12g055940.2	2021.32	1039.68	0.95981	1.94505	3.39403e-31	9.70116e-30	-	12	62880020	62896130	-	3451	protein_coding	- && - && -	-
Solyc12g055920.2	153.731	87.847	0.809615	1.75274	0.00122893	0.00489088	-	12	62867022	62869333	+	684	protein_coding	- && O81223.3 RecName: Full=Calcineurin B-like protein 4; AltName: Full=Protein SALT OVERLY SENSITIVE 3 && PF13499:EF-hand domain pair	-
Solyc12g055910.2	609.647	407.502	0.580998	1.49588	8.65534e-07	5.99323e-06	-	12	62841586	62858940	+	3965	protein_coding	- && Q8L7I1.1 RecName: Full=Uncharacterized protein At4g10930 && PF00628:PHD-finger|PF15870:ElonginA binding-protein 1	PHD
Solyc12g055830.2	1062.88	1393.36	-0.391055	0.762572	7.19523e-08	5.71633e-07	-	12	62777496	62781668	-	1461	protein_coding	- && Q43187.1 RecName: Full=Soluble inorganic pyrophosphatase PPA1; AltName: Full=Pyrophosphate phospho-hydrolase; Short=PPase && PF00719:Inorganic pyrophosphatase	Pyrophosphatase
Solyc12g055750.2	2133.57	2550.94	-0.258897	0.835727	0.000431948	0.00190467	-	12	62685938	62698477	-	1795	protein_coding	- && Q5KQN0.2 RecName: Full=Vacuolar cation/proton exchanger 2; AltName: Full=Ca(2+)/H(+) exchanger 2; AltName: Full=OsCAX2 && PF04627:Mitochondrial ATP synthase epsilon chain|PF01699:Sodium/calcium exchanger protein	Na_Ca_ex
Solyc12g049617.1	1396.66	947.636	0.559879	1.47415	1.32258e-13	1.74924e-12	-	12	62338793	62349020	+	486	protein_coding	- && Q9ZSK5.1 RecName: Full=Zeatin O-glucosyltransferase; AltName: Full=Trans-zeatin O-beta-D-glucosyltransferase && -	-
Solyc12g049590.2	373.565	243.145	0.618508	1.53529	0.002099	0.00791826	-	12	62169984	62182282	+	6650	protein_coding	- && Q9LUM0.1 RecName: Full=1-phosphatidylinositol-3-phosphate 5-kinase FAB1B; Short=Phosphatidylinositol 3-phosphate 5-kinase; AltName: Full=FYVE finger-containing phosphoinositide kinase; AltName: Full=PIKfyve; AltName: Full=Phosphatidylinositol 3-phosphate 5-kinase type III; Short=PIPkin-III; Short=Type III PIP kinase; AltName: Full=Protein FORMS APLOID AND BINUCLEATE CELLS 1B && PF00118:TCP-1…	PIP5K
Solyc12g049550.2	206.232	133.472	0.625804	1.54307	0.00633775	0.020864	-	12	62128629	62135219	-	1146	protein_coding	- && Q9SSA7.2 RecName: Full=GDSL esterase/lipase 5; AltName: Full=Extracellular lipase 5; Flags: Precursor && PF00657:GDSL-like Lipase/Acylhydrolase	Lipase_GDSL
Solyc12g049510.2	139.085	58.5764	1.24442	2.36923	0.000168116	0.000806002	-	12	62095003	62104623	-	4405	protein_coding	- && - && -	-
Solyc12g049420.2	607.609	886.446	-0.542428	0.686614	6.8894e-06	4.20973e-05	-	12	61932281	61938248	-	1177	protein_coding	- && Q94AU2.1 RecName: Full=25.3 kDa vesicle transport protein; Short=AtSEC22 && PF13774:Regulated-SNARE-like domain|PF00957:Synaptobrevin	-
Solyc12g049380.2	0	13.0206	-6.06897	0.0148956	0.000698093	0.00293457	-	12	61871260	61874413	+	2361	protein_coding	- && - && -	-
Solyc12g049350.2	26.7661	102.115	-1.94158	0.260331	1.17355e-07	9.10547e-07	-	12	61798564	61801300	-	1095	protein_coding	- && O22264.1 RecName: Full=Transcription factor MYB12; AltName: Full=Myb-related protein 12; Short=AtMYB12 && PF00249:Myb-like DNA-binding domain	Myb_DNA-binding
Solyc12g049310.2	421.367	590.16	-0.486634	0.713688	9.33303e-05	0.000469439	-	12	61731817	61738967	+	953	protein_coding	- && Q1SF86.1 RecName: Full=Ubiquitin-like protein ATG12; AltName: Full=Autophagy-related protein 12; Short=APG12-like && -	-
Solyc12g049280.2	1021.44	785.409	0.37862	1.3001	0.000618876	0.00263662	-	12	61705321	61717640	+	2592	protein_coding	- && Q8S8F5.1 RecName: Full=Protein ELF4-LIKE 3 && -	-
Solyc12g049220.2	387.678	498.176	-0.363829	0.777099	0.00757009	0.0243715	-	12	61563923	61566311	-	746	protein_coding	- && Q9LNQ1.1 RecName: Full=Mitochondrial import inner membrane translocase subunit TIM23-1 && PF02466:Tim17/Tim22/Tim23/Pmp24 family	-
Solyc12g049030.1	82.0819	262.15	-1.67765	0.312592	3.25504e-15	4.73345e-14	-	12	61398547	61399701	-	1155	protein_coding	- && Q8GZC3.1 RecName: Full=Delta(12)-fatty-acid desaturase FAD2 && PF00487:Fatty acid desaturase|PF11960:Domain of unknown function (DUF3474)	-
Solyc12g045030.2	1727.35	2469.59	-0.51555	0.699526	4.98855e-18	8.54267e-17	-	12	61357135	61358515	+	1188	protein_coding	- && Q21929.2 RecName: Full=L-xylulose reductase; Short=XR; AltName: Full=Dicarbonyl/L-xylulose reductase; Short=DCXR; AltName: Full=Short-chain dehydrogenase 21 && PF00106:short chain dehydrogenase	adh_short
Solyc12g045020.2	1.5069	57.2896	-5.3297	0.0248657	2.05125e-09	1.91357e-08	-	12	61343823	61345877	+	1713	protein_coding	- && H2DH18.1 RecName: Full=Cytochrome P450 CYP736A12 [Panax ginseng] && PF00067:Cytochrome P450	p450
Solyc12g044950.2	0	24.8837	-7.00296	0.00779646	1.3912e-06	9.387e-06	-	12	61236791	61237892	-	1035	protein_coding	- && Q8GZC3.1 RecName: Full=Delta(12)-fatty-acid desaturase FAD2 && PF00487:Fatty acid desaturase|PF11960:Domain of unknown function (DUF3474)	-
Solyc12g044940.2	1196.01	1617.53	-0.434946	0.739721	4.5752e-09	4.09705e-08	-	12	61228639	61230005	+	1203	protein_coding	- && Q9WYG0.1 RecName: Full=Uncharacterized oxidoreductase TM_0325 && PF00106:short chain dehydrogenase	adh_short
Solyc12g044930.2	582.93	1057.35	-0.858581	0.551495	2.76384e-21	5.54629e-20	-	12	61224137	61225686	+	1017	protein_coding	- && Q9ZVQ6.1 RecName: Full=F-box protein PP2-B10; AltName: Full=Protein PHLOEM PROTEIN 2-LIKE B10; Short=AtPP2-B10 && PF14299:Phloem protein 2	-
Solyc12g044840.2	186.086	323.13	-0.797116	0.575499	4.85618e-06	3.03029e-05	-	12	61130333	61137175	+	4894	protein_coding	- && P0DH62.1 RecName: Full=Inactive protein kinase SELMODRAFT_444075 [Selaginella moellendorffii] && -	-
Solyc12g044820.2	1378.4	1080.2	0.351772	1.27613	1.36586e-06	9.22937e-06	-	12	61098492	61104335	-	4718	protein_coding	- && Q8LGU1.3 RecName: Full=ABC transporter C family member 8; Short=ABC transporter ABCC.8; Short=AtABCC8; AltName: Full=ATP-energized glutathione S-conjugate pump 6; AltName: Full=Glutathione S-conjugate-transporting ATPase 6; AltName: Full=Multidrug resistance-associated protein 6; Flags: Precursor && PF00005:ABC transporter|PF00664:ABC transporter transmembrane region	ABC_tran
Solyc12g044800.2	426.642	621.221	-0.541771	0.686927	3.66622e-06	2.33476e-05	-	12	61071345	61083045	-	3150	protein_coding	- && Q39247.1 RecName: Full=Serine/threonine protein phosphatase 2A 55 kDa regulatory subunit B beta isoform; Short=AtB beta; Short=PP2A, subunit B, beta isoform && -	-
Solyc12g044720.2	7250.27	7798.69	-0.105439	0.929522	0.00945526	0.0295642	-	12	60909673	60911788	+	900	protein_coding	- && O82204.1 RecName: Full=60S ribosomal protein L28-1 && PF01778:Ribosomal L28e protein family	-
Solyc12g044640.2	826.881	1053.62	-0.350066	0.784548	7.00933e-05	0.00036148	-	12	60630067	60635104	-	1115	protein_coding	- && F4IXJ7.1 RecName: Full=Mediator of RNA polymerase II transcription subunit 6 && PF04934:MED6 mediator sub complex component	-
Solyc12g044610.2	679.086	362.222	0.90822	1.87673	2.32504e-13	3.02516e-12	-	12	60587775	60595982	-	1824	protein_coding	- && Q2V9B0.1 RecName: Full=Transcription factor MYB1R1; AltName: Full=Myb-related protein R1; Short=StMYB1R-1 && PF00249:Myb-like DNA-binding domain	Myb_DNA-binding
Solyc12g044600.3	7163.01	6654.52	0.106364	1.07651	0.0118609	0.0358604	-	12	60572333	60580301	+	2487	protein_coding	- && P37222.1 RecName: Full=NADP-dependent malic enzyme, chloroplastic; Short=NADP-ME && PF03949:Malic enzyme, NAD binding domain|PF00390:Malic enzyme, N-terminal domain	Malic_M
Solyc12g044440.2	0	94.6444	-8.93197	0.00204743	7.69898e-13	9.61875e-12	-	12	60355753	60365961	+	1446	protein_coding	- && - && -	-
Solyc12g044400.2	972.018	684.453	0.505716	1.41983	4.23257e-09	3.81079e-08	-	12	60251967	60264747	-	3463	protein_coding	- && A8MPR5.1 RecName: Full=Probable inactive ATP-dependent zinc metalloprotease FTSHI 2, chloroplastic; Short=AtFTSHI2; AltName: Full=Protein EMBRYO DEFECTIVE 2083; AltName: Full=Protein FTSH INACTIVE PROTEASE 2; Flags: Precursor && PF00004:ATPase family associated with various cellular activities (AAA)	AAA
Solyc12g044340.2	163.166	103.616	0.658204	1.57812	0.00959849	0.0299396	-	12	60204205	60216535	-	1984	protein_coding	- && Q6P1E7.1 RecName: Full=DNA-directed primase/polymerase protein; AltName: Full=Coiled-coil domain-containing protein 111 && PF03121:Herpesviridae UL52/UL70 DNA primase	-
Solyc12g044300.2	894.456	1066.96	-0.25467	0.838179	0.00407117	0.0141774	-	12	60125435	60132296	+	2455	protein_coding	- && Q8H151.1 RecName: Full=Malonate--CoA ligase; AltName: Full=Acyl-activating enzyme 13; AltName: Full=Malonyl-CoA synthetase && PF00501:AMP-binding enzyme|PF13193:AMP-binding enzyme C-terminal domain	AMP-binding
Solyc12g044280.2	7997.82	3053.74	1.38861	2.61827	8.73971e-248	1.72113e-245	-	12	60100988	60103959	-	1541	protein_coding	- && P22179.1 RecName: Full=Photosystem I reaction center subunit VI, chloroplastic; Short=PSI-H; AltName: Full=Light-harvesting complex I 11 kDa protein; Flags: Precursor && PF03244:Photosystem I reaction centre subunit VI	-
Solyc12g044260.2	646.612	297.599	1.12021	2.17378	8.77287e-13	1.0896e-11	-	12	60093975	60095353	-	1138	protein_coding	- && Q65CJ7.2 RecName: Full=Hydroxyphenylpyruvate reductase; Short=HPPR && PF00389:D-isomer specific 2-hydroxyacid dehydrogenase, catalytic domain|PF02826:D-isomer specific 2-hydroxyacid dehydrogenase, NAD binding domain	2-Hacid_dh_C
Solyc12g044240.2	229.739	432.183	-0.912482	0.53127	2.32891e-07	1.73348e-06	-	12	60081960	60082933	+	859	protein_coding	- && P61273.1 RecName: Full=Dynein light chain 1, cytoplasmic; AltName: Full=Dynein light chain LC8-type 1 >P61285.1 RecName: Full=Dynein light chain 1, cytoplasmic; AltName: Full=Dynein light chain LC8-type 1 >P63170.1 RecName: Full=Dynein light chain 1, cytoplasmic; AltName: Full=8 kDa dynein light chain; Short=DLC8; AltName: Full=Dynein light chain LC8-type 1; AltName: Full=Protein inhibitor o…	-
Solyc12g044220.2	922.592	779.223	0.245251	1.1853	0.00873601	0.0276013	-	12	60035049	60044833	-	3833	protein_coding	- && - && PF08628:Sorting nexin C terminal|PF02194:PXA domain|PF00787:PX domain	PX
Solyc12g044200.2	285.641	418.399	-0.547697	0.684111	0.00102675	0.00416397	-	12	59980972	59987617	-	5035	protein_coding	- && Q9T048.1 RecName: Full=Disease resistance protein At4g27190 && PF00931:NB-ARC domain	NB-ARC
Solyc12g044190.2	376.564	281.312	0.423759	1.34142	0.0115762	0.0351551	-	12	59925722	59930105	-	3715	protein_coding	- && Q940K0.2 RecName: Full=Probable disease resistance protein At1g61180 && PF00931:NB-ARC domain	NB-ARC
Solyc12g042990.2	1038.11	839.132	0.307374	1.23745	0.000534356	0.00230978	-	12	59517947	59526943	-	2955	protein_coding	- && - && PF09405:CASC3/Barentsz eIF4AIII binding	-
Solyc12g042950.2	3566.03	4798.13	-0.427985	0.743299	3.15319e-16	4.86223e-15	-	12	59396144	59399769	+	2396	protein_coding	- && O24381.2 RecName: Full=Plastidic ATP/ADP-transporter && PF03219:TLC ATP/ADP transporter	-
Solyc12g042930.2	0.721652	12.0494	-4.08207	0.0590438	0.0165736	0.047772	-	12	59310219	59313621	-	1559	protein_coding	- && - && PF04862:Protein of unknown function (DUF642)	-
Solyc12g042920.2	3441.3	2840.59	0.276239	1.21103	2.8374e-07	2.08921e-06	-	12	59302813	59309781	+	1534	protein_coding	- && P25076.1 RecName: Full=Cytochrome c1-1, heme protein, mitochondrial; AltName: Full=Complex III subunit 4-1; AltName: Full=Complex III subunit IV-1; AltName: Full=Cytochrome b-c1 complex subunit 4-1; AltName: Full=Ubiquinol-cytochrome-c reductase complex cytochrome c1 subunit 1; Short=Cytochrome c-1-1; Flags: Precursor && PF02167:Cytochrome C1 family	-
Solyc12g042910.2	429.763	152.575	1.49274	2.81422	2.27435e-17	3.77779e-16	-	12	59293101	59299142	-	2411	protein_coding	- && O48652.2 RecName: Full=(6-4)DNA photolyase; AltName: Full=Protein UV repair defective 3 && PF03441:FAD binding domain of DNA photolyase|PF00875:DNA photolyase	-
Solyc12g042880.2	8.26634	31.4701	-1.94029	0.260564	0.00544422	0.0182875	-	12	59267059	59269034	+	1074	nontranslating_CDS	- && - && PF07800:Protein of unknown function (DUF1644)	-
Solyc12g042770.2	11621.4	15323.7	-0.398924	0.758424	9.16542e-25	2.12349e-23	-	12	59130072	59135918	-	1460	protein_coding	- && - && -	-
Solyc12g042750.2	0	30.8255	-7.31174	0.00629428	1.84012e-07	1.39195e-06	-	12	59118561	59123359	-	1392	protein_coding	- && - && -	-
Solyc12g042650.2	2666.68	3453.9	-0.373017	0.772166	4.89973e-12	5.78851e-11	-	12	58935945	58938257	-	889	protein_coding	- && Q9XHS0.1 RecName: Full=40S ribosomal protein S12 && PF01248:Ribosomal protein L7Ae/L30e/S12e/Gadd45 family	-
Solyc12g042480.2	132.103	404.874	-1.61832	0.325715	3.88192e-20	7.38201e-19	-	12	58716082	58717698	-	1500	protein_coding	- && H2DH18.1 RecName: Full=Cytochrome P450 CYP736A12 [Panax ginseng] && PF00067:Cytochrome P450	p450
Solyc12g042470.2	2684.1	1424.53	0.913724	1.8839	1.05792e-48	4.51911e-47	-	12	58699956	58703651	+	1210	protein_coding	- && E7C196.1 RecName: Full=Methylecgonone reductase; Short=MecgoR && PF00248:Aldo/keto reductase family	Aldo_ket_red
Solyc12g042380.2	1231.22	1534.79	-0.317654	0.802374	8.20704e-06	4.94594e-05	-	12	58502750	58506205	+	2097	protein_coding	- && - && PF07712:Stress up-regulated Nod 19	-
Solyc12g042170.2	314.397	208.663	0.589611	1.50484	0.000541763	0.00233918	-	12	58133312	58139753	-	1496	protein_coding	- && Q9FIT8.2 RecName: Full=ADP-ribosylation factor GTPase-activating protein AGD1; Short=ARF GAP AGD1; AltName: Full=Protein ARF-GAP DOMAIN 1; Short=AtAGD1 && PF12796:Ankyrin repeats (3 copies)|PF01412:Putative GTPase activating protein for Arf	-
Solyc12g042080.2	3150.84	4473.31	-0.505954	0.704194	6.50059e-20	1.22217e-18	-	12	58055522	58058378	-	939	protein_coding	- && P17093.2 RecName: Full=40S ribosomal protein S11 && PF00366:Ribosomal protein S17|PF16205:Ribosomal_S17 N-terminal	-
Solyc12g042065.1	16927.9	11479.7	0.560257	1.47453	3.76169e-90	2.88495e-88	-	12	58023698	58025441	+	1618	protein_coding	- && P31542.1 RecName: Full=ATP-dependent Clp protease ATP-binding subunit ClpA homolog CD4B, chloroplastic; Flags: Precursor && PF02151:UvrB/uvrC motif|PF10431:C-terminal, D2-small domain, of ClpB protein|PF07724:AAA domain (Cdc48 subfamily)	UVR
Solyc12g042060.2	273.774	142.857	0.937479	1.91518	1.32501e-05	7.72661e-05	-	12	58017306	58021674	+	1768	protein_coding	- && P31542.1 RecName: Full=ATP-dependent Clp protease ATP-binding subunit ClpA homolog CD4B, chloroplastic; Flags: Precursor && PF02861:Clp amino terminal domain, pathogenicity island component	Clp_N
Solyc12g041980.2	923.318	721.027	0.355545	1.27947	0.00211401	0.00796456	-	12	56788240	56804641	-	1443	protein_coding	- && F4I443.1 RecName: Full=BRCA1-associated RING domain protein 1; Short=AtBARD1; AltName: Full=Protein REPRESSOR OF WUSCHEL 1 && -	-
Solyc12g041950.2	88.1899	20.0672	2.13334	4.38731	2.69549e-07	1.9904e-06	-	12	56492866	56495830	+	2872	protein_coding	- && B6VJS4.2 RecName: Full=Trans-resveratrol di-O-methyltransferase; AltName: Full=Resveratrol O-methyltransferase; Short=ROMT; Short=VvROMT && -	-
Solyc12g041880.2	113.871	56.0231	1.02362	2.03301	0.00055893	0.00240526	NXD1	12	56426834	56432322	+	2844	protein_coding	- && K4DEY3.1 RecName: Full=Protein NEOXANTHIN-DEFICIENT 1 && -	-
Solyc12g040860.2	32.6366	0.592814	5.73523	53.2693	1.15813e-05	6.82369e-05	-	12	56344873	56346927	-	1588	protein_coding	- && Q8VYE5.1 RecName: Full=Glucan endo-1,3-beta-glucosidase 12; AltName: Full=(1->3)-beta-glucan endohydrolase 12; Short=(1->3)-beta-glucanase 12; AltName: Full=Beta-1,3-endoglucanase 12; Short=Beta-1,3-glucanase 12; Flags: Precursor && PF07983:X8 domain|PF00332:Glycosyl hydrolases family 17	Glyco_hydro_17
Solyc12g040790.2	3548.53	5605.16	-0.659233	0.633215	2.54429e-49	1.11345e-47	-	12	56159608	56164086	-	2307	protein_coding	- && Q944H0.2 RecName: Full=Phosphomethylethanolamine N-methyltransferase; Short=AtPMEAMT; AltName: Full=Phosphoethanolamine N-methyltransferase 2 && PF13489:Methyltransferase domain|PF08241:Methyltransferase domain	Methyltransf_11
Solyc12g040640.2	77.186	10.8783	2.81519	7.03811	5.38312e-06	3.33849e-05	-	12	55628123	55633454	-	1638	protein_coding	- && Q9LV33.1 RecName: Full=Beta-glucosidase 44; Short=AtBGLU44; Flags: Precursor && PF00232:Glycosyl hydrolase family 1	Glyco_hydro_1
Solyc12g040320.2	67.3156	34.5729	0.964676	1.95162	0.0173508	0.049655	-	12	54260314	54271313	-	1086	protein_coding	- && B9F655.1 RecName: Full=Plant intracellular Ras-group-related LRR protein 7; AltName: Full=Intracellular Ras-group-related LRR protein 7; Short=OsIRL7 && -	-
Solyc12g039170.1	210.352	101.624	1.04796	2.0676	0.000222518	0.00104314	-	12	53454372	53454608	+	237	protein_coding	- && - && -	-
Solyc12g038980.2	1265.38	1605.01	-0.343175	0.788304	6.95919e-06	4.24678e-05	-	12	52631400	52633452	-	783	protein_coding	- && Q9LEY9.1 RecName: Full=H/ACA ribonucleoprotein complex subunit 2-like protein; AltName: Full=Nhp2-like protein && PF01248:Ribosomal protein L7Ae/L30e/S12e/Gadd45 family	-
Solyc12g038970.2	579.969	930.704	-0.681467	0.623531	7.46092e-12	8.69057e-11	-	12	52524825	52532978	-	2016	protein_coding	- && Q8GWW7.2 RecName: Full=Agmatine deiminase; AltName: Full=Agmatine iminohydrolase; AltName: Full=Protein EMBRYO DEFECTIVE 1873 && PF04371:Porphyromonas-type peptidyl-arginine deiminase	-
Solyc12g038645.1	0	14.7641	-6.24779	0.0131592	0.000418865	0.00185402	-	12	51617238	51619807	-	2325	protein_coding	- && - && -	-
Solyc12g038605.1	0	23.3561	-6.91274	0.00829961	2.75683e-06	1.79097e-05	-	12	51566128	51567955	-	424	protein_coding	- && - && -	-
Solyc12g038600.2	299.798	419.186	-0.485493	0.714253	0.000513576	0.00222534	-	12	51544272	51549113	+	873	protein_coding	- && Q9FZ81.1 RecName: Full=RHOMBOID-like protein 12, mitochondrial; Short=AtRBL12; AltName: Full=Presenilins-associated rhomboid-like protein; Flags: Precursor && PF01694:Rhomboid family	Rhomboid
Solyc12g038580.2	185.501	306.86	-0.722545	0.606027	0.000146326	0.000708842	-	12	51525265	51526446	+	1050	protein_coding	- && - && -	-
Solyc12g038490.2	324.473	496.584	-0.610861	0.654806	4.24842e-05	0.000227739	-	12	51309495	51320290	-	8000	protein_coding	- && - && -	-
Solyc12g038430.2	530.654	425.677	0.317137	1.24586	0.0126829	0.0380205	-	12	51050839	51055406	+	2043	protein_coding	- && - && PF03004:Plant transposase (Ptta/En/Spm family)	-
Solyc12g038370.2	222.154	305.786	-0.462881	0.725536	0.00831302	0.0264591	-	12	50648125	50653765	+	1005	protein_coding	- && Q84J78.1 RecName: Full=Single-stranded DNA-binding protein, mitochondrial; Flags: Precursor && PF00436:Single-strand binding protein family	-
Solyc12g038090.1	67.8891	28.7359	1.23908	2.36048	0.00119774	0.00477494	-	12	49639739	49639906	+	168	protein_coding	- && - && -	-
Solyc12g036850.2	17.1395	44.7422	-1.39266	0.380861	0.0161823	0.0468943	-	12	48491453	48492274	-	376	protein_coding	- && - && -	-
Solyc12g036793.1	469.454	779.975	-0.7335	0.601443	1.28837e-10	1.3584e-09	-	12	48339612	48343782	+	1717	protein_coding	- && - && PF13855:Leucine rich repeat	-
Solyc12g036500.2	323.821	213.665	0.599054	1.51472	0.000845125	0.00348518	-	12	47126841	47131193	+	2259	protein_coding	- && - && PF07891:Protein of unknown function (DUF1666)	-
Solyc12g036490.2	14.7741	57.3795	-1.96023	0.256988	8.02083e-05	0.000409015	-	12	47056287	47058135	-	1230	protein_coding	- && Q6F357.1 RecName: Full=Phospholipase A1-II 7 >A2Y7R2.1 RecName: Full=Phospholipase A1-II 7 && PF01764:Lipase (class 3)	Lipase_3
Solyc12g036470.2	230.349	622.268	-1.43512	0.369815	2.01978e-24	4.61966e-23	-	12	46823800	46826446	+	1228	protein_coding	- && Q8GZ13.1 RecName: Full=Transcription factor BEE 1; AltName: Full=Basic helix-loop-helix protein 44; Short=AtbHLH44; Short=bHLH 44; AltName: Full=Protein Brassinosteroid enhanced expression 1; AltName: Full=Transcription factor EN 77; AltName: Full=bHLH transcription factor bHLH044 && -	-
Solyc12g036390.2	229.72	140.144	0.714436	1.64084	0.00630651	0.0207815	-	12	46428311	46431706	-	1960	protein_coding	- && Q9C9T2.1 RecName: Full=Protein SAR DEFICIENT 1 && PF07887:Calmodulin binding protein-like	-
Solyc12g036380.1	219.995	56.2569	1.97108	3.92062	1.12328e-14	1.58007e-13	-	12	46393994	46394242	-	249	protein_coding	- && - && -	-
Solyc12g036310.1	22.5267	1.22498	4.1913	18.2687	0.00188293	0.00719309	-	12	46244027	46244290	+	264	protein_coding	- && - && -	-
Solyc12g036250.2	595.327	802.137	-0.430255	0.742131	1.99117e-05	0.000112883	-	12	45622930	45643346	-	979	protein_coding	- && - && -	-
Solyc12g036200.2	1765.67	2066.97	-0.228444	0.853555	0.00603814	0.0200052	-	12	45299467	45302865	+	858	protein_coding	- && B1YK87.1 RecName: Full=Foldase protein PrsA; Flags: Precursor && PF13616:PPIC-type PPIASE domain	-
Solyc12g036170.2	6661.8	3072.28	1.11595	2.16738	1.57971e-133	1.81729e-131	-	12	45247711	45249455	-	858	protein_coding	- && Q8RXS1.1 RecName: Full=Photosynthetic NDH subunit of subcomplex B 4, chloroplastic; Short=Protein PnsB4; AltName: Full=NDH DEPENDENT FLOW 6; AltName: Full=NDH-DEPENDENT CYCLIC ELECTRON FLOW 6; Flags: Precursor && -	-
Solyc12g035710.2	65.8294	129.854	-0.976482	0.508218	0.000520406	0.00225321	-	12	44455751	44459075	+	2240	protein_coding	- && Q67XQ0.1 RecName: Full=DUF21 domain-containing protein At4g14240; AltName: Full=CBS domain-containing protein CBSDUF1 && PF01595:Domain of unknown function DUF21	-
Solyc12g035620.2	167.757	102.33	0.712263	1.63837	0.0034377	0.0122392	-	12	42757725	42761785	-	885	protein_coding	- && - && -	-
Solyc12g035520.2	1025.51	688.204	0.575271	1.48996	2.68798e-09	2.4787e-08	-	12	41362890	41388337	+	3822	protein_coding	- && Q9FYG2.1 RecName: Full=Calmodulin-binding transcription activator 4; AltName: Full=Ethylene-induced calmodulin-binding protein 4; Short=AtFIN21; Short=EICBP4; AltName: Full=Ethylene-induced calmodulin-binding protein d; Short=EICBP.d; AltName: Full=Signal-responsive protein 5 && -	-
Solyc12g035400.2	75.7989	29.2269	1.38298	2.60807	0.00676083	0.0220689	-	12	40179317	40184848	+	1329	protein_coding	- && Q8GXB4.1 RecName: Full=WAT1-related protein At1g09380 && PF00892:EamA-like transporter family	DUF6
Solyc12g035250.2	472.311	379.317	0.315154	1.24414	0.0161848	0.0468957	-	12	39590385	39595742	-	3726	protein_coding	- && Q9LVX1.1 RecName: Full=Zinc finger CCCH domain-containing protein 41; Short=AtC3H41 && -	-
Solyc12g027880.2	44.3705	2.82934	3.98715	15.8582	1.21727e-07	9.41959e-07	-	12	27987039	27989042	-	1522	protein_coding	- && Q9SR44.1 RecName: Full=Lysine histidine transporter-like 2 && -	-
Solyc12g027850.2	1228.34	1013.52	0.276336	1.21112	0.00161516	0.0062649	-	12	27730276	27758286	-	2101	protein_coding	- && Q336M2.2 RecName: Full=Cyclin-dependent kinase E-1; Short=CDKE;1 && PF00069:Protein kinase domain	Pkinase
Solyc12g027770.2	480.867	378.557	0.346827	1.27176	0.0156218	0.0454569	-	12	26658978	26698474	-	1935	protein_coding	- && F4I933.1 RecName: Full=Rhodanese-like domain-containing protein 8, chloroplastic; AltName: Full=Sulfurtransferase 8; Short=AtStr8; Flags: Precursor && PF00581:Rhodanese-like domain|PF12368:Rhodanase C-terminal	Rhodanese
Solyc12g027740.2	683.539	538.532	0.344327	1.26956	0.000862951	0.00355302	-	12	25982584	25990270	-	773	protein_coding	- && - && -	-
Solyc12g027730.2	18.1908	0	6.73792	106.738	2.76214e-05	0.000152971	-	12	25970063	25973086	+	2598	protein_coding	- && Q9LMC8.1 RecName: Full=Probable myosin-binding protein 5 && PF04576:Zein-binding	-
Solyc12g027540.2	102.683	56.8756	0.852941	1.80618	0.00362161	0.0127998	-	12	24038113	24053181	+	785	protein_coding	- && P10978.1 RecName: Full=Retrovirus-related Pol polyprotein from transposon TNT 1-94; Includes: RecName: Full=Protease; Includes: RecName: Full=Reverse transcriptase; Includes: RecName: Full=Endonuclease && -	-
Solyc12g021365.1	2993.33	1640.09	0.867802	1.82488	1.99784e-46	8.24613e-45	-	12	16040041	16044674	+	674	protein_coding	- && Q0ASF3.1 RecName: Full=Protein ApaG && PF04379:Protein of unknown function (DUF525)	-
Solyc12g021360.2	344.959	192.668	0.83787	1.78741	2.19592e-06	1.44722e-05	-	12	16029661	16030542	+	697	protein_coding	- && - && -	-
Solyc12g021340.2	1827.5	1293.86	0.498368	1.41261	2.87711e-11	3.20049e-10	-	12	15671582	15693821	-	3348	protein_coding	- && Q0WWT7.1 RecName: Full=Rhodanese-like domain-containing protein 11, chloroplastic; AltName: Full=Sulfurtransferase 11; Short=AtStr11; Flags: Precursor && PF00581:Rhodanese-like domain	Rhodanese
Solyc12g021280.2	1869	1649.77	0.180472	1.13325	0.0145143	0.0426563	-	12	15123464	15137437	-	2788	protein_coding	- && Q9S713.1 RecName: Full=Serine/threonine-protein kinase STN7, chloroplastic; AltName: Full=Protein STATE TRANSITION 7; AltName: Full=Stt7 homolog; Flags: Precursor && PF00069:Protein kinase domain	Pkinase
Solyc12g021230.2	1856.89	970.63	0.934478	1.9112	4.1662e-30	1.14845e-28	-	12	14913272	14937378	+	2945	protein_coding	- && Q5YLB4.1 RecName: Full=DNA gyrase subunit B, chloroplastic/mitochondrial; Flags: Precursor && PF02518:Histidine kinase-, DNA gyrase B-, and HSP90-like ATPase|PF00986:DNA gyrase B subunit, carboxyl terminus|PF00204:DNA gyrase B|PF01751:Toprim domain	DNA_gyraseB
Solyc12g021160.1	286.625	567.874	-0.989002	0.503826	1.65498e-11	1.87785e-10	-	12	14400386	14400547	-	162	protein_coding	- && - && -	-
Solyc12g021150.2	11.2267	0	6.03801	65.7087	0.00105972	0.00428198	-	12	14392319	14393351	-	907	protein_coding	- && P52839.2 RecName: Full=Cytosolic sulfotransferase 12; Short=AtSOT12; AltName: Full=Sulfotransferase 1; Short=AtST1 && PF00685:Sulfotransferase domain	Sulfotransfer_1
Solyc12g020120.2	32.6101	69.762	-1.09827	0.467078	0.00640553	0.0210567	-	12	14123958	14128397	-	1721	protein_coding	- && A2XBL9.2 RecName: Full=Homeobox-leucine zipper protein HOX10; AltName: Full=HD-ZIP protein HOX10; AltName: Full=Homeodomain transcription factor HOX10; AltName: Full=OsHB1; AltName: Full=OsHox10 && -	-
Solyc12g020050.2	418.45	548.587	-0.392475	0.761821	0.00228578	0.00853147	-	12	13968211	13973703	+	2456	protein_coding	- && Q9XI21.2 RecName: Full=Pentatricopeptide repeat-containing protein At1g15480, mitochondrial; Flags: Precursor && -	-
Solyc12g020000.2	1890.42	2541.71	-0.427304	0.74365	1.01586e-12	1.25234e-11	-	12	12865530	12875599	-	1645	protein_coding	- && - && -	-
Solyc12g019860.2	656.584	863.817	-0.396621	0.759635	0.000122037	0.000600064	-	12	11999379	12031256	+	3095	protein_coding	- && O75175.1 RecName: Full=CCR4-NOT transcription complex subunit 3; AltName: Full=CCR4-associated factor 3; AltName: Full=Leukocyte receptor cluster member 2 && PF04153:NOT2 / NOT3 / NOT5 family|PF04065:Not1 N-terminal domain, CCR4-Not complex component	-
Solyc12g019760.1	8.82548	0	5.69028	51.6352	0.004735	0.0161845	-	12	11634959	11635373	-	222	protein_coding	- && - && -	-
Solyc12g019740.2	1785.74	1240.79	0.526053	1.43998	2.11288e-14	2.93479e-13	-	12	11252470	11254721	+	1575	protein_coding	- && O64654.1 RecName: Full=Thioredoxin-like 1-1, chloroplastic; AltName: Full=Atypical cysteine/histidine-rich thioredoxin 4; Short=AtACHT4; AltName: Full=Lilium-type thioredoxin 1-1; Flags: Precursor && PF00085:Thioredoxin	-
Solyc12g019690.2	506.839	772.236	-0.607858	0.65617	1.50253e-07	1.14779e-06	-	12	11001320	11006055	-	1389	protein_coding	- && Q9ATM2.1 RecName: Full=Aquaporin SIP1-2; AltName: Full=Small basic intrinsic protein 1-2; AltName: Full=ZmSIP1-2; AltName: Full=ZmSIP1;2 && PF00230:Major intrinsic protein	-
Solyc12g019550.2	11733.7	2276.27	2.36509	5.15185	0	0	-	12	10628128	10629267	+	677	protein_coding	- && - && -	-
Solyc12g019480.2	142.536	68.4173	1.05716	2.08084	0.00111062	0.004459	-	12	10578878	10583907	+	3294	protein_coding	- && Q8S0F0.1 RecName: Full=Formin-like protein 1; AltName: Full=OsFH1; Flags: Precursor && PF02181:Formin Homology 2 Domain	FH2
Solyc12g019410.2	132.963	270.405	-1.02524	0.491329	1.24794e-07	9.63439e-07	-	12	10199654	10206935	-	2401	protein_coding	- && Q05609.1 RecName: Full=Serine/threonine-protein kinase CTR1; AltName: Full=Protein CONSTITUTIVE TRIPLE RESPONSE1 && PF07714:Protein tyrosine kinase|PF13857:Ankyrin repeats (many copies)	Pkinase_Tyr
Solyc12g019320.2	289.96	170.676	0.764105	1.69832	0.000106262	0.000529669	-	12	9971420	9977203	+	1839	protein_coding	- && Q38956.1 RecName: Full=Protein DETOXIFICATION 29; Short=AtDTX29; AltName: Full=Multidrug and toxic compound extrusion protein 29; Short=MATE protein 29 && PF01554:MatE	MatE
Solyc12g019110.2	1073.56	591.702	0.860153	1.81523	1.96023e-11	2.21232e-10	-	12	9118130	9150888	+	2922	protein_coding	- && F4KE63.1 RecName: Full=Valine--tRNA ligase, chloroplastic/mitochondrial 2; AltName: Full=Protein EMBRYO DEFECTIVE 2247; AltName: Full=Valyl-tRNA synthetase; Short=ValRS; Flags: Precursor && PF00133:tRNA synthetases class I (I, L, M and V)|PF08264:Anticodon-binding domain of tRNA|PF10458:Valyl tRNA synthetase tRNA binding arm	-
Solyc12g019010.2	659.333	491.969	0.423119	1.34082	0.00123614	0.00491622	-	12	8972185	8979880	-	1139	protein_coding	- && Q3ED65.2 RecName: Full=2-phytyl-1,4-beta-naphthoquinone methyltransferase, chloroplastic; AltName: Full=Demethylphylloquinone methyltransferase; AltName: Full=Menaquinone biosynthesis methyltransferase ubiE-like protein; Flags: Precursor && PF01209:ubiE/COQ5 methyltransferase family	-
Solyc12g019000.2	496.2	650.178	-0.391637	0.762264	0.000993814	0.00403957	-	12	8936099	8948354	-	1789	protein_coding	- && O80567.2 RecName: Full=La-related protein 6B; Short=AtLARP6b; AltName: Full=VirF-interacting protein FIP1 && PF05383:La domain	-
Solyc12g018990.2	525.304	652.863	-0.312551	0.805217	0.00399685	0.0139625	-	12	8921429	8935471	+	1528	protein_coding	- && Q8LAC4.1 RecName: Full=Probable uridine nucleosidase 2; AltName: Full=Uridine ribohydrolase 2 && PF01156:Inosine-uridine preferring nucleoside hydrolase	-
Solyc12g017960.1	256.6	577.208	-1.17052	0.444261	3.28592e-20	6.26915e-19	-	12	8877966	8878229	-	264	protein_coding	- && - && -	-
Solyc12g017880.2	112.058	32.1517	1.80151	3.48585	1.1662e-06	7.95472e-06	-	12	7611078	7613687	-	1537	protein_coding	- && Q9SV71.1 RecName: Full=Cytochrome b561 and DOMON domain-containing protein At4g12980; AltName: Full=Protein b561A.tha15; Flags: Precursor && PF04526:Protein of unknown function (DUF568)	-
Solyc12g017835.1	870.432	1006.21	-0.208396	0.865499	0.015355	0.0447927	-	12	7453579	7491582	+	6145	protein_coding	- && F4IXW2.2 RecName: Full=Brefeldin A-inhibited guanine nucleotide-exchange protein 5; Short=BIG5; AltName: Full=ARF guanine-nucleotide exchange factor BIG5; AltName: Full=Protein BFA-VISUALIZED ENDOCYTIC TRAFFICKING DEFECTIVE 1; Short=Protein BEN1; AltName: Full=Protein HOPM INTERACTOR 7 && PF16213:Dimerisation and cyclophilin-binding domain of Mon2|PF09324:Domain of unknown function (DUF1981)…	Sec7
Solyc12g017570.2	1767.82	2272.5	-0.361948	0.778113	4.74905e-10	4.72627e-09	-	12	6863553	6870915	+	1711	protein_coding	- && O24653.1 RecName: Full=Guanosine nucleotide diphosphate dissociation inhibitor 2; Short=AtGDI2 && PF00996:GDP dissociation inhibitor	-
Solyc12g017515.1	33.4653	2.75941	3.59606	12.0926	5.73862e-05	0.00030055	-	12	6781637	6782515	+	879	protein_coding	- && P22241.1 RecName: Full=Desiccation-related protein PCC27-45 && PF03168:Late embryogenesis abundant protein	-
Solyc12g017460.1	192.748	383.542	-0.995077	0.501709	5.5352e-10	5.46883e-09	-	12	6720607	6721716	-	1110	protein_coding	- && Q3MKY2.1 RecName: Full=Acetylajmalan esterase; Flags: Precursor && PF00657:GDSL-like Lipase/Acylhydrolase	Lipase_GDSL
Solyc12g017430.2	41.8305	15.5276	1.4252	2.68551	0.0151918	0.0443669	-	12	6689615	6692879	-	2274	protein_coding	- && Q8VYT2.1 RecName: Full=Putative clathrin assembly protein At4g25940 && PF07651:ANTH domain	-
Solyc12g017420.2	1062.39	620.095	0.776413	1.71287	1.15377e-18	2.05135e-17	-	12	6679690	6691927	+	4095	protein_coding	- && Q6NLC1.1 RecName: Full=ABC transporter D family member 2, chloroplastic; Short=ABC transporter ABCD.2; Short=AtABCD2; Flags: Precursor && PF00005:ABC transporter|PF06472:ABC transporter transmembrane region 2	ABC_tran
Solyc12g017380.2	606.835	119.11	2.34903	5.0948	9.27483e-44	3.58021e-42	-	12	6633227	6634798	+	1572	protein_coding	- && Q9SA38.1 RecName: Full=Organic cation/carnitine transporter 3; Short=AtOCT3 && PF00083:Sugar (and other) transporter	Sugar_tr
Solyc12g017262.1	15.4825	2.47177	2.64561	6.25759	0.0136478	0.0405198	-	12	6467578	6470953	+	348	protein_coding	- && - && -	-
Solyc12g017230.2	113.009	239.969	-1.08704	0.470728	1.07865e-08	9.33196e-08	-	12	6422133	6427589	+	4437	protein_coding	- && Q38911.1 RecName: Full=Xyloglucan endotransglucosylase/hydrolase protein 15; Short=At-XTH15; Short=XTH-15; Flags: Precursor && -	-
Solyc12g015970.2	678.63	1074.52	-0.664894	0.630735	2.6436e-10	2.69085e-09	-	12	6003809	6004280	+	472	protein_coding	- && - && -	-
Solyc12g015830.2	243.224	165.917	0.549557	1.46364	0.00304185	0.0110121	-	12	5812087	5813134	+	1011	protein_coding	- && Q84W65.2 RecName: Full=SufE-like protein 1, chloroplastic/mitochondrial; AltName: Full=Chloroplastic SufE; Short=CpSufE; AltName: Full=Protein EMBRYO DEFECTIVE 1374; AltName: Full=Protein SULFUR E; Short=AtSUFE; AltName: Full=Protein SULFUR E 1; Short=AtSUFE1; Flags: Precursor && PF01722:BolA-like protein|PF02657:Fe-S metabolism associated domain	-
Solyc12g015770.2	288.643	388.043	-0.428029	0.743277	0.00878022	0.0277259	-	12	5755152	5760200	-	2437	protein_coding	- && Q651X6.1 RecName: Full=Cellulose synthase-like protein E6; AltName: Full=OsCslE6 && PF03552:Cellulose synthase	-
Solyc12g015680.1	340.95	467.535	-0.457505	0.728244	0.000596484	0.00255316	-	12	5665010	5665603	+	594	protein_coding	- && Q9FM67.1 RecName: Full=Protein TIC 20-v, chloroplastic; AltName: Full=Translocon at the inner envelope membrane of chloroplasts 20-V; Short=AtTIC20-v; Flags: Precursor && PF16166:Chloroplast import apparatus Tic20-like	-
Solyc12g015655.1	13.7521	49.8358	-1.84949	0.27749	0.000494718	0.00215326	-	12	5651700	5652271	-	398	protein_coding	- && - && -	-
Solyc12g015640.2	306.335	113.398	1.43432	2.70255	3.65524e-12	4.35592e-11	-	12	5642601	5646252	+	2330	protein_coding	- && Q9FM80.1 RecName: Full=Transcription termination factor MTERF9, chloroplastic; AltName: Full=Mitochondrial transcription termination factor 9; AltName: Full=Protein TWIRT1; Flags: Precursor && PF02536:mTERF	-
Solyc12g015630.2	950.695	401.227	1.24653	2.37271	3.14274e-28	8.13263e-27	-	12	5639923	5641547	-	571	protein_coding	- && - && PF08792:A2L zinc ribbon domain	-
Solyc12g014620.2	0	8.64563	-5.47842	0.0224301	0.0100756	0.0312152	-	12	5627614	5631659	-	564	protein_coding	- && P14009.1 RecName: Full=14 kDa proline-rich protein DC2.15; Flags: Precursor && PF14547:Hydrophobic seed protein	-
Solyc12g014590.2	43.9816	5.2607	3.06086	8.34473	3.8229e-06	2.42789e-05	-	12	5578867	5581973	-	1011	protein_coding	- && Q9LPS9.1 RecName: Full=Pirin-like protein At1g50590 && PF05726:Pirin C-terminal cupin domain|PF02678:Pirin	-
Solyc12g014580.2	118.853	19.237	2.62619	6.17393	2.14219e-12	2.59407e-11	-	12	5577355	5578047	-	535	protein_coding	- && - && PF09253:Pollen allergen ole e 6	-
Solyc12g014560.2	56.0343	107.959	-0.948113	0.51831	0.00376925	0.0132812	-	12	5558611	5567765	-	3432	protein_coding	- && Q42545.2 RecName: Full=Cell division protein FtsZ homolog 1, chloroplastic; Short=AtFtsZ1; Short=AtFtsZ1-1; Short=Chloroplast FtsZ; Short=CpFtsZ; AltName: Full=Protein ACCUMULATION AND REPLICATION OF CHLOROPLASTS 10; AltName: Full=Protein PLASTID MOVEMENT IMPAIRED4; Flags: Precursor && PF12327:FtsZ family, C-terminal domain|PF00091:Tubulin/FtsZ family, GTPase domain	Tubulin
Solyc12g014530.2	1605.68	463.461	1.79069	3.45979	2.10867e-81	1.42861e-79	-	12	5498167	5504548	-	2567	protein_coding	- && Q94AY1.1 RecName: Full=L-aspartate oxidase, chloroplastic; AltName: Full=Protein FLAGELLIN-INSENSITIVE 4; Flags: Precursor && PF02910:Fumarate reductase flavoprotein C-term|PF00890:FAD binding domain	-
Solyc12g014450.2	324.188	186.761	0.797091	1.73759	1.76898e-06	1.17551e-05	-	12	5420370	5425099	+	1918	protein_coding	- && - && PF12056:Protein of unknown function (DUF3537)	-
Solyc12g014440.2	819.229	1005.49	-0.293994	0.815641	0.00264926	0.00972721	-	12	5413587	5418734	-	2051	protein_coding	- && - && PF13088:BNR repeat-like domain	-
Solyc12g014430.2	37.9519	109.018	-1.52419	0.347674	2.22549e-06	1.46546e-05	-	12	5399613	5407831	-	2608	protein_coding	- && Q0WVN5.2 RecName: Full=Cellulose synthase-like protein G3; Short=AtCslG3 && PF03552:Cellulose synthase	-
Solyc12g014410.2	431.722	644.144	-0.578925	0.669462	4.91225e-06	3.06199e-05	-	12	5352591	5355372	+	1675	protein_coding	- && Q9LTQ0.1 RecName: Full=Ribonuclease 3-like protein 2; AltName: Full=Ribonuclease III-like protein 2; Short=RNase III-like protein 2; AltName: Full=Ribonuclease three-like protein 2 && PF00636:Ribonuclease III domain|PF00035:Double-stranded RNA binding motif|PF14709:double strand RNA binding domain from DEAD END PROTEIN 1	Ribonuclease_3
Solyc12g014397.1	1846.95	2729.84	-0.563883	0.676479	1.43981e-22	3.07521e-21	-	12	5305504	5310772	+	1087	protein_coding	- && Q6IP65.1 RecName: Full=Cell differentiation protein RCD1 homolog; Short=Rcd-1 >Q6P819.1 RecName: Full=Cell differentiation protein RCD1 homolog; Short=Rcd-1 && PF04078:Cell differentiation family, Rcd1-like	-
Solyc12g014380.2	1524.48	1093.54	0.478878	1.39366	1.97477e-07	1.48558e-06	-	12	5260496	5274446	+	2163	protein_coding	- && P54237.1 RecName: Full=Glucose-6-phosphate isomerase, cytosolic 1; Short=GPI; AltName: Full=Phosphoglucose isomerase; Short=PGI; AltName: Full=Phosphohexose isomerase; Short=PHI [Clarkia mildrediae] && PF00342:Phosphoglucose isomerase	-
Solyc12g014350.2	334.996	621.469	-0.892968	0.538505	7.60768e-13	9.51493e-12	-	12	5158145	5161283	-	2108	protein_coding	- && C0LGG8.1 RecName: Full=Probable LRR receptor-like serine/threonine-protein kinase At1g53430; Flags: Precursor && PF07714:Protein tyrosine kinase|PF11721:Di-glucose binding within endoplasmic reticulum	Pkinase_Tyr
Solyc12g014330.1	39.3426	13.9622	1.49366	2.81602	0.0128043	0.0383486	-	12	5147005	5148417	+	1413	protein_coding	- && Q9MAG8.1 RecName: Full=Putative pentatricopeptide repeat-containing protein At1g53330 && PF13041:PPR repeat family	-
Solyc12g014320.2	44.487	86.0508	-0.952916	0.516587	0.00744618	0.0240292	-	12	5134782	5146260	-	2396	protein_coding	- && B3DNN5.1 RecName: Full=Anaphase-promoting complex subunit 6; AltName: Full=Cell division cycle protein 16 homolog; Short=CDC16 homolog; AltName: Full=Cyclosome subunit 6; AltName: Full=Protein NOMEGA && PF13414:TPR repeat|PF12895:Anaphase-promoting complex, cyclosome, subunit 3	-
Solyc12g014310.2	507.567	362.065	0.488245	1.40274	6.17203e-05	0.000320935	-	12	5129452	5133634	-	1026	protein_coding	- && P16273.2 RecName: Full=Pathogen-related protein && -	-
Solyc12g014290.2	2236.15	2899.94	-0.374994	0.771109	1.69694e-10	1.77388e-09	-	12	5099923	5102916	+	1320	protein_coding	- && Q9LXT3.1 RecName: Full=Multiprotein-bridging factor 1b && PF01381:Helix-turn-helix|PF08523:Multiprotein bridging factor 1	HTH_3
Solyc12g014220.2	1408.13	636.703	1.14602	2.21302	8.53853e-37	2.82245e-35	-	12	5057213	5064754	+	3937	protein_coding	- && Q9LKA5.1 RecName: Full=Multiple organellar RNA editing factor 8, chloroplastic/mitochondrial; AltName: Full=RNA editing-interacting protein 1; Flags: Precursor && -	-
Solyc12g014210.2	753.08	1204.06	-0.678871	0.624654	1.64352e-11	1.86576e-10	-	12	5045684	5055625	-	2109	protein_coding	- && Q9LKA4.1 RecName: Full=UBP1-associated protein 2C && PF00076:RNA recognition motif. (a.k.a. RRM, RBD, or RNP domain)|PF14259:RNA recognition motif (a.k.a. RRM, RBD, or RNP domain)	RRM_1
Solyc12g014160.2	500.281	296.144	0.753781	1.68621	7.07372e-06	4.31215e-05	-	12	4998926	5000115	+	381	protein_coding	- && - && -	-
Solyc12g014140.2	983.561	1331.51	-0.437935	0.738191	6.69849e-08	5.35096e-07	-	12	4949918	4952062	-	1741	protein_coding	- && Q9MAH8.1 RecName: Full=Transcription factor TCP3 && PF03634:TCP family transcription factor	TCP
Solyc12g014120.2	507.932	615.1	-0.276405	0.825646	0.0135371	0.0402425	-	12	4931113	4934479	-	2172	protein_coding	- && - && -	-
Solyc12g014110.2	162.087	262.914	-0.70202	0.614711	0.000783826	0.00326134	-	12	4926514	4930803	+	2282	protein_coding	- && - && PF01699:Sodium/calcium exchanger protein|PF13499:EF-hand domain pair	Na_Ca_ex
Solyc12g014100.2	1014.02	1398.13	-0.463407	0.725271	4.63292e-09	4.14714e-08	-	12	4918383	4923635	+	1960	protein_coding	- && Q9ZRA2.2 RecName: Full=Homogentisate 1,2-dioxygenase; AltName: Full=Homogentisate oxygenase; AltName: Full=Homogentisic acid oxidase; AltName: Full=Homogentisicase && PF04209:homogentisate 1,2-dioxygenase	-
Solyc12g014090.2	178.093	252.065	-0.500635	0.706795	0.00523102	0.0176658	-	12	4901652	4915533	-	2375	protein_coding	- && - && PF14929:TAF RNA Polymerase I subunit A	-
Solyc12g014080.2	274.195	364.234	-0.411795	0.751688	0.0075877	0.0244215	-	12	4893858	4896914	-	1026	protein_coding	- && Q40521.1 RecName: Full=Ras-related protein Rab11B && PF00071:Ras family	Ras
Solyc12g014070.2	898.848	757.319	0.247716	1.18733	0.0128148	0.0383702	-	12	4887139	4893123	+	2273	protein_coding	- && Q9FMM4.1 RecName: Full=Probable E3 ubiquitin-protein ligase RHG1A; AltName: Full=RING-H2 finger G1a; AltName: Full=RING-H2 zinc finger protein RHG1a && PF13639:Ring finger domain	-
Solyc12g014030.1	205.591	146.859	0.486691	1.40123	0.0141153	0.0416946	-	12	4854876	4855229	+	354	protein_coding	- && - && -	-
Solyc12g013920.2	1407.08	2260.66	-0.683665	0.622582	1.38544e-19	2.55313e-18	-	12	4753511	4757600	-	699	protein_coding	- && Q9FN32.1 RecName: Full=Protein yippee-like At5g53940 && PF03226:Yippee zinc-binding/DNA-binding /Mis18, centromere assembly	-
Solyc12g013900.2	10948.8	2593.62	2.07776	4.22151	0	0	-	12	4704861	4706760	-	1587	protein_coding	- && Q9T076.1 RecName: Full=Early nodulin-like protein 2; AltName: Full=Phytocyanin-like protein; Flags: Precursor && PF02298:Plastocyanin-like domain	Cu_bind_like
Solyc12g013895.1	22.2356	2.70702	3.02135	8.11928	0.00697326	0.0227049	-	12	4694879	4695244	-	366	protein_coding	- && - && PF05498:Rapid ALkalinization Factor (RALF)	-
Solyc12g013890.2	1051.61	720.203	0.547385	1.46143	4.17323e-08	3.4099e-07	-	12	4682041	4693761	+	1554	protein_coding	- && - && -	-
Solyc12g013870.2	794.172	453.203	0.808731	1.75167	4.26894e-10	4.26674e-09	-	12	4655946	4664265	+	1226	protein_coding	- && - && -	-
Solyc12g013840.2	369.723	160.218	1.20929	2.31223	1.29629e-11	1.48537e-10	-	12	4630670	4639854	+	4500	protein_coding	- && Q9LJR3.1 RecName: Full=Protein SPA1-RELATED 3 && -	-
Solyc12g013810.2	9215.03	5616.96	0.714244	1.64062	7.68272e-68	4.50836e-66	-	12	4597633	4600071	-	753	protein_coding	- && Q9SEU6.2 RecName: Full=Thioredoxin M4, chloroplastic; Short=AtTrxm4; Flags: Precursor && PF00085:Thioredoxin	-
Solyc12g013800.2	376.795	593.213	-0.653353	0.635801	1.4941e-07	1.14172e-06	-	12	4593694	4596399	-	1162	protein_coding	- && Q8GUK7.1 RecName: Full=E3 ubiquitin-protein ligase RMA3; AltName: Full=Protein RING membrane-anchor 3 && PF13923:Zinc finger, C3HC4 type (RING finger)	-
Solyc12g013750.2	1084.98	1395.26	-0.363271	0.7774	7.70022e-06	4.66591e-05	-	12	4571805	4574206	-	928	protein_coding	- && Q9FUQ6.1 RecName: Full=Mannan endo-1,4-beta-mannosidase 3; AltName: Full=Beta-mannanase 3; AltName: Full=Endo-beta-1,4-mannanase 3; AltName: Full=LeMAN3; Flags: Precursor && -	-
Solyc12g013710.2	23377.7	1435.8	4.02595	16.2904	0	0	-	12	4543869	4547614	-	1962	protein_coding	- && Q9SDT1.1 RecName: Full=Protochlorophyllide reductase, chloroplastic; Short=PCR; AltName: Full=NADPH-protochlorophyllide oxidoreductase; Short=POR; Flags: Precursor && PF00106:short chain dehydrogenase	adh_short
Solyc12g013690.2	353.532	568.682	-0.687329	0.621002	6.47595e-08	5.17497e-07	-	12	4532293	4535369	-	1567	protein_coding	- && Q6F6Y2.1 RecName: Full=FAD-dependent urate hydroxylase; AltName: Full=Flavoprotein urate hydroxylase && PF01494:FAD binding domain	FAD_binding_3
Solyc12g013665.1	260.785	149.778	0.797085	1.73759	4.52928e-05	0.000241458	-	12	4508174	4512220	+	3980	protein_coding	- && Q9FUQ6.1 RecName: Full=Mannan endo-1,4-beta-mannosidase 3; AltName: Full=Beta-mannanase 3; AltName: Full=Endo-beta-1,4-mannanase 3; AltName: Full=LeMAN3; Flags: Precursor && -	-
Solyc12g013620.2	1326.37	794.85	0.738388	1.66831	5.84801e-16	8.8705e-15	-	12	4461663	4464796	-	1557	protein_coding	- && Q93VY3.1 RecName: Full=NAC domain-containing protein 72; Short=ANAC072; AltName: Full=Protein RESPONSIVE TO DESICCATION 26 && PF02365:No apical meristem (NAM) protein	NAM
Solyc12g013580.2	849.777	537.901	0.66091	1.58108	1.39186e-08	1.18781e-07	-	12	4417442	4424133	+	2268	protein_coding	- && P82869.3 RecName: Full=Peptidyl-prolyl cis-trans isomerase CYP37, chloroplastic; Short=PPIase CYP37; AltName: Full=Rotamase CYP37; AltName: Full=Thylakoid lumen PPIase of 38 kDa; Short=TLP38; Short=p38; Flags: Precursor && -	-
Solyc12g013530.2	586.058	859.449	-0.552685	0.68175	2.0851e-08	1.75239e-07	-	12	4383832	4393845	+	754	protein_coding	- && - && -	-
Solyc12g013500.2	125.477	242.26	-0.950227	0.517551	5.79186e-07	4.10339e-06	-	12	4376748	4379134	-	1101	protein_coding	- && - && -	-
Solyc12g011450.2	81408.7	29062.7	1.48599	2.80109	0	0	CAB13	12	4262294	4264181	+	1579	protein_coding	- && P27489.1 RecName: Full=Chlorophyll a-b binding protein 13, chloroplastic; AltName: Full=LHCII type III CAB-13; Flags: Precursor && -	-
Solyc12g011410.1	333.905	470.073	-0.492651	0.710718	0.00035896	0.00160754	-	12	4241800	4241961	+	162	protein_coding	- && - && -	-
Solyc12g011370.2	163.363	284.653	-0.800452	0.574169	6.00674e-06	3.69859e-05	-	12	4203786	4205546	-	1761	protein_coding	- && Q9SHH0.1 RecName: Full=Cationic amino acid transporter 8, vacuolar && PF13906:C-terminus of AA_permease|PF13520:Amino acid permease	-
Solyc12g011280.2	11333.9	2282.99	2.31159	4.96431	0	0	-	12	4139379	4140964	-	1068	protein_coding	- && P27522.1 RecName: Full=Chlorophyll a-b binding protein 8, chloroplastic; AltName: Full=LHCI type III CAB-8; Flags: Precursor && PF00504:Chlorophyll A-B binding protein	-
Solyc12g011170.2	76.2826	23.1093	1.71504	3.28305	8.85788e-05	0.000447282	-	12	4013824	4018476	+	2912	protein_coding	- && P86387.1 RecName: Full=Phospholipase D alpha 1; Short=CpPLD1; AltName: Full=Choline phosphatase 1; AltName: Full=Phosphatidylcholine-hydrolyzing phospholipase D 1 && PF12357:Phospholipase D C terminal|PF00614:Phospholipase D Active site motif|PF00168:C2 domain	C2
Solyc12g011140.2	618.923	383.789	0.690291	1.61361	2.03884e-09	1.90276e-08	-	12	3975439	3991771	-	3674	protein_coding	- && Q9ZSP5.1 RecName: Full=Subtilisin-like protease SBT5.3; AltName: Full=Auxin-induced in root cultures protein 3; AltName: Full=Subtilase subfamily 5 member 3; Short=AtSBT5.3; AltName: Full=Subtilisin-like protease AIR3; Flags: Precursor && PF00082:Subtilase family|PF05922:Peptidase inhibitor I9|PF02225:PA domain	Peptidase_S8
Solyc12g011020.2	333.608	150.931	1.14347	2.20911	8.34568e-10	8.09082e-09	-	12	3877685	3881652	-	1829	protein_coding	- && - && PF09419:Mitochondrial PGP phosphatase	-
Solyc12g011010.2	52.1306	581.154	-3.48294	0.0894396	2.77185e-74	1.7551e-72	-	12	3870284	3872189	-	1673	protein_coding	- && Q9S728.1 RecName: Full=Protodermal factor 1; Flags: Precursor && -	-
Solyc12g011000.2	820.319	983.497	-0.263522	0.833052	0.00804813	0.0257272	-	12	3856594	3865251	-	3282	protein_coding	- && P49299.1 RecName: Full=Citrate synthase, glyoxysomal; AltName: Full=GCS; Flags: Precursor && -	-
Solyc12g010980.2	237.013	70.8016	1.73836	3.33656	3.44071e-11	3.80558e-10	-	12	3842417	3843916	-	1417	protein_coding	- && O64988.1 RecName: Full=Acetyl-CoA-benzylalcohol acetyltransferase; Short=CbBEAT-1 && PF02458:Transferase family	-
Solyc12g010940.1	61.3889	28.07	1.12786	2.18534	0.00829856	0.0264167	-	12	3822212	3822880	-	669	protein_coding	- && - && PF07939:Protein of unknown function (DUF1685)	-
Solyc12g010930.2	1003.93	1295.62	-0.367255	0.775256	0.000272372	0.0012526	-	12	3818483	3820483	+	938	protein_coding	- && P42794.2 RecName: Full=60S ribosomal protein L11-2; AltName: Full=L16 && PF00673:ribosomal L5P family C-terminus|PF00281:Ribosomal protein L5	-
Solyc12g010910.2	747.049	437.716	0.770271	1.70559	3.565e-10	3.58475e-09	-	12	3811683	3813466	-	1451	protein_coding	- && Q9SJI7.1 RecName: Full=Phospholipase A1-IIdelta && PF01764:Lipase (class 3)	Lipase_3
Solyc12g010900.1	385.143	140.422	1.45659	2.74458	1.6098e-18	2.83614e-17	-	12	3807573	3809741	+	2169	protein_coding	- && I1SSI5.1 RecName: Full=F-box/LRR-repeat MAX2 homolog A; AltName: Full=F-box and leucine-rich repeat MAX2 homolog A && -	-
Solyc12g010890.2	574.294	310.94	0.884654	1.84632	5.8776e-11	6.39137e-10	-	12	3790551	3797046	-	4169	protein_coding	- && Q9LJG8.1 RecName: Full=Trihelix transcription factor ASIL2; AltName: Full=6B-interacting protein 1-like 2; AltName: Full=Trihelix DNA-binding protein ASIL2 && -	-
Solyc12g010870.2	1967.64	1388.86	0.50204	1.41621	9.83022e-10	9.44726e-09	-	12	3785483	3790487	+	1410	protein_coding	- && - && -	-
Solyc12g010840.2	638.753	251.758	1.34396	2.53847	8.69723e-26	2.08787e-24	-	12	3772925	3778928	+	2279	protein_coding	- && Q05758.2 RecName: Full=Ketol-acid reductoisomerase, chloroplastic; AltName: Full=Acetohydroxy-acid reductoisomerase; AltName: Full=Alpha-keto-beta-hydroxylacyl reductoisomerase; Flags: Precursor && PF01450:Acetohydroxy acid isomeroreductase, catalytic domain|PF07991:Acetohydroxy acid isomeroreductase, NADPH-binding domain	-
Solyc12g010820.2	190.727	97.0833	0.97407	1.96437	1.81524e-05	0.000103465	-	12	3763108	3765184	-	1792	protein_coding	- && - && -	-
Solyc12g010800.2	126.017	19.0344	2.73325	6.6495	1.35643e-14	1.90458e-13	-	12	3715678	3717691	-	1604	protein_coding	- && F4IN23.1 RecName: Full=Basic leucine zipper 34; Short=AtbZIP34; Short=bZIP protein 34 && PF00170:bZIP transcription factor	bZIP_1
Solyc12g010790.2	2068.37	1411.51	0.551906	1.46602	4.37907e-14	5.97187e-13	-	12	3710224	3713802	-	1316	protein_coding	- && Q9FJH0.1 RecName: Full=Ras-related protein RABA1f; Short=AtRABA1f && -	-
Solyc12g010750.2	164.3	90.0841	0.865911	1.82249	0.000779476	0.00324672	-	12	3670708	3675504	+	1049	protein_coding	- && A2YMP7.1 RecName: Full=Putative secretory carrier-associated membrane protein 1; Short=Secretory carrier membrane protein 1 && PF04144:SCAMP family	-
Solyc12g010710.1	53.5113	158.97	-1.56645	0.337637	1.42381e-09	1.34607e-08	-	12	3635258	3635680	-	423	protein_coding	- && - && -	-
Solyc12g010640.2	324.913	526.725	-0.697488	0.616645	4.33106e-07	3.11402e-06	-	12	3590731	3593446	+	1315	protein_coding	- && - && -	-
Solyc12g010600.2	11.4087	0	6.05987	66.7119	0.00107435	0.00433134	-	12	3579600	3587930	+	3755	protein_coding	- && Q42877.1 RecName: Full=DNA-directed RNA polymerase II subunit RPB2; Short=RNA polymerase II subunit 2; Short=RNA polymerase II subunit B2; AltName: Full=DNA-directed RNA polymerase II 135 kDa polypeptide && PF04561:RNA polymerase Rpb2, domain 2|PF00562:RNA polymerase Rpb2, domain 6|PF04560:RNA polymerase Rpb2, domain 7|PF04563:RNA polymerase beta subunit|PF04566:RNA polymerase Rpb2, domain 4…	RNA_pol_Rpb2_6
Solyc12g010590.2	60.8641	145.655	-1.26426	0.416314	1.96027e-05	0.000111213	-	12	3563245	3568392	+	1573	protein_coding	- && Q93ZR6.1 RecName: Full=O-acyltransferase WSD1; AltName: Full=Diacylglycerol O-acyltransferase; Short=DGAT; AltName: Full=Long-chain-alcohol O-fatty-acyltransferase; AltName: Full=Wax synthase; Short=WS && PF06974:Protein of unknown function (DUF1298)|PF03007:Wax ester synthase-like Acyl-CoA acyltransferase domain	-
Solyc12g010570.1	138.643	289.598	-1.06203	0.478957	4.15023e-09	3.741e-08	-	12	3547599	3549881	+	813	protein_coding	- && Q9SUD4.1 RecName: Full=Tetraspanin-7 && PF00335:Tetraspanin family	Tetraspannin
Solyc12g010520.2	607.015	812.229	-0.419372	0.74775	2.41296e-05	0.000134692	-	12	3516669	3519500	+	1891	protein_coding	- && P35614.1 RecName: Full=Eukaryotic peptide chain release factor subunit 1-3; Short=Eukaryotic release factor 1-3; Short=eRF1-3; AltName: Full=Omnipotent suppressor protein 1 homolog 3; Short=SUP1 homolog 3 && PF03463:eRF1 domain 1|PF03464:eRF1 domain 2|PF03465:eRF1 domain 3	-
Solyc12g010450.2	29.4683	77.5938	-1.39199	0.38104	0.00021733	0.00102109	-	12	3471086	3475932	-	1663	protein_coding	- && Q69QZ0.1 RecName: Full=Probable protein phosphatase 2C 27; Short=OsPP2C27 && -	-
Solyc12g010430.1	338.489	439.259	-0.375171	0.771014	0.00626146	0.0206535	-	12	3464044	3464457	-	414	protein_coding	- && - && -	-
Solyc12g010410.2	82.1876	35.1347	1.22951	2.34487	0.000507715	0.00220323	-	12	3455764	3459648	+	1356	protein_coding	- && O22300.1 RecName: Full=Homeobox protein knotted-1-like LET12 && PF03791:KNOX2 domain|PF05920:Homeobox KN domain|PF03790:KNOX1 domain	Coprinus_mating
Solyc12g010400.2	348.762	733.113	-1.07011	0.476284	5.56329e-18	9.47105e-17	-	12	3450399	3451449	+	424	protein_coding	- && - && -	-
Solyc12g010390.2	837.079	1116.13	-0.415329	0.749849	1.15057e-05	6.78261e-05	-	12	3440156	3442129	-	1974	protein_coding	- && Q9FYQ8.1 RecName: Full=Transmembrane 9 superfamily member 11; AltName: Full=Endomembrane protein 6; AltName: Full=Transmembrane nine protein 11; Short=AtTMN11; Flags: Precursor && PF02990:Endomembrane protein 70	-
Solyc12g010380.2	1121.14	686.974	0.707204	1.63264	4.56938e-11	5.00628e-10	-	12	3429830	3438972	-	1989	protein_coding	- && Q8VYL1.1 RecName: Full=Adenylate kinase 5, chloroplastic; AltName: Full=ATP-AMP transphosphorylase 5; AltName: Full=ATP:AMP phosphotransferase; AltName: Full=Adenylate monophosphate kinase 5; Short=AMK5; Flags: Precursor && PF00406:Adenylate kinase|PF09353:Domain of unknown function (DUF1995)	ADK
Solyc12g010360.2	46.8667	2.6775	4.09877	17.1338	1.95346e-07	1.4705e-06	-	12	3413393	3421486	+	3342	protein_coding	- && Q42556.2 RecName: Full=ATPase 9, plasma membrane-type; AltName: Full=Proton pump 9 && PF00702:haloacid dehalogenase-like hydrolase|PF00690:Cation transporter/ATPase, N-terminus|PF00122:E1-E2 ATPase	E1-E2_ATPase
Solyc12g010350.2	2154.22	2511.53	-0.220712	0.858142	0.00636943	0.0209561	-	12	3408460	3410478	+	1708	protein_coding	- && Q5SMI4.1 RecName: Full=60S ribosomal protein L39-3 && -	-
Solyc12g010340.2	196.438	280.951	-0.516111	0.699254	0.00246937	0.00913889	-	12	3404601	3407522	+	411	protein_coding	- && Q0WMV8.1 RecName: Full=PHD finger-like domain-containing protein 5B >P0DI19.1 RecName: Full=PHD finger-like domain-containing protein 5A && -	-
Solyc12g010310.2	275.388	372.161	-0.436667	0.73884	0.0164128	0.0473966	-	12	3361494	3375721	+	1921	protein_coding	- && - && -	-
Solyc12g010230.2	442.201	266.123	0.735023	1.66442	1.02252e-06	7.00927e-06	-	12	3342216	3346927	+	1252	protein_coding	- && - && -	-
Solyc12g010180.2	386.444	540.299	-0.48034	0.716809	0.000969441	0.00394998	-	12	3296508	3307466	-	1246	protein_coding	- && Q42565.1 RecName: Full=Anthranilate synthase beta subunit 1, chloroplastic; AltName: Full=Anthranilate synthase component 2-1; AltName: Full=Anthranilate synthase, glutamine amidotransferase component 2-1; AltName: Full=Protein TRYPTOPHAN BIOSYNTHESIS 4; AltName: Full=Protein WEAK ETHYLENE INSENSITIVE 7; Flags: Precursor && PF00117:Glutamine amidotransferase class-I	GATase
Solyc12g010060.2	5308.86	3648.32	0.541649	1.45564	1.2737e-18	2.2594e-17	-	12	3203543	3207124	-	964	protein_coding	- && Q9AXQ3.1 RecName: Full=Eukaryotic translation initiation factor 5A-4; Short=eIF-5A-4 && PF01287:Eukaryotic elongation factor 5A hypusine, DNA-binding OB fold	-
Solyc12g010050.2	139.099	225.052	-0.695165	0.617639	0.00076726	0.003201	-	12	3196241	3207124	+	2218	protein_coding	- && Q7VG78.1 RecName: Full=Probable GMP synthase [glutamine-hydrolyzing]; AltName: Full=GMP synthetase; AltName: Full=Glutamine amidotransferase && -	-
Solyc12g010020.2	379.866	171.485	1.14529	2.21191	1.94765e-10	2.01961e-09	-	12	3151852	3152334	-	384	protein_coding	- && Q10712.1 RecName: Full=Leucine aminopeptidase 1, chloroplastic; AltName: Full=DR57; AltName: Full=Leucyl aminopeptidase 1; Short=LAP 1; AltName: Full=Proline aminopeptidase 1; AltName: Full=Prolyl aminopeptidase 1; Flags: Precursor && -	-
Solyc12g010010.2	1266.49	1563.25	-0.304279	0.809847	4.12647e-05	0.000221713	-	12	3140794	3151122	+	2715	protein_coding	- && Q8RWS9.1 RecName: Full=Probable cyclic nucleotide-gated ion channel 5; Short=AtCNGC5; AltName: Full=Cyclic nucleotide- and calmodulin-regulated ion channel 5 && PF00027:Cyclic nucleotide-binding domain|PF00520:Ion transport protein	Ion_trans
Solyc12g009990.2	1605	1800.4	-0.165745	0.891468	0.014019	0.0414681	-	12	3131434	3136533	+	2237	protein_coding	- && Q9U5L1.2 RecName: Full=Signal recognition particle receptor subunit alpha homolog; Short=DP-alpha; Short=Docking protein alpha; Short=SR-alpha; AltName: Full=GTP-binding protein && PF04086:Signal recognition particle, alpha subunit, N-terminal|PF02881:SRP54-type protein, helical bundle domain|PF00448:SRP54-type protein, GTPase domain	-
Solyc12g009925.1	0.360826	13.1307	-5.1185	0.0287858	0.00308983	0.0111597	-	12	3095513	3098717	-	449	protein_coding	- && - && -	-
Solyc12g009890.2	716.783	482.069	0.573252	1.48787	3.29131e-08	2.7199e-07	-	12	3063813	3072251	+	1818	protein_coding	- && Q9LX65.1 RecName: Full=V-type proton ATPase subunit H; Short=V-ATPase subunit H; AltName: Full=Vacuolar H(+)-ATPase subunit H; AltName: Full=Vacuolar proton pump subunit H && PF11698:V-ATPase subunit H|PF03224:V-ATPase subunit H	V-ATPase_H
Solyc12g009860.2	537.242	874.841	-0.702703	0.61442	3.02085e-11	3.35717e-10	-	12	3039150	3042406	-	425	protein_coding	- && - && -	-
Solyc12g009800.2	107.541	192.135	-0.837336	0.559676	0.000443742	0.00195334	-	12	3005060	3009587	-	2061	protein_coding	- && Q949Y3.1 RecName: Full=Bifunctional purple acid phosphatase 26; Includes: RecName: Full=Acid phosphatase; Includes: RecName: Full=Peroxidase; Flags: Precursor && PF16656:Purple acid Phosphatase, N-terminal domain|PF00149:Calcineurin-like phosphoesterase|PF14008:Iron/zinc purple acid phosphatase-like protein C	Metallophos
Solyc12g009770.1	185.468	286.156	-0.627441	0.647323	0.000325524	0.00147284	-	12	2986063	2989407	+	3129	protein_coding	- && - && PF13855:Leucine rich repeat	-
Solyc12g009680.2	82.2113	179.941	-1.13469	0.455432	1.68825e-06	1.12508e-05	-	12	2935876	2939107	-	1530	protein_coding	- && Q93ZH9.1 RecName: Full=Heptahelical transmembrane protein 1; AltName: Full=PAQR family protein HHP1 && PF03006:Haemolysin-III related	-
Solyc12g009650.2	1364.18	589.641	1.20898	2.31175	1.04339e-43	4.01428e-42	-	12	2922057	2923590	-	932	protein_coding	- && Q00451.1 RecName: Full=36.4 kDa proline-rich protein && PF14547:Hydrophobic seed protein	-
Solyc12g009640.1	845.203	1091.97	-0.37002	0.773772	0.000115198	0.000568601	-	12	2917481	2920288	+	2808	protein_coding	- && Q9M2N5.1 RecName: Full=Zinc finger BED domain-containing protein DAYSLEEPER; AltName: Full=Transposase-like protein DAYSLEEPER && PF05699:hAT family C-terminal dimerisation region|PF02892:BED zinc finger|PF14372:Domain of unknown function (DUF4413)	hATC
Solyc12g009610.2	995.26	1156.01	-0.215749	0.861099	0.0101892	0.0314989	-	12	2864168	2875553	-	2124	protein_coding	- && Q8BYH7.2 RecName: Full=TBC1 domain family member 17 && PF12068:Domain of unknown function (DUF3548)|PF00566:Rab-GTPase-TBC domain	TBC
Solyc12g009600.2	4388.76	803.762	2.44913	5.46088	0	0	-	12	2860377	2862629	-	904	protein_coding	- && O22773.3 RecName: Full=Thylakoid lumenal 16.5 kDa protein, chloroplastic; Flags: Precursor && -	-
Solyc12g009560.2	935.901	1348.81	-0.526836	0.694075	2.33533e-11	2.61787e-10	-	12	2815688	2819430	+	2884	protein_coding	- && Q708Y0.1 RecName: Full=EIN3-binding F-box protein 2 && -	-
Solyc12g009500.2	444.106	594.148	-0.421552	0.746621	0.00168767	0.00652329	-	12	2764715	2774336	+	4991	protein_coding	- && Q8L9Y2.1 RecName: Full=Elongator complex protein 6; Short=AtELP6; AltName: Full=Elongator component 6; AltName: Full=UPF0405 protein ELP6 && -	-
Solyc12g009470.2	1451.47	1110.75	0.386437	1.30716	4.86496e-07	3.48174e-06	-	12	2722792	2729725	-	4815	protein_coding	- && O48782.2 RecName: Full=Heme oxygenase 1, chloroplastic; Short=AtHO1; AltName: Full=Protein GENOMES UNCOUPLED 2; AltName: Full=Protein REVERSAL OF THE DET PHENOTYPE 4; Flags: Precursor && -	-
Solyc12g009410.2	1136.94	1453.04	-0.354939	0.781903	0.000175706	0.00084048	-	12	2687698	2691268	+	1733	protein_coding	- && O24457.1 RecName: Full=Pyruvate dehydrogenase E1 component subunit alpha-3, chloroplastic; Flags: Precursor && PF00676:Dehydrogenase E1 component	-
Solyc12g009400.2	1475.21	1255.71	0.23268	1.17502	0.0127422	0.0381773	-	12	2681491	2685948	+	2074	protein_coding	- && O24457.1 RecName: Full=Pyruvate dehydrogenase E1 component subunit alpha-3, chloroplastic; Flags: Precursor && PF00676:Dehydrogenase E1 component	-
Solyc12g009310.2	43.8949	87.7644	-0.992172	0.50272	0.0105796	0.0325327	-	12	2585615	2595523	-	7420	protein_coding	- && Q8GXZ3.1 RecName: Full=Serine/threonine-protein kinase At5g01020 && PF07714:Protein tyrosine kinase	Pkinase_Tyr
Solyc12g009300.2	26.5365	149.035	-2.4935	0.177575	1.39787e-13	1.84462e-12	-	12	2563363	2579546	-	3715	protein_coding	- && P49037.1 RecName: Full=Sucrose synthase; AltName: Full=Sucrose-UDP glucosyltransferase && PF00534:Glycosyl transferases group 1|PF00862:Sucrose synthase	Glycos_transf_1
Solyc12g009280.2	27.7047	0	7.33972	161.985	2.7195e-07	2.00621e-06	-	12	2550969	2553811	+	1180	protein_coding	- && P32295.1 RecName: Full=Indole-3-acetic acid-induced protein ARG7 && PF02519:Auxin responsive protein	Auxin_inducible
Solyc12g009270.1	43.4893	137.408	-1.66017	0.316402	2.16008e-06	1.42602e-05	-	12	2546451	2547014	-	564	protein_coding	- && P17407.1 RecName: Full=21 kDa protein; AltName: Full=1.2 protein; Flags: Precursor && PF04043:Plant invertase/pectin methylesterase inhibitor	-
Solyc12g009200.2	5390.83	778.576	2.7917	6.92446	0	0	-	12	2484949	2487746	-	987	protein_coding	- && Q8LCQ4.1 RecName: Full=Photosystem I chlorophyll a/b-binding protein 6, chloroplastic; AltName: Full=LHCI type III LHCA6; Flags: Precursor && PF00504:Chlorophyll A-B binding protein	-
Solyc12g009180.2	436.385	857.16	-0.971976	0.509807	1.56962e-13	2.06189e-12	-	12	2472721	2480656	-	2586	protein_coding	- && - && PF06172:Cupin superfamily (DUF985)	-
Solyc12g009140.2	1361.26	1601.41	-0.233327	0.850671	0.0032326	0.0116086	-	12	2452941	2457449	-	1187	protein_coding	- && Q9XG77.1 RecName: Full=Proteasome subunit alpha type-6; AltName: Full=20S proteasome alpha subunit A; AltName: Full=20S proteasome subunit alpha-1 && PF10584:Proteasome subunit A N-terminal signature|PF00227:Proteasome subunit	Proteasome
Solyc12g009110.2	20.1487	107.256	-2.40543	0.188753	0.00881469	0.0278158	-	12	2431675	2436192	-	2165	protein_coding	- && Q6WUC1.1 RecName: Full=(RS)-norcoclaurine 6-O-methyltransferase; Short=Ps6OMT && PF08100:Dimerisation domain|PF00891:O-methyltransferase	-
Solyc12g009070.1	3978.01	554.238	2.84273	7.17378	3.37921e-73	2.10526e-71	-	12	2364594	2364821	-	228	protein_coding	- && - && -	-
Solyc12g009065.1	9.0556	0	5.72857	53.0237	0.00462601	0.0158577	-	12	2356194	2356682	-	489	protein_coding	- && Q9LX93.1 RecName: Full=E3 ubiquitin-protein ligase RING1; AltName: Full=RING-H2 finger protein ATL55; AltName: Full=RING-type E3 ubiquitin transferase ATL55 && PF13639:Ring finger domain	-
Solyc12g009050.2	42.9015	171.971	-2.00122	0.249789	1.07112e-10	1.13916e-09	-	12	2339618	2345691	-	2268	nontranslating_CDS	- && Q93ZH2.2 RecName: Full=Nuclear transcription factor Y subunit A-3; Short=AtNF-YA-3; AltName: Full=Transcriptional activator HAP2C && PF02045:CCAAT-binding transcription factor (CBF-B/NF-YA) subunit B	CBFB_NFYA
Solyc12g009030.2	270.128	391.183	-0.537371	0.689025	0.00106032	0.0042837	-	12	2329705	2333240	+	1215	protein_coding	- && Q9SZQ5.1 RecName: Full=WD repeat-containing protein VIP3; AltName: Full=Protein BOUQUET-1; Short=boq-1; AltName: Full=Protein SKI8 homolog; AltName: Full=Protein VERNALIZATION INDEPENDENCE 3; AltName: Full=Protein ZWERGERL; Short=zwg && PF00400:WD domain, G-beta repeat	WD40
Solyc12g009020.2	1461.07	1089.97	0.422916	1.34063	1.31303e-06	8.9087e-06	-	12	2319943	2326029	-	1972	protein_coding	- && Q9S7U9.2 RecName: Full=Mitogen-activated protein kinase kinase 2; Short=AtMAP2Kbeta; Short=AtMKK2; Short=MAP kinase kinase 2 && PF00069:Protein kinase domain	Pkinase
Solyc12g008980.2	1265.04	501.055	1.33533	2.52333	5.11389e-27	1.28195e-25	-	12	2285177	2291175	+	2657	protein_coding	- && O65837.1 RecName: Full=Lycopene epsilon cyclase, chloroplastic; Flags: Precursor && PF05834:Lycopene cyclase protein	-
Solyc12g008960.2	64.2358	132.686	-1.04668	0.484082	6.09103e-05	0.000317433	-	12	2265793	2269826	+	2012	protein_coding	- && Q058N0.1 RecName: Full=IQ domain-containing protein IQM5; AltName: Full=IQ motif-containing protein 5 && -	-
Solyc12g008910.2	625.72	414.955	0.591803	1.50713	3.3846e-06	2.1673e-05	-	12	2227233	2232399	+	1156	protein_coding	- && O42929.1 RecName: Full=Translation machinery-associated protein 22; AltName: Full=Density-regulated protein homolog && PF01253:Translation initiation factor SUI1	SUI1
Solyc12g008890.2	1142.73	1306.68	-0.193572	0.874438	0.00867632	0.02745	-	12	2195184	2213195	-	3371	protein_coding	- && Q84WU9.1 RecName: Full=Zinc finger CCCH domain-containing protein 64; Short=AtC3H64 && PF05251:Uncharacterised protein family (UPF0197)|PF04677:Protein similar to CwfJ C-terminus 1|PF01565:FAD binding domain|PF09265:Cytokinin dehydrogenase 1, FAD and cytokinin binding|PF04676:Protein similar to CwfJ C-terminus 2	FAD_binding_4
Solyc12g008830.2	222.769	119.857	0.894084	1.85843	5.64066e-06	3.48889e-05	-	12	2160257	2161260	-	497	protein_coding	- && Q9SZI6.1 RecName: Full=Putative GATA transcription factor 22 && PF00320:GATA zinc finger	GATA
Solyc12g008700.2	1843.81	2428.36	-0.397184	0.759339	0.00633644	0.020864	-	12	2069910	2071848	-	553	protein_coding	- && P49689.3 RecName: Full=40S ribosomal protein S30 && -	-
Solyc12g008690.2	776.006	939.212	-0.273682	0.827205	0.00473666	0.0161845	-	12	2061198	2068983	+	1789	protein_coding	- && Q84XG9.1 RecName: Full=IAA-amino acid hydrolase ILR1-like 1; Flags: Precursor && PF01546:Peptidase family M20/M25/M40|PF07687:Peptidase dimerisation domain	Peptidase_M20
Solyc12g008660.1	251.595	544.949	-1.11664	0.461167	5.30746e-14	7.18734e-13	-	12	2038209	2039426	+	1218	protein_coding	- && O82199.1 RecName: Full=Zinc finger CCCH domain-containing protein 20; Short=AtC3H20 && PF00642:Zinc finger C-x8-C-x5-C-x3-H type (and similar)	zf-CCCH
Solyc12g008640.2	1420.89	2247.78	-0.663043	0.631545	1.02066e-17	1.71745e-16	-	12	2016869	2029053	-	2935	protein_coding	- && Q9M0G0.1 RecName: Full=Gamma-glutamyltranspeptidase 3; AltName: Full=Gamma-glutamyltransferase 3; AltName: Full=Gamma-glutamyltranspeptidase 4; AltName: Full=Glutathione hydrolase 3 && PF05153:Myo-inositol oxygenase|PF01019:Gamma-glutamyltranspeptidase	-
Solyc12g008620.2	1230.93	1062.6	0.212551	1.15874	0.00916433	0.0287746	-	12	2003354	2006606	+	1817	protein_coding	- && Q9ZQP1.2 RecName: Full=Putative dual specificity protein phosphatase DSP8 && PF00782:Dual specificity phosphatase, catalytic domain	DSPc
Solyc12g008600.2	40.8894	10.553	1.95887	3.88756	0.000854365	0.00352079	-	12	1996089	2000764	+	1909	protein_coding	- && - && PF06219:Protein of unknown function (DUF1005)	-
Solyc12g008580.2	104.618	218.264	-1.05942	0.479824	3.81227e-06	2.4218e-05	-	12	1967523	1973838	+	2991	protein_coding	- && Q9FJU9.1 RecName: Full=Glucan endo-1,3-beta-glucosidase 13; AltName: Full=(1->3)-beta-glucan endohydrolase 13; Short=(1->3)-beta-glucanase 13; AltName: Full=Beta-1,3-endoglucanase 13; Short=Beta-1,3-glucanase 13; Flags: Precursor && PF07983:X8 domain|PF00332:Glycosyl hydrolases family 17	Glyco_hydro_17
Solyc12g008570.2	874.651	1066.71	-0.28652	0.819877	0.00259509	0.009557	-	12	1956434	1966998	+	2253	protein_coding	- && O23247.1 RecName: Full=Arginine--tRNA ligase, chloroplastic/mitochondrial; AltName: Full=Arginyl-tRNA synthetase; Short=ArgRS; AltName: Full=Protein EMBRYO DEFECTIVE 1027; Flags: Precursor && PF00750:tRNA synthetases class I (R)|PF05746:DALR anticodon binding domain|PF03485:Arginyl tRNA synthetase N terminal domain	-
Solyc12g008550.2	1313.99	2323.05	-0.822042	0.565641	8.44205e-40	2.99049e-38	-	12	1951128	1953092	+	1868	protein_coding	- && Q9M1S8.3 RecName: Full=Probable glutamate carboxypeptidase 2; AltName: Full=Probable glutamate carboxypeptidase II && -	-
Solyc12g008520.2	152.506	66.1677	1.20603	2.30701	1.28371e-06	8.7199e-06	-	12	1931474	1935049	+	1969	protein_coding	- && - && PF13178:Protein of unknown function (DUF4005)|PF00612:IQ calmodulin-binding motif	IQ
Solyc12g008470.2	440.399	587.928	-0.417002	0.748979	0.000201296	0.000952302	-	12	1883360	1886385	+	690	protein_coding	- && O22704.1 RecName: Full=Cytochrome B5-like protein; Short=AtCb5LP; AltName: Full=Cytochrome b5 isoform F; Short=AtCb5-F && PF00173:Cytochrome b5-like Heme/Steroid binding domain	-
Solyc12g008460.2	278.494	182.374	0.609555	1.52579	0.000647741	0.00274475	-	12	1876247	1882867	-	1862	protein_coding	- && F4JNX2.1 RecName: Full=Senescence/dehydration-associated protein At4g35985, chloroplastic; Flags: Precursor && PF06911:Senescence-associated protein	-
Solyc12g008420.2	824.009	1155.97	-0.487978	0.713024	1.00661e-08	8.75437e-08	-	12	1846626	1858882	+	3410	protein_coding	- && O82188.2 RecName: Full=Probable RNA-dependent RNA polymerase 5; Short=AtRDRP5; AltName: Full=RNA-directed RNA polymerase 5 && PF05183:RNA dependent RNA polymerase	-
Solyc12g008400.2	77.7593	154.647	-0.986306	0.504769	0.000367203	0.00164095	-	12	1836422	1841884	-	3774	protein_coding	- && Q9SD62.1 RecName: Full=Putative receptor-like protein kinase At3g47110; Flags: Precursor && PF08263:Leucine rich repeat N-terminal domain|PF00069:Protein kinase domain|PF13855:Leucine rich repeat	Pkinase
Solyc12g008380.1	69.6575	113.609	-0.704628	0.613601	0.0160913	0.0466698	-	12	1810749	1811402	+	654	protein_coding	- && - && PF05553:Cotton fibre expressed protein	-
Solyc12g008360.2	1821.34	1391.39	0.388629	1.30915	1.62855e-09	1.53402e-08	-	12	1785505	1799280	-	3766	protein_coding	- && Q93ZY3.1 RecName: Full=Dolichyl-diphosphooligosaccharide--protein glycosyltransferase subunit STT3A; Short=Oligosaccharyl transferase subunit STT3A; Short=STT3-A; AltName: Full=Integral membrane protein 1; AltName: Full=Protein STAUROSPORIN AND TEMPERATURE SENSITIVE 3-LIKE A && PF02516:Oligosaccharyl transferase STT3 subunit	-
Solyc12g007300.1	28.0495	74.1497	-1.41215	0.375751	0.00450319	0.0154915	-	12	1699424	1700131	+	708	protein_coding	- && - && PF02362:B3 DNA binding domain	B3
Solyc12g007280.2	1988.9	1637.26	0.281044	1.21507	4.80347e-06	3.00062e-05	-	12	1688627	1695560	+	2401	protein_coding	- && Q8LPI7.1 RecName: Full=Casein kinase 1-like protein 4; AltName: Full=Protein CASEIN KINASE I-LIKE 4; Short=CK1.4 && PF00069:Protein kinase domain	Pkinase
Solyc12g007210.2	56.5891	3.48439	4.04221	16.4751	1.0817e-09	1.0357e-08	-	12	1633740	1636059	-	1087	protein_coding	- && O82480.1 RecName: Full=Rac-like GTP-binding protein ARAC7; AltName: Full=GTPase protein ROP9 && PF00071:Ras family	Ras
Solyc12g007170.2	1483.4	1688.28	-0.186212	0.87891	0.0044062	0.0151781	-	12	1605467	1615403	+	2470	protein_coding	- && Q9ZPI6.1 RecName: Full=Peroxisomal fatty acid beta-oxidation multifunctional protein AIM1; AltName: Full=Protein ABNORMAL INFLORESCENCE MERISTEM 1; Short=AtAIM1; Includes: RecName: Full=Enoyl-CoA hydratase/3-2-trans-enoyl-CoA isomerase/3-hydroxybutyryl-CoA epimerase; Includes: RecName: Full=3-hydroxyacyl-CoA dehydrogenase && PF00378:Enoyl-CoA hydratase/isomerase|PF02737:3-hydroxyacyl-CoA deh…	3HCDH_N
Solyc12g007150.2	9.86645	31.6193	-1.68027	0.312024	0.0115867	0.0351744	-	12	1569709	1591328	+	3073	protein_coding	- && Q9LV40.1 RecName: Full=Rho guanine nucleotide exchange factor 8; Short=AtRopGEF8; AltName: Full=Rho of plants guanine nucleotide exchange factor 8 && PF03759:PRONE (Plant-specific Rop nucleotide exchanger)	DUF315
Solyc12g007140.2	81.4159	130.552	-0.682073	0.623269	0.0156945	0.0456285	-	12	1578086	1584390	-	3819	protein_coding	- && - && -	-
Solyc12g007100.2	1737.76	1403.8	0.307943	1.23794	1.05229e-06	7.20909e-06	-	12	1532646	1541394	-	3101	protein_coding	- && O22025.2 RecName: Full=Protein CfxQ homolog && PF12796:Ankyrin repeats (3 copies)|PF00004:ATPase family associated with various cellular activities (AAA)	AAA
Solyc12g007070.2	502.177	330.941	0.600592	1.51634	2.85057e-06	1.84774e-05	-	12	1499414	1514330	+	1852	protein_coding	- && Q9LV52.1 RecName: Full=Heat stress transcription factor C-1; Short=AtHsfC1; AltName: Full=AtHsf-08 && PF00447:HSF-type DNA-binding	HSF_DNA-bind
Solyc12g007060.1	311.975	142.119	1.13225	2.19201	6.13821e-08	4.91692e-07	-	12	1498729	1499475	-	294	protein_coding	- && - && -	-
Solyc12g007050.1	156.827	237.544	-0.596835	0.661203	0.00163624	0.00634138	-	12	1490127	1490701	-	198	protein_coding	- && - && -	-
Solyc12g007040.2	7.06905	26.3636	-1.90263	0.267455	0.010409	0.0320759	-	12	1482999	1485425	-	651	protein_coding	- && - && -	-
Solyc12g007010.2	6516.19	3835.86	0.76462	1.69892	6.6041e-56	3.18394e-54	-	12	1446992	1453412	+	1795	protein_coding	- && Q6STH5.1 RecName: Full=Fe-S cluster assembly factor HCF101, chloroplastic; AltName: Full=Protein HIGH CHLOROPHYLL FLUORESCENCE 101; Flags: Precursor && PF10609:NUBPL iron-transfer P-loop NTPase|PF06155:Protein of unknown function (DUF971)|PF01883:Domain of unknown function DUF59	-
Solyc12g006990.2	420.921	322.432	0.38606	1.30682	0.00560532	0.0187419	-	12	1420101	1430214	-	2961	protein_coding	- && Q8RXE7.2 RecName: Full=Probable ADP-ribosylation factor GTPase-activating protein AGD14; Short=ARF GAP AGD14; AltName: Full=Protein ARF-GAP DOMAIN 14; Short=AtAGD14; AltName: Full=Protein ZIGA4 && PF01412:Putative GTPase activating protein for Arf	-
Solyc12g006975.1	199.808	105.423	0.922177	1.89497	3.66029e-05	0.000198501	-	12	1411538	1415063	+	1722	protein_coding	- && Q9LHF1.1 RecName: Full=Leucine-rich repeat extensin-like protein 4; Short=AtLRX4; Short=LRR/EXTENSIN4; AltName: Full=Cell wall hydroxyproline-rich glycoprotein; Flags: Precursor && -	-
Solyc12g006970.1	435.015	213.206	1.02756	2.03857	2.49623e-10	2.54866e-09	-	12	1399076	1399288	+	213	protein_coding	- && - && -	-
Solyc12g006950.2	16.3362	0.653977	4.68468	25.7175	0.00635216	0.0209052	-	12	1379135	1392171	-	3192	protein_coding	- && Q94LW6.1 RecName: Full=Probable sulfate transporter 3.5 && PF01740:STAS domain|PF00916:Sulfate permease family	Sulfate_transp
Solyc12g006910.2	2.18085	17.2423	-3.00317	0.124725	0.0104919	0.0322927	-	12	1336503	1337188	-	285	protein_coding	- && - && -	-
Solyc12g006820.2	672.996	326.015	1.04568	2.06433	1.28704e-15	1.9123e-14	-	12	1238303	1246247	+	2560	protein_coding	- && O48780.1 RecName: Full=3-ketoacyl-CoA synthase 11; Short=KCS-11; AltName: Full=Very long-chain fatty acid condensing enzyme 11; Short=VLCFA condensing enzyme 11 && PF04832:SOUL heme-binding protein|PF10184:Uncharacterized conserved protein (DUF2358)|PF08392:FAE1/Type III polyketide synthase-like protein|PF08541:3-Oxoacyl-[acyl-carrier-protein (ACP)] synthase III C terminal	-
Solyc12g006790.2	49.5812	122.521	-1.31077	0.403105	0.00082718	0.00341968	-	12	1199288	1214285	-	3977	protein_coding	- && Q69VD5.1 RecName: Full=Protein argonaute PNH1; AltName: Full=Protein PINHEAD homolog 1; Short=OsPNH1 && PF02170:PAZ domain|PF16488:Argonaute linker 2 domain|PF02171:Piwi domain|PF16487:Mid domain of argonaute|PF08699:Argonaute linker 1 domain|PF16486:N-terminal domain of argonaute	Piwi
Solyc12g006650.2	178.199	269.279	-0.599026	0.660199	0.00481562	0.0164108	-	12	1114868	1120771	+	3138	protein_coding	- && F4K460.1 RecName: Full=Mediator of RNA polymerase II transcription subunit 17 && PF10156:Subunit 17 of Mediator complex	-
Solyc12g006570.2	454.984	304.572	0.579997	1.49485	2.53017e-05	0.000140862	-	12	1067537	1072164	+	1897	protein_coding	- && Q6Q3H3.1 RecName: Full=(-)-germacrene D synthase && PF03936:Terpene synthase family, metal binding domain|PF01397:Terpene synthase, N-terminal domain	-
Solyc12g006550.2	2740.76	2500.95	0.132493	1.09619	0.0110326	0.0337736	-	12	1059478	1064008	+	1305	protein_coding	- && Q9SH88.2 RecName: Full=Ribosome biogenesis regulatory protein homolog && PF04939:Ribosome biogenesis regulatory protein (RRS1)	-
Solyc12g006540.2	1447.91	1989.71	-0.457751	0.72812	2.68542e-10	2.73102e-09	-	12	1050650	1056045	+	788	protein_coding	- && Q9R0P6.1 RecName: Full=Signal peptidase complex catalytic subunit SEC11A; AltName: Full=Endopeptidase SP18; AltName: Full=Microsomal signal peptidase 18 kDa subunit; Short=SPase 18 kDa subunit; AltName: Full=SEC11 homolog A; AltName: Full=SEC11-like protein 1; AltName: Full=SPC18; AltName: Full=Sid 2895 && PF00717:Peptidase S24-like	Peptidase_S24
Solyc12g006510.2	539.426	1498.23	-1.47177	0.36054	4.66578e-52	2.13853e-50	-	12	1015299	1049113	+	7132	protein_coding	- && E7DN63.1 RecName: Full=Beta-amyrin synthase; AltName: Full=Triterpenoid synthase 1; Short=SlTTS1 && PF13243:Squalene-hopene cyclase C-terminal domain|PF13249:Squalene-hopene cyclase N-terminal domain	-
Solyc12g006500.1	211.416	279.208	-0.400525	0.757583	0.0113454	0.0345854	-	12	1010967	1012019	+	1053	protein_coding	- && Q9SUV2.1 RecName: Full=Probable sugar phosphate/phosphate translocator At4g32390 && PF03151:Triose-phosphate Transporter family	-
Solyc12g006480.2	980.885	847.198	0.212293	1.15853	0.0143878	0.0423435	-	12	961553	1001128	-	8275	protein_coding	- && F4KBW6.1 RecName: Full=Nuclear pore complex protein NUP205; AltName: Full=Nucleoporin 205; AltName: Full=Protein EMBRYO DEFECTIVE 3142 && PF11894:Nuclear pore complex scaffold, nucleoporins 186/192/205	-
Solyc12g006470.2	3814.61	5393.21	-0.499082	0.707557	1.0091e-26	2.49197e-25	-	12	956592	962771	+	1743	protein_coding	- && Q84P53.1 RecName: Full=Gamma aminobutyrate transaminase 2; AltName: Full=Gamma-aminobutyrate transaminase isozyme 2; Short=LeGABA-TP2; Short=SlGABA-T2 && PF00202:Aminotransferase class-III	Aminotran_3
Solyc12g006460.2	3385.43	5581.81	-0.721013	0.606671	1.74521e-49	7.66639e-48	-	12	933787	938699	-	1681	protein_coding	- && B5BSX1.1 RecName: Full=Beta-amyrin 11-oxidase; AltName: Full=Cytochrome P450 88D6 && PF00067:Cytochrome P450	p450
Solyc12g006450.2	242.925	4396.96	-4.18044	0.0551523	2.63883e-86	1.91629e-84	-	12	921556	927571	-	2325	protein_coding	- && Q84P52.1 RecName: Full=Gamma aminobutyrate transaminase 3, chloroplastic; AltName: Full=Gamma-aminobutyrate transaminase isozyme 3; Short=LeGABA-TP3; Short=SlGABA-T3; Flags: Precursor && PF00202:Aminotransferase class-III	Aminotran_3
Solyc12g006420.2	247.89	147.762	0.745092	1.67608	7.55649e-05	0.000387291	-	12	898264	909050	-	3960	protein_coding	- && Q9SA77.1 RecName: Full=UDP-arabinose 4-epimerase 1; AltName: Full=UDP-D-xylose 4-epimerase 1 && PF16363:GDP-mannose 4,6 dehydratase	-
Solyc12g006370.2	913.274	353.479	1.36896	2.58285	2.45264e-40	8.83633e-39	-	12	882252	890992	-	3128	protein_coding	- && Q9SKX5.1 RecName: Full=Probable polyamine oxidase 2; Short=AtPAO2; AltName: Full=Amine oxidase 1 && PF03171:2OG-Fe(II) oxygenase superfamily|PF01593:Flavin containing amine oxidoreductase|PF14226:non-haem dioxygenase in morphine synthesis N-terminal	Amino_oxidase
Solyc12g006320.2	8853.65	4004.7	1.14442	2.21057	2.22152e-202	3.56026e-200	-	12	840856	847679	-	2577	protein_coding	- && Q0D8N0.2 RecName: Full=DEAD-box ATP-dependent RNA helicase 53 && PF00270:DEAD/DEAH box helicase|PF00271:Helicase conserved C-terminal domain	DEAD
Solyc12g006290.2	1315.7	2089.07	-0.666285	0.630127	2.35416e-24	5.35282e-23	-	12	801586	806102	-	1198	protein_coding	- && Q9SS37.1 RecName: Full=Reticulon-like protein B8; Short=AtRTNLB8 && PF02453:Reticulon	-
Solyc12g006230.2	576.404	408.569	0.494349	1.40868	0.000219185	0.00102897	-	12	745272	747708	-	881	protein_coding	- && Q9SI09.1 RecName: Full=Probable E3 ubiquitin-protein ligase XERICO && PF13639:Ring finger domain	-
Solyc12g006225.1	108.315	39.7248	1.4493	2.73076	5.99459e-05	0.000312828	-	12	744079	744669	+	591	protein_coding	- && - && -	-
Solyc12g006160.2	564.865	694.934	-0.300154	0.812166	0.011363	0.034621	-	12	705112	710251	-	847	protein_coding	- && - && PF07647:SAM domain (Sterile alpha motif)	SAM_2
Solyc12g006140.2	43333.9	3388.3	3.67636	12.7848	0	0	-	12	693028	694539	-	944	protein_coding	- && P12062.1 RecName: Full=Chlorophyll a-b binding protein 37, chloroplastic; AltName: Full=LHCII type I CAB-37; Short=LHCP; Flags: Precursor && PF00504:Chlorophyll A-B binding protein	-
Solyc12g006050.2	1548.82	257.644	2.58799	6.01261	1.03163e-94	8.26654e-93	-	12	644987	648386	+	2929	protein_coding	- && Q9LVE0.1 RecName: Full=Protein NRT1/ PTR FAMILY 6.4; Short=AtNPF6.4; AltName: Full=Nitrate transporter 1.3 && PF00854:POT family	-
Solyc12g006010.2	1713.17	2177.94	-0.346854	0.786297	2.64575e-08	2.20603e-07	-	12	619177	624945	+	2446	protein_coding	- && Q9FLP6.1 RecName: Full=Small ubiquitin-related modifier 2; Short=AtSUMO2 && -	-
Solyc12g005950.2	2135.76	1451.08	0.558586	1.47283	2.51334e-16	3.89367e-15	-	12	575323	588074	-	3623	protein_coding	- && P43254.2 RecName: Full=E3 ubiquitin-protein ligase COP1; AltName: Full=Constitutive photomorphogenesis protein 1 && PF00097:Zinc finger, C3HC4 type (RING finger)	zf-C3HC4
Solyc12g005920.2	12.0955	0.89906	3.72919	13.2617	0.0139334	0.0412517	-	12	547672	553105	+	2320	protein_coding	- && Q9FKI0.1 RecName: Full=Fimbrin-5; Short=AtFIM5; AltName: Full=Fimbrin-like protein 2; AltName: Full=Fimbrin5 && PF00307:Calponin homology (CH) domain	CH
Solyc12g005910.2	365.283	540.871	-0.565175	0.675873	1.79728e-06	1.19295e-05	-	12	541681	547122	+	1276	protein_coding	- && - && PF05529:B-cell receptor-associated protein 31-like	-
Solyc12g005860.2	1612.13	2207.44	-0.453577	0.73023	2.95593e-13	3.80976e-12	-	12	490505	499055	-	3277	protein_coding	- && P49608.1 RecName: Full=Aconitate hydratase, cytoplasmic; Short=Aconitase; AltName: Full=Citrate hydro-lyase && PF00694:Aconitase C-terminal domain|PF00330:Aconitase family (aconitate hydratase)	Aconitase
Solyc12g005780.2	504.644	639.42	-0.342167	0.788856	0.00423897	0.014676	-	12	428582	434517	+	1947	protein_coding	- && - && PF01963:TraB family	-
Solyc12g005760.2	1895.43	2175.95	-0.198056	0.871725	0.00191228	0.00729201	-	12	402523	411456	+	1242	protein_coding	- && Q9LSX7.1 RecName: Full=Peroxisome biogenesis protein 22; AltName: Full=Peroxin-22; Short=AtPEX22 && -	-
Solyc12g005750.1	61.094	21.2776	1.52673	2.88131	0.000861694	0.00354847	-	12	400120	400449	+	330	protein_coding	- && Q1G3I2.1 RecName: Full=B-box domain protein 30; Short=AtBBX30; AltName: Full=Microprotein 1A && -	-
Solyc12g005700.2	209.648	39.2735	2.41591	5.33655	3.10169e-20	5.92253e-19	-	12	374971	377016	+	614	protein_coding	- && - && PF06749:Protein of unknown function (DUF1218)	-
Solyc12g005660.2	446.749	584.055	-0.388995	0.763661	0.00232347	0.00865548	-	12	350823	352406	-	1503	protein_coding	- && - && -	-
Solyc12g005640.2	389.627	81.4443	2.25491	4.77306	1.29373e-29	3.49984e-28	-	12	338256	339796	-	755	protein_coding	- && Q7XBH4.2 RecName: Full=Myb-related protein Myb4; AltName: Full=OsMyb4; AltName: Full=Transcription factor RLTR1 && PF00249:Myb-like DNA-binding domain	Myb_DNA-binding
Solyc12g005630.2	18767.8	12606.4	0.573976	1.48862	7.31562e-58	3.64027e-56	-	12	333867	336810	-	1275	protein_coding	- && Q69GY7.1 RecName: Full=Cytochrome b6-f complex iron-sulfur subunit, chloroplastic; AltName: Full=Plastohydroquinone:plastocyanin oxidoreductase iron-sulfur protein; AltName: Full=Rieske iron-sulfur protein; Short=ISP; Short=RISP; Flags: Precursor && PF08802:Cytochrome B6-F complex Fe-S subunit|PF00355:Rieske [2Fe-2S] domain	-
Solyc12g005480.2	19.9519	2.7977	2.83447	7.13281	0.0108186	0.0331884	-	12	286368	291241	-	2627	protein_coding	- && F4I2H7.1 RecName: Full=Protein TPX2; Short=AtTPX2; AltName: Full=Targeting protein for XKLP2 && PF06886:Targeting protein for Xklp2 (TPX2)|PF12214:Cell cycle regulated microtubule associated protein	-
Solyc12g005450.1	0	10.8293	-5.80108	0.017935	0.00241576	0.00895761	-	12	270043	271074	+	1032	protein_coding	- && Q9SV83.1 RecName: Full=Probable receptor-like protein kinase At4g10390 && PF00069:Protein kinase domain	Pkinase
Solyc12g005390.2	2532.91	2787.17	-0.137491	0.909099	0.0163781	0.047314	-	12	231757	235838	+	934	protein_coding	- && Q1ECE0.1 RecName: Full=Vesicle-associated protein 4-1; AltName: Full=Plant VAP homolog 4-1; Short=AtPVA41; AltName: Full=Protein MEMBRANE-ASSOCIATED MANNITOL-INDUCED; Short=AtMAMI; AltName: Full=VAMP-associated protein 4-1 && PF00635:MSP (Major sperm protein) domain	Motile_Sperm
Solyc12g005340.2	355.983	486.207	-0.449697	0.732197	0.00116645	0.00465899	-	12	211547	214276	-	1949	protein_coding	- && Q69VG1.1 RecName: Full=Chitin-inducible gibberellin-responsive protein 1 && PF03514:GRAS domain family	GRAS
Solyc12g005330.2	5735.09	6422.7	-0.162704	0.893349	0.00015369	0.000741424	-	12	208774	210723	+	1227	protein_coding	- && P29766.1 RecName: Full=60S ribosomal protein L8; AltName: Full=L2; AltName: Full=Ribosomal protein TL2 && PF03947:Ribosomal Proteins L2, C-terminal domain|PF00181:Ribosomal Proteins L2, RNA binding domain	Ribosomal_L2_C
Solyc12g005320.2	257.298	27.9666	3.20562	9.22544	4.48361e-22	9.36121e-21	-	12	203497	207092	+	1541	protein_coding	- && Q940J8.1 RecName: Full=Pectin acetylesterase 7; Flags: Precursor && PF03283:Pectinacetylesterase	-
Solyc12g005310.2	74.8516	0	8.77301	437.462	3.71399e-12	4.42367e-11	-	12	188717	191242	-	2353	protein_coding	- && Q9LSQ4.1 RecName: Full=Indole-3-acetic acid-amido synthetase GH3.6; AltName: Full=Auxin-responsive GH3-like protein 6; Short=AtGH3-6; AltName: Full=Protein DWARF IN LIGHT 1; Short=DFL-1 && PF03321:GH3 auxin-responsive promoter	-
Solyc12g005300.2	737.108	2122.39	-1.52751	0.346876	2.04751e-85	1.464e-83	-	12	184238	187167	+	1581	protein_coding	- && Q9M7I7.1 RecName: Full=Chlorophyllase-2, chloroplastic; Short=AtCLH2; AltName: Full=Chlorophyll-chlorophyllido hydrolase 2; Short=Chlase 2; Flags: Precursor && PF12740:Chlorophyllase enzyme	-
Solyc12g005270.2	2406.97	3867.26	-0.683732	0.622553	4.53091e-42	1.67658e-40	-	12	167635	168278	-	470	protein_coding	- && Q9C681.1 RecName: Full=Probable histone H2A.1; AltName: Full=HTA10 && PF00125:Core histone H2A/H2B/H3/H4|PF16211:C-terminus of histone H2A	Histone
Solyc12g005240.1	253.18	170.112	0.573846	1.48849	0.00452003	0.0155379	-	12	155131	156096	-	966	protein_coding	- && - && PF09353:Domain of unknown function (DUF1995)	-
Solyc12g005230.2	570.18	350.984	0.698202	1.62248	1.07455e-07	8.38215e-07	-	12	140737	156927	+	5351	protein_coding	- && Q8GUL1.1 RecName: Full=Autophagy-related protein 18g; Short=AtATG18g && -	-
Solyc12g005180.2	2453.24	1989.09	0.302156	1.23299	1.1065e-05	6.54435e-05	-	12	123881	128029	-	1471	protein_coding	- && Q9STS7.1 RecName: Full=Chloroplastic lipocalin; Short=AtCHL; Flags: Precursor && PF08212:Lipocalin-like domain	Lipocalin_2
Solyc12g005030.2	29.6179	92.0215	-1.63606	0.321735	0.000109625	0.000543982	-	12	18295	20323	+	1485	protein_coding	- && P49101.1 RecName: Full=Calcium-dependent protein kinase 2; Short=CDPK 2 && PF00069:Protein kinase domain	Pkinase
Solyc12g005020.2	15.9206	210.22	-3.71227	0.0762949	5.80386e-29	1.55202e-27	-	12	10447	13598	-	1389	protein_coding	- && Q8GT75.2 RecName: Full=NEP1-interacting protein 1; AltName: Full=RING-H2 finger protein ATL26 && PF13639:Ring finger domain	-
Solyc12g005000.1	30.5558	6.31479	2.27866	4.85226	0.0062434	0.0206056	-	12	1065	1337	-	273	protein_coding	- && - && -	-
Solyc12g049300.2	138.152	58.8567	1.23234	2.34948	4.7564e-05	2.11788e-07	-	12	61724968	61727759	-	2071	protein_coding	- && P10290.1 RecName: Full=Anthocyanin regulatory C1 protein && PF00249:Myb-like DNA-binding domain	Myb_DNA-binding
Solyc11g073280.2	1305.43	1512.42	-0.211567	0.863599	0.0103786	0.0319948	-	11	56582039	56586855	+	2347	protein_coding	- && Q8L773.1 RecName: Full=THO complex subunit 4A; AltName: Full=ALYREF homolog 1; Short=AtALY1 && PF00076:RNA recognition motif. (a.k.a. RRM, RBD, or RNP domain)	RRM_1
Solyc11g073270.1	48.804	18.0824	1.42686	2.68861	0.00317571	0.011429	-	11	56573159	56575834	-	2676	protein_coding	- && Q9FJE6.1 RecName: Full=Putative pentatricopeptide repeat-containing protein At5g59900 && PF12854:PPR repeat|PF13041:PPR repeat family|PF01535:PPR repeat	PPR
Solyc11g073200.2	397.28	563.381	-0.505625	0.704355	3.22555e-05	0.000176407	-	11	56534499	56545578	-	2708	protein_coding	- && Q6NMB6.1 RecName: Full=UDP-galactose/UDP-glucose transporter 5B; Short=AtUTr5B && PF08449:UAA transporter family|PF00190:Cupin	-
Solyc11g073160.2	756.397	206.476	1.87158	3.65934	3.1248e-37	1.03735e-35	-	11	56520267	56523275	+	1818	protein_coding	- && Q9FN89.1 RecName: Full=Monofunctional riboflavin biosynthesis protein RIBA 3, chloroplastic; Includes: RecName: Full=Inactive 3,4-dihydroxy-2-butanone 4-phosphate synthase; Short=DHBP synthase; Includes: RecName: Full=GTP cyclohydrolase-2; AltName: Full=GTP cyclohydrolase II; Flags: Precursor && PF00926:3,4-dihydroxy-2-butanone 4-phosphate synthase|PF00925:GTP cyclohydrolase II	GTP_cyclohydro2
Solyc11g073120.2	4264.42	2789.81	0.611923	1.52829	2.33795e-32	6.92975e-31	-	11	56508196	56509860	+	1084	protein_coding	- && Q9LX82.1 RecName: Full=Transcription factor MYB48; AltName: Full=Myb-related protein 48; Short=AtMYB48 && PF00249:Myb-like DNA-binding domain	Myb_DNA-binding
Solyc11g072990.2	89.9933	219.717	-1.28836	0.409415	1.11971e-08	9.66916e-08	-	11	56418139	56423406	-	2718	protein_coding	- && Q9LQP8.3 RecName: Full=3-ketoacyl-CoA synthase 3; Short=KCS-3; AltName: Full=Very long-chain fatty acid condensing enzyme 3; Short=VLCFA condensing enzyme 3; Flags: Precursor && PF08392:FAE1/Type III polyketide synthase-like protein|PF08541:3-Oxoacyl-[acyl-carrier-protein (ACP)] synthase III C terminal	-
Solyc11g072970.2	232.925	374.918	-0.683692	0.62257	1.38225e-05	8.0463e-05	-	11	56408858	56415406	-	1408	protein_coding	- && Q8VYR2.1 RecName: Full=Nudix hydrolase 9; Short=AtNUDT9 && PF00293:NUDIX domain	NUDIX
Solyc11g072950.2	797.061	989.367	-0.311611	0.805742	0.00230685	0.00859632	-	11	56396983	56404394	-	2739	protein_coding	- && Q9LX73.1 RecName: Full=E3 UFM1-protein ligase 1 homolog && PF09743:Uncharacterized conserved protein (DUF2042)	-
Solyc11g072910.1	160.239	258.103	-0.686935	0.621172	0.000147225	0.000713049	-	11	56365782	56368286	-	2505	protein_coding	- && Q9LX66.1 RecName: Full=Receptor-like protein kinase HERK 1; AltName: Full=Protein HERCULES RECEPTOR KINASE 1; Flags: Precursor && PF12819:Carbohydrate-binding protein of the ER|PF07714:Protein tyrosine kinase	Pkinase_Tyr
Solyc11g072880.2	1592.85	1287.13	0.308169	1.23814	2.48984e-05	0.000138784	-	11	56342158	56348096	-	3746	protein_coding	- && Q9XES1.2 RecName: Full=Calcium-transporting ATPase 4, endoplasmic reticulum-type && PF00122:E1-E2 ATPase|PF00702:haloacid dehalogenase-like hydrolase|PF00690:Cation transporter/ATPase, N-terminus|PF00689:Cation transporting ATPase, C-terminus	E1-E2_ATPase
Solyc11g072860.2	395.435	237.764	0.73202	1.66096	7.29536e-05	0.000375314	-	11	56338172	56344843	+	1539	protein_coding	- && P35057.2 RecName: Full=Histone H4 >Q6V9I2.3 RecName: Full=Histone H4 >Q71V09.3 RecName: Full=Histone H4; AltName: Full=CaH4 && -	-
Solyc11g072840.1	154.251	89.7129	0.780693	1.71796	0.00105782	0.00427655	-	11	56321048	56321359	-	312	protein_coding	- && P35057.2 RecName: Full=Histone H4 >Q6V9I2.3 RecName: Full=Histone H4 >Q71V09.3 RecName: Full=Histone H4; AltName: Full=CaH4 && PF15511:Centromere kinetochore component CENP-T histone fold	-
Solyc11g072710.2	4048.21	4920.3	-0.281411	0.822786	4.87639e-10	4.84677e-09	-	11	56202904	56217853	+	4601	protein_coding	- && O48963.1 RecName: Full=Phototropin-1; AltName: Full=Non-phototropic hypocotyl protein 1; AltName: Full=Root phototropism protein 1 && PF13426:PAS domain|PF00069:Protein kinase domain	Pkinase
Solyc11g072690.2	244.921	389.032	-0.668376	0.629215	7.72837e-06	4.68053e-05	-	11	56188698	56194605	+	1446	protein_coding	- && Q9AV97.2 RecName: Full=2-dehydro-3-deoxyphosphooctonate aldolase 1; AltName: Full=3-deoxy-D-manno-octulosonic acid 8-phosphate synthase; AltName: Full=KDO-8-phosphate synthase 1; Short=AtkdsA1; Short=KDO 8-P synthase; Short=KDOPS; AltName: Full=Phospho-2-dehydro-3-deoxyoctonate aldolase && PF00793:DAHP synthetase I family	-
Solyc11g072620.1	53.616	98.0677	-0.867319	0.548165	0.0131236	0.0391284	-	11	56139792	56140025	+	234	protein_coding	- && - && -	-
Solyc11g072600.2	588.303	838.533	-0.50962	0.702408	2.12596e-05	0.00011994	-	11	56068300	56071320	-	1584	protein_coding	- && Q9SK03.2 RecName: Full=Ethylene-responsive transcription factor RAP2-7; AltName: Full=Protein RELATED TO APETALA2 7; AltName: Full=Protein TARGET OF EAT 1 && PF00847:AP2 domain	AP2
Solyc11g072590.2	2613.44	2014.8	0.3749	1.29675	9.02347e-08	7.10082e-07	-	11	56052314	56063760	+	4234	protein_coding	- && O95628.3 RecName: Full=CCR4-NOT transcription complex subunit 4; AltName: Full=CCR4-associated factor 4; AltName: Full=E3 ubiquitin-protein ligase CNOT4; AltName: Full=Potential transcriptional repressor NOT4Hp && -	-
Solyc11g072510.2	886.25	598.112	0.567859	1.48232	9.53302e-08	7.47901e-07	-	11	55998986	56002542	+	1398	protein_coding	- && Q9S9N9.1 RecName: Full=Cinnamoyl-CoA reductase 1; Short=AtCCR1; AltName: Full=Protein IRREGULAR XYLEM 4 && PF01370:NAD dependent epimerase/dehydratase family	Epimerase
Solyc11g072500.2	571.233	423.949	0.431803	1.34892	0.000295665	0.0013485	-	11	55992049	55993935	+	1107	protein_coding	- && Q84TE9.1 RecName: Full=Dof zinc finger protein DOF5.3; Short=AtDOF5.3 && PF02701:Dof domain, zinc finger	zf-Dof
Solyc11g072480.2	304.887	757.203	-1.31608	0.401625	5.13427e-24	1.14832e-22	-	11	55961098	55966981	-	3219	protein_coding	- && Q9LSS4.1 RecName: Full=Tetraspanin-4 && PF00335:Tetraspanin family	Tetraspannin
Solyc11g072470.2	67.0095	192.374	-1.51741	0.349313	5.59405e-08	4.50276e-07	-	11	55945280	55947668	-	909	protein_coding	- && Q9LQR0.1 RecName: Full=LOB domain-containing protein 1; AltName: Full=ASYMMETRIC LEAVES 2-like protein 8; Short=AS2-like protein 8 && PF03195:Protein of unknown function DUF260	-
Solyc11g072450.2	2577.08	2360.91	0.126334	1.09152	0.0169765	0.0487819	-	11	55916201	55921615	-	1155	protein_coding	- && Q9FT52.3 RecName: Full=ATP synthase subunit d, mitochondrial; Short=ATPase subunit d && PF05873:ATP synthase D chain, mitochondrial (ATP5H)	-
Solyc11g072410.2	468.465	596.952	-0.350947	0.784069	0.00353065	0.012526	-	11	55869514	55879137	+	2582	nontranslating_CDS	- && Q9FKK6.1 RecName: Full=Exonuclease V, chloroplastic; Short=Exo V; Flags: Precursor && PF13238:AAA domain|PF09810:Exonuclease V - a 5' deoxyribonuclease	-
Solyc11g072320.2	3226.16	4669.08	-0.532668	0.691275	2.03531e-24	4.64602e-23	-	11	55811699	55847121	+	4765	protein_coding	- && P92966.2 RecName: Full=Serine/arginine-rich splicing factor RS41; Short=At-RSp41; Short=AtRS41 && PF00076:RNA recognition motif. (a.k.a. RRM, RBD, or RNP domain)|PF00072:Response regulator receiver domain|PF04000:Sas10/Utp3/C1D family|PF00249:Myb-like DNA-binding domain|PF09368:Sas10 C-terminal domain	RRM_1
Solyc11g072260.2	1354.16	1531.85	-0.177409	0.88429	0.0139021	0.0411746	-	11	55761560	55764826	-	1037	protein_coding	- && P62302.1 RecName: Full=40S ribosomal protein S13 && PF08069:Ribosomal S13/S15 N-terminal domain|PF00312:Ribosomal protein S15	-
Solyc11g072180.2	296.226	384.035	-0.376405	0.770355	0.00900537	0.0283482	-	11	55705752	55710989	-	1038	protein_coding	- && Q8LDS5.1 RecName: Full=THO complex subunit 7A; AltName: Full=THO complex subunit 7; Short=AtTHO7 && PF05615:Tho complex subunit 7	-
Solyc11g072170.2	531.755	389.278	0.449236	1.36532	0.000762084	0.00318169	-	11	55696010	55704817	+	1820	protein_coding	- && P0AAD4.1 RecName: Full=Tyrosine-specific transport protein; AltName: Full=Tyrosine permease >P0AAD5.1 RecName: Full=Tyrosine-specific transport protein; AltName: Full=Tyrosine permease && PF03222:Tryptophan/tyrosine permease family	-
Solyc11g072160.2	312.257	441.73	-0.503293	0.705495	0.000403273	0.00178909	-	11	55690344	55694759	+	2473	protein_coding	- && - && -	-
Solyc11g072130.2	1503.75	1276.08	0.235662	1.17745	0.00269689	0.00988491	-	11	55666496	55675937	-	3491	protein_coding	- && Q9C899.1 RecName: Full=Feruloyl CoA ortho-hydroxylase 2 && PF14226:non-haem dioxygenase in morphine synthesis N-terminal|PF03171:2OG-Fe(II) oxygenase superfamily	2OG-FeII_Oxy
Solyc11g072060.2	52.2536	14.6717	1.83953	3.57894	0.000422831	0.00186908	-	11	55636079	55639154	+	1756	protein_coding	- && Q0JIC2.1 RecName: Full=Transcription factor GAMYB; AltName: Full=OsGAMyb && PF00249:Myb-like DNA-binding domain	Myb_DNA-binding
Solyc11g072010.2	280.539	380.332	-0.44005	0.737109	0.00418391	0.0145243	-	11	55596574	55603878	-	1840	protein_coding	- && P00561.2 RecName: Full=Bifunctional aspartokinase/homoserine dehydrogenase 1; AltName: Full=Aspartokinase I/homoserine dehydrogenase I; Short=AKI-HDI; Includes: RecName: Full=Aspartokinase; Includes: RecName: Full=Homoserine dehydrogenase && PF00742:Homoserine dehydrogenase	-
Solyc11g071890.2	546.009	175.323	1.63623	3.10851	3.75811e-25	8.84811e-24	-	11	55512631	55521724	-	2521	protein_coding	- && Q9C5J8.1 RecName: Full=Outer envelope protein 80, chloroplastic; AltName: Full=Chloroplastic outer envelope protein of 80 kDa; Short=AtOEP80; AltName: Full=Protein TOC75-V; Short=AtToc75-V && PF01103:Surface antigen	-
Solyc11g071870.2	215.872	115.402	0.901463	1.86796	1.38908e-05	8.08197e-05	-	11	55504810	55509013	+	1364	protein_coding	- && P16577.1 RecName: Full=Ubiquitin-conjugating enzyme E2-23 kDa; AltName: Full=E2 ubiquitin-conjugating enzyme; AltName: Full=Ubiquitin carrier protein; AltName: Full=Ubiquitin-protein ligase && PF00179:Ubiquitin-conjugating enzyme	UQ_con
Solyc11g071760.2	15.9586	0	6.54644	93.4704	5.59248e-05	0.000293425	-	11	55432314	55437016	-	1416	protein_coding	- && Q9SRE6.1 RecName: Full=Calcium-binding protein CML38; AltName: Full=Calmodulin-like protein 38 && PF13833:EF-hand domain pair	-
Solyc11g071700.2	1672.17	1309.58	0.353008	1.27722	7.05131e-07	4.93401e-06	-	11	55394146	55420583	+	4978	protein_coding	- && Q84WU2.1 RecName: Full=Ubiquitin carboxyl-terminal hydrolase 13; AltName: Full=Deubiquitinating enzyme 13; Short=AtUBP13; AltName: Full=Ubiquitin thioesterase 13; AltName: Full=Ubiquitin-specific-processing protease 13 && PF07859:alpha/beta hydrolase fold|PF12436:ICP0-binding domain of Ubiquitin-specific protease 7|PF00917:MATH domain|PF00443:Ubiquitin carboxyl-terminal hydrolase|PF14533:Ubi…	Abhydrolase_3
Solyc11g071640.2	272.857	379.64	-0.476291	0.718823	0.00151618	0.00592153	-	11	55351145	55356075	+	2785	protein_coding	- && A7LXU3.1 RecName: Full=Beta-glucosidase BoGH3B; AltName: Full=Glycosyl hydrolase family protein 3B; Short=BoGH3B; Flags: Precursor && PF01915:Glycosyl hydrolase family 3 C-terminal domain|PF00933:Glycosyl hydrolase family 3 N terminal domain	Glyco_hydro_3
Solyc11g071620.2	856.526	377.855	1.1821	2.26907	1.74708e-20	3.3804e-19	-	11	55304303	55343789	+	14460	protein_coding	- && Q7G193.2 RecName: Full=Indole-3-acetaldehyde oxidase; Short=IAA oxidase; AltName: Full=Aldehyde oxidase 1; Short=AO-1; Short=AtAO-1; Short=AtAO1 && PF03450:CO dehydrogenase flavoprotein C-terminal domain|PF00111:2Fe-2S iron-sulfur cluster binding domain|PF02738:Molybdopterin-binding domain of aldehyde dehydrogenase|PF01799:[2Fe-2S] binding domain|PF00941:FAD binding domain in molybdopterin d…	Fer2
Solyc11g071560.2	73.5572	24.9354	1.55795	2.94435	0.000127759	0.00062608	-	11	55278585	55280270	-	991	protein_coding	- && D9UBX4.1 RecName: Full=Inactive protein RESTRICTED TEV MOVEMENT 2; AltName: Full=Inactive restricted tobacco etch virus movement protein 2 && PF00011:Hsp20/alpha crystallin family	-
Solyc11g071550.2	348.209	107.946	1.68884	3.22398	7.35585e-20	1.3774e-18	-	11	55274825	55279218	+	1974	protein_coding	- && Q9URY4.1 RecName: Full=Putative amidase C869.01; Flags: Precursor && -	-
Solyc11g071540.2	141.649	224.318	-0.659519	0.633089	0.0033564	0.0119883	-	11	55265914	55273137	+	3692	protein_coding	- && Q5XVF0.1 RecName: Full=TATA box-binding protein-associated factor RNA polymerase I subunit B; AltName: Full=Central cell guidance protein; AltName: Full=Protein MATERNAL EFFECT EMBRYO ARREST 12; AltName: Full=TATA box-binding protein-associated factor 1B; Short=TBP-associated factor 1B && PF11781:RNA polymerase I-specific transcription initiation factor Rrn7	-
Solyc11g071510.2	320.329	480.672	-0.586443	0.665983	1.14435e-05	6.74763e-05	-	11	55255865	55260501	+	867	protein_coding	- && - && -	-
Solyc11g071490.2	781.478	1093.74	-0.485631	0.714185	5.15732e-05	0.000272068	-	11	55240349	55243201	+	720	protein_coding	- && O49884.1 RecName: Full=60S ribosomal protein L30 && PF01248:Ribosomal protein L7Ae/L30e/S12e/Gadd45 family	-
Solyc11g071480.1	0	8.3471	-5.42768	0.023233	0.00806424	0.0257732	-	11	55227415	55228746	-	1332	protein_coding	- && Q7XPK7.1 RecName: Full=Agmatine hydroxycinnamoyltransferase 1; Short=OsAHT1; AltName: Full=Agmatine hydroxycinnamoyl transferase && PF02458:Transferase family	-
Solyc11g071470.1	22.673	0	7.05251	132.745	2.16654e-06	1.42947e-05	-	11	55224732	55226063	+	1332	protein_coding	- && Q7XPK7.1 RecName: Full=Agmatine hydroxycinnamoyltransferase 1; Short=OsAHT1; AltName: Full=Agmatine hydroxycinnamoyl transferase && PF02458:Transferase family	-
Solyc11g071460.2	641.786	1040.17	-0.697079	0.61682	1.09813e-12	1.34946e-11	-	11	55213492	55216420	-	1583	protein_coding	- && Q9ZUH5.1 RecName: Full=Short-chain dehydrogenase/reductase 2b; Short=AtSDR2b && PF00106:short chain dehydrogenase	adh_short
Solyc11g071400.1	62.679	118.98	-0.921047	0.528126	0.00232857	0.00867167	-	11	55180446	55182138	+	375	protein_coding	- && - && -	-
Solyc11g071320.2	512.377	729.425	-0.508722	0.702845	0.000107601	0.000534983	-	11	55137874	55140938	+	870	protein_coding	- && Q87SU3.1 RecName: Full=50S ribosomal protein L27 >A7N0G1.1 RecName: Full=50S ribosomal protein L27 && PF01016:Ribosomal L27 protein	-
Solyc11g071270.2	930.365	1134.27	-0.286129	0.8201	0.0138674	0.0410983	-	11	55088910	55107951	-	4302	protein_coding	- && Q8L493.1 RecName: Full=D-amino-acid transaminase, chloroplastic; AltName: Full=Aminodeoxychorismate lyase; Short=AtADCL; AltName: Full=Branched-chain-amino-acid aminotransferase-like protein 3; Flags: Precursor && PF03127:GAT domain|PF00179:Ubiquitin-conjugating enzyme|PF01063:Amino-transferase class IV|PF00790:VHS domain	UQ_con
Solyc11g071205.1	178.048	262.186	-0.557293	0.679576	0.00284234	0.0103559	-	11	55026062	55028263	-	620	protein_coding	- && O82572.1 RecName: Full=Profilin-1 && PF00235:Profilin	-
Solyc11g071195.1	20.3747	2.85115	2.8516	7.21802	0.0056721	0.0189189	-	11	55012933	55013991	+	558	protein_coding	- && - && PF13639:Ring finger domain	-
Solyc11g071190.2	10.0962	0	5.88729	59.1903	0.00647505	0.0212584	-	11	55010795	55012434	+	1085	protein_coding	- && - && PF04434:SWIM zinc finger	SWIM
Solyc11g070130.2	1975.73	2422.3	-0.295047	0.815046	8.91777e-06	5.35481e-05	-	11	54949360	54952820	+	1070	protein_coding	- && Q93YI9.1 RecName: Full=Profilin; AltName: Full=Minor food allergen Cap a 2; AltName: Allergen=Cap a 2 && PF00235:Profilin	-
Solyc11g070100.2	730.772	574.153	0.347528	1.27238	0.00164066	0.00635534	-	11	54928927	54933766	+	2181	protein_coding	- && O82804.1 RecName: Full=Protein EARLY FLOWERING 3; AltName: Full=Nematode-responsive protein && -	-
Solyc11g069960.2	282.27	49.1021	2.52795	5.76752	3.33127e-22	7.00562e-21	-	11	54854747	54857717	-	1922	protein_coding	- && Q9M9C5.1 RecName: Full=Probable leucine-rich repeat receptor-like protein kinase At1g68400; Flags: Precursor && PF08263:Leucine rich repeat N-terminal domain|PF13855:Leucine rich repeat|PF07714:Protein tyrosine kinase	Pkinase_Tyr
Solyc11g069940.1	1117.39	2627.04	-1.23274	0.425508	7.11476e-87	5.19914e-85	-	11	54833777	54834205	+	429	protein_coding	- && Q8L9S3.2 RecName: Full=Glutaredoxin-C6; Short=AtGrxC6; AltName: Full=Protein ROXY 21 && -	-
Solyc11g069910.2	733.73	1062.16	-0.533061	0.691087	3.12311e-06	2.01206e-05	-	11	54816366	54819255	+	741	protein_coding	- && Q38859.1 RecName: Full=DNA-directed RNA polymerases II, IV and V subunit 11; AltName: Full=DNA-directed RNA polymerase II 13.6 kDa polypeptide; AltName: Full=DNA-directed RNA polymerase II subunit J; AltName: Full=DNA-directed RNA polymerase II subunit RPB11; Short=RNA polymerase II subunit B11 && PF13656:RNA polymerase Rpb3/Rpb11 dimerisation domain	-
Solyc11g069860.2	478.021	633.674	-0.407716	0.753816	0.000928194	0.00379676	-	11	54777594	54782274	+	733	protein_coding	- && Q8LFQ6.2 RecName: Full=Glutaredoxin-C4; Short=AtGrxC4 && PF00462:Glutaredoxin	-
Solyc11g069800.1	1060.74	882.527	0.264287	1.20104	0.00603096	0.0199897	AOS2	11	54723549	54725081	-	1533	protein_coding	- && Q9LLB0.1 RecName: Full=Allene oxide synthase 2, chloroplastic; Short=LeAOS2; AltName: Full=Cytochrome P450 74A; Flags: Precursor && PF00067:Cytochrome P450	p450
Solyc11g069790.2	7588.22	6159.84	0.301069	1.23206	1.1977e-17	2.011e-16	-	11	54713142	54718539	-	2256	protein_coding	- && P08926.2 RecName: Full=RuBisCO large subunit-binding protein subunit alpha, chloroplastic; AltName: Full=60 kDa chaperonin subunit alpha; AltName: Full=CPN-60 alpha; Flags: Precursor && PF00118:TCP-1/cpn60 chaperonin family	-
Solyc11g069780.2	144.519	298.118	-1.04584	0.484363	7.61031e-06	4.61866e-05	-	11	54699233	54704833	-	2842	protein_coding	- && Q9FJH9.1 RecName: Full=P-loop NTPase domain-containing protein LPA1 homolog 1; AltName: Full=Protein LOW PHYTIC ACID 1 homolog 1 && PF13207:AAA domain	-
Solyc11g069770.2	35.5706	183.527	-2.35415	0.195583	2.39222e-14	3.30699e-13	-	11	54696999	54697535	+	537	protein_coding	- && O64703.1 RecName: Full=Agamous-like MADS-box protein AGL29 && PF00319:SRF-type transcription factor (DNA-binding and dimerisation domain)	SRF-TF
Solyc11g069730.1	29.1868	96.0372	-1.72232	0.303061	8.72724e-05	0.000441165	-	11	54630937	54631263	-	327	protein_coding	- && - && -	-
Solyc11g069720.2	1701.9	2600.84	-0.611569	0.654484	2.74662e-19	5.00988e-18	-	11	54622925	54628963	+	2899	protein_coding	- && Q96372.1 RecName: Full=Cell division cycle protein 48 homolog && PF02359:Cell division protein 48 (CDC48), N-terminal domain|PF02933:Cell division protein 48 (CDC48), domain 2|PF00004:ATPase family associated with various cellular activities (AAA)	AAA
Solyc11g069700.2	2423.18	1028.01	1.23651	2.35627	3.65229e-80	2.43885e-78	-	11	54602015	54604909	+	1857	protein_coding	- && P17786.1 RecName: Full=Elongation factor 1-alpha; Short=EF-1-alpha && PF03143:Elongation factor Tu C-terminal domain|PF00009:Elongation factor Tu GTP binding domain|PF03144:Elongation factor Tu domain 2	GTP_EFTU
Solyc11g069690.2	279.803	384.581	-0.460092	0.72694	0.00303833	0.0110027	-	11	54594528	54601155	+	1115	protein_coding	- && Q8GYD1.1 RecName: Full=Protein disulfide-isomerase 5-1; Short=AtPDIL5-1; AltName: Full=Protein disulfide-isomerase 6-1; Short=AtPDIL6-1; Flags: Precursor && PF00085:Thioredoxin	-
Solyc11g069610.2	407.031	576.705	-0.503172	0.705554	2.35836e-05	0.000132001	-	11	54541277	54554525	-	4328	protein_coding	- && - && -	-
Solyc11g069590.2	110.018	52.4746	1.06875	2.09761	0.00718475	0.0233183	-	11	54516295	54521086	-	2753	protein_coding	- && Q8VYY5.1 RecName: Full=Receptor-like serine/threonine-protein kinase NCRK; Flags: Precursor && PF00069:Protein kinase domain	Pkinase
Solyc11g069570.2	1744.14	1056.55	0.722349	1.64987	4.06725e-23	8.84142e-22	-	11	54483929	54488299	-	1417	protein_coding	- && Q8L8B8.1 RecName: Full=Cytokinin riboside 5'-monophosphate phosphoribohydrolase LOG3; AltName: Full=Protein LONELY GUY 3 && PF03641:Possible lysine decarboxylase	-
Solyc11g069550.1	251.421	350.511	-0.477797	0.718073	0.00549481	0.0184202	-	11	54461789	54467289	-	1164	protein_coding	- && - && PF05212:Protein of unknown function (DUF707)	-
Solyc11g069500.2	328.622	508.97	-0.630529	0.645939	2.62533e-06	1.71177e-05	-	11	54399220	54403845	-	2850	protein_coding	- && Q9AV47.1 RecName: Full=Auxin response factor 22 && PF02362:B3 DNA binding domain|PF06507:Auxin response factor	Auxin_resp
Solyc11g069450.1	783.301	642.995	0.286224	1.21944	0.00561319	0.0187655	-	11	54326581	54327102	+	522	protein_coding	- && - && PF04520:Senescence regulator	-
Solyc11g069440.1	1576.41	1824.57	-0.210091	0.864483	0.00141785	0.00557247	-	11	54317213	54317713	-	501	protein_coding	- && O50003.1 RecName: Full=60S ribosomal protein L12 && PF03946:Ribosomal protein L11, N-terminal domain|PF00298:Ribosomal protein L11, RNA binding domain	-
Solyc11g069430.2	9586.82	7631.66	0.328796	1.25596	4.12413e-20	7.8234e-19	-	11	54305254	54308455	-	1395	protein_coding	- && Q8H5N9.1 RecName: Full=Probable aquaporin PIP2-1; AltName: Full=OsPIP2;1; AltName: Full=Plasma membrane intrinsic protein 2-1; AltName: Full=Plasma membrane intrinsic protein 2a; Short=PIP2a && PF00230:Major intrinsic protein	-
Solyc11g069400.2	1138.39	1376.96	-0.273294	0.827428	0.0029817	0.0108196	-	11	54283405	54290159	-	2305	protein_coding	- && Q9FF55.1 RecName: Full=Protein disulfide isomerase-like 1-4; Short=AtPDIL1-4; AltName: Full=Protein disulfide isomerase 2; Short=AtPDI2; AltName: Full=Protein disulfide isomerase-like 2-2; Short=AtPDIL2-2; Flags: Precursor && PF00085:Thioredoxin|PF13848:Thioredoxin-like domain	-
Solyc11g069380.2	7577.17	6507.06	0.219199	1.16409	6.15605e-09	5.46426e-08	-	11	54273249	54280658	+	2794	protein_coding	- && F4K0E8.1 RecName: Full=4-hydroxy-3-methylbut-2-en-1-yl diphosphate synthase (ferredoxin), chloroplastic; AltName: Full=1-hydroxy-2-methyl-2-(E)-butenyl 4-diphosphate synthase; AltName: Full=Protein CHLOROPLAST BIOGENESIS 4; AltName: Full=Protein CONSTITUTIVE SUBTILISIN 3; Flags: Precursor && PF04551:GcpE protein	-
Solyc11g069340.2	845.036	664.095	0.348768	1.27347	0.000706889	0.00296671	-	11	54235151	54246747	+	3194	protein_coding	- && Q8L7S3.1 RecName: Full=Zinc finger CCCH domain-containing protein 24; Short=AtC3H24 && PF00642:Zinc finger C-x8-C-x5-C-x3-H type (and similar)|PF05958:tRNA (Uracil-5-)-methyltransferase|PF13847:Methyltransferase domain	zf-CCCH
Solyc11g069330.1	1541.99	1966.42	-0.351491	0.783774	4.00161e-06	2.5317e-05	-	11	54230379	54231797	-	1419	protein_coding	- && - && -	-
Solyc11g069270.2	6002.04	4159.44	0.529411	1.44334	5.54169e-30	1.51861e-28	-	11	54193977	54201467	+	3025	protein_coding	- && Q9SCV4.2 RecName: Full=Beta-galactosidase 8; Short=Lactase 8; AltName: Full=Protein AR782; Flags: Precursor && PF02140:Galactose binding lectin domain|PF01301:Glycosyl hydrolases family 35	-
Solyc11g069240.2	67.5247	17.6567	1.94466	3.84948	0.00160424	0.00622358	-	11	54167646	54173105	+	1560	protein_coding	- && Q944L3.1 RecName: Full=Protein indeterminate-domain 9; AltName: Full=ID1-like zinc finger protein 1 && -	-
Solyc11g069230.2	345.046	222.379	0.633719	1.55156	4.09177e-05	0.00021995	-	11	54160140	54163558	+	1392	protein_coding	- && Q9SF29.1 RecName: Full=Syntaxin-71; Short=AtSYP71 && PF05739:SNARE domain	SNARE
Solyc11g069220.2	92.6047	31.9773	1.53469	2.89727	8.44816e-06	5.08333e-05	-	11	54149209	54157739	+	2728	protein_coding	- && Q94KB7.2 RecName: Full=MLO-like protein 6; Short=AtMlo6 && PF03094:Mlo family	-
Solyc11g069190.2	2455.46	1454.08	0.756311	1.68917	3.42005e-35	1.0887e-33	-	11	54111110	54121157	-	4058	protein_coding	- && Q9ZTX9.1 RecName: Full=Auxin response factor 4 && PF06507:Auxin response factor|PF02309:AUX/IAA family|PF02362:B3 DNA binding domain	Auxin_resp
Solyc11g069170.2	177.141	322.453	-0.864258	0.549329	7.63801e-07	5.31732e-06	-	11	54089597	54095072	-	2484	protein_coding	- && Q8BRG8.1 RecName: Full=Transmembrane protein 209 && PF09786:Cytochrome B561, N terminal	-
Solyc11g069150.2	1486.63	1892.46	-0.347716	0.785827	9.46811e-06	5.66478e-05	-	11	54042842	54049437	-	2095	protein_coding	- && Q7DLR9.2 RecName: Full=Proteasome subunit beta type-4; AltName: Full=20S proteasome beta subunit G-1; AltName: Full=Proteasome component H; AltName: Full=Proteasome subunit beta type-7; Flags: Precursor && PF00227:Proteasome subunit	Proteasome
Solyc11g069080.2	520.294	407.619	0.350423	1.27493	0.010173	0.0314571	-	11	53964852	53968266	-	1525	protein_coding	- && - && PF00861:Ribosomal L18p/L5e family	-
Solyc11g069020.2	55.0181	107.623	-0.971068	0.510128	0.000926	0.00378845	-	11	53874882	53877491	+	2610	protein_coding	- && Q60CZ8.1 RecName: Full=Putative late blight resistance protein homolog R1A-10 >Q6L438.2 RecName: Full=Putative late blight resistance protein homolog R1A-6 && PF00931:NB-ARC domain	NB-ARC
Solyc11g068960.2	1451.29	1876.88	-0.371738	0.772851	2.84774e-07	2.09616e-06	-	11	53825602	53833063	+	3826	protein_coding	- && Q9XIN0.1 RecName: Full=Transcription factor LHW; AltName: Full=BHLH transcription factor delta; Short=bHLH delta; AltName: Full=Basic helix-loop-helix protein 156; Short=AtbHLH156; Short=bHLH 156; AltName: Full=Protein LONESOME HIGHWAY; AltName: Full=bHLH transcription factor bHLH156 && PF14215:bHLH-MYC and R2R3-MYB transcription factors N-terminal	-
Solyc11g068950.2	2981.02	5086.45	-0.770975	0.586021	4.09697e-75	2.62274e-73	-	11	53793655	53799400	-	2841	protein_coding	- && Q9SJ56.1 RecName: Full=BEL1-like homeodomain protein 1; Short=BEL1-like protein 1; AltName: Full=Protein EMBRYO SAC DEVELOPMENT ARREST 29 && PF05920:Homeobox KN domain|PF07526:Associated with HOX	POX
Solyc11g068820.2	4996.82	2978.75	0.746712	1.67796	2.30371e-63	1.25961e-61	-	11	53724493	53727494	-	1012	protein_coding	- && P30155.1 RecName: Full=50S ribosomal protein L27, chloroplastic; AltName: Full=CL27; Flags: Precursor && PF01016:Ribosomal L27 protein	-
Solyc11g068790.2	1634.9	1255.35	0.38097	1.30222	3.884e-07	2.80735e-06	-	11	53712003	53714416	+	987	protein_coding	- && Q96KR6.2 RecName: Full=Protein FAM210B && PF06916:Protein of unknown function (DUF1279)	-
Solyc11g068720.2	312.997	668.501	-1.09705	0.467471	7.12469e-17	1.14387e-15	-	11	53646362	53650573	+	2459	protein_coding	- && Q66GQ2.2 RecName: Full=Uncharacterized protein At5g41620 && -	-
Solyc11g068710.2	573.244	1034.05	-0.850126	0.554736	8.26082e-13	1.0293e-11	-	11	53632471	53633538	+	897	protein_coding	- && Q9XIN8.1 RecName: Full=F-box protein At2g27310 && -	-
Solyc11g068660.2	714.935	516.423	0.467795	1.38299	2.99031e-05	0.000164549	-	11	53592660	53599165	+	2653	protein_coding	- && Q2YDU3.2 RecName: Full=OTU domain-containing protein 5; AltName: Full=Deubiquitinating enzyme A; Short=DUBA && PF02338:OTU-like cysteine protease	OTU
Solyc11g068550.1	200.865	285.515	-0.50927	0.702578	0.0155163	0.0452121	-	11	53534241	53534807	-	567	protein_coding	- && - && PF03168:Late embryogenesis abundant protein	-
Solyc11g068530.1	392.624	112.473	1.80017	3.48262	1.57413e-21	3.19752e-20	-	11	53520929	53521906	+	978	protein_coding	- && - && PF11250:Fantastic Four meristem regulator	-
Solyc11g068520.2	524.304	326.803	0.680793	1.60302	4.27113e-08	3.48376e-07	-	11	53514053	53519391	+	1546	protein_coding	- && Q9FMR1.1 RecName: Full=Rho GTPase-activating protein 1; AltName: Full=Rho-type GTPase-activating protein 1 && PF00620:RhoGAP domain	RhoGAP
Solyc11g068500.2	1031.96	1408.39	-0.447678	0.733222	8.45972e-09	7.41558e-08	-	11	53489473	53502664	-	1911	protein_coding	- && A6QNT8.1 RecName: Full=Protein transport protein Sec24A; AltName: Full=SEC24-related protein A && PF04810:Sec23/Sec24 zinc finger|PF04811:Sec23/Sec24 trunk domain	-
Solyc11g068420.2	2039.8	2459.78	-0.270837	0.828839	3.84869e-06	2.4436e-05	-	11	53441222	53445106	+	2121	protein_coding	- && Q8VZB9.1 RecName: Full=60S ribosomal protein L10a-1 && PF00687:Ribosomal protein L1p/L10e family	-
Solyc11g068400.2	1248.02	1547.25	-0.311077	0.80604	1.73512e-05	9.92629e-05	-	11	53434668	53438353	-	617	protein_coding	- && P46270.1 RecName: Full=Cytochrome b-c1 complex subunit 9; AltName: Full=Complex III subunit 9; AltName: Full=Complex III subunit X; AltName: Full=Ubiquinol-cytochrome c reductase complex 8.0 kDa protein && -	-
Solyc11g067160.2	3497.55	1989.03	0.814526	1.75872	3.71546e-38	1.26598e-36	-	11	53188917	53192730	+	1272	protein_coding	- && - && PF00248:Aldo/keto reductase family	Aldo_ket_red
Solyc11g067060.2	811.786	974.672	-0.264612	0.832422	0.00269234	0.00987292	-	11	53102252	53105663	-	967	protein_coding	- && Q55535.1 RecName: Full=Putative low molecular weight protein-tyrosine-phosphatase slr0328 && PF01451:Low molecular weight phosphotyrosine protein phosphatase	LMWPc
Solyc11g067030.2	100.867	40.6865	1.30562	2.47191	0.00154179	0.00601142	-	11	53090943	53097316	-	2124	protein_coding	- && Q6NAQ6.1 RecName: Full=tRNA(Ile)-lysidine synthase; AltName: Full=tRNA(Ile)-2-lysyl-cytidine synthase; AltName: Full=tRNA(Ile)-lysidine synthetase && PF01171:PP-loop family	-
Solyc11g067010.2	1085.2	1434.92	-0.402504	0.756544	2.07395e-07	1.55616e-06	-	11	53073624	53078261	-	695	protein_coding	- && Q94DE2.1 RecName: Full=Protein BUD31 homolog 1; AltName: Full=Protein G10 homolog 1 && PF01125:G10 protein	-
Solyc11g066970.2	119.236	64.6109	0.882734	1.84387	0.00233985	0.00871091	-	11	53044757	53049449	-	2835	protein_coding	- && - && PF04949:Transcriptional activator	-
Solyc11g066950.2	522.501	240.816	1.11798	2.17043	5.15727e-15	7.43453e-14	-	11	53033440	53034809	-	518	protein_coding	- && Q9FK81.1 RecName: Full=Stress-response A/B barrel domain-containing protein At5g22580; AltName: Full=Uncharacterized protein At5g22580 && PF07876:Stress responsive A/B Barrel Domain	-
Solyc11g066910.2	203.558	317.903	-0.644955	0.639513	0.00046652	0.00204277	-	11	53006881	53015079	+	2850	protein_coding	- && A8MQA3.2 RecName: Full=Pentatricopeptide repeat-containing protein At4g21065 && PF14432:DYW family of nucleic acid deaminases|PF13041:PPR repeat family	-
Solyc11g066900.2	447.335	564.303	-0.33508	0.79274	0.00285388	0.0103931	-	11	52994366	53003541	-	2834	protein_coding	- && Q3E7D0.3 RecName: Full=Nucleobase-ascorbate transporter 12; Short=AtNAT12 && PF00860:Permease family	-
Solyc11g066890.1	457.015	552.161	-0.272645	0.827801	0.014205	0.0419145	-	11	52983441	52984724	-	1284	protein_coding	- && Q9SGD6.1 RecName: Full=Arogenate dehydratase/prephenate dehydratase 6, chloroplastic; Short=AtADT6; Short=AtPDT6; Flags: Precursor && PF00800:Prephenate dehydratase	-
Solyc11g066870.2	1801.48	846.264	1.08933	2.12776	1.09081e-41	4.00447e-40	-	11	52960706	52969527	-	2675	protein_coding	- && Q8LPR8.1 RecName: Full=Protein TIC 100; AltName: Full=Protein EMBRYO DEFECTIVE 1211; AltName: Full=Translocon at the inner envelope membrane of chloroplasts 100; Short=AtTIC100 && -	-
Solyc11g066860.2	80.3796	20.0214	2.00507	4.01409	2.16615e-06	1.42947e-05	-	11	52953059	52954349	-	1212	protein_coding	- && - && -	-
Solyc11g066830.2	790.896	1242.51	-0.65169	0.636534	3.98717e-12	4.7369e-11	-	11	52936105	52942276	+	2118	protein_coding	- && Q9ZQW8.1 RecName: Full=Splicing factor U2af small subunit A; AltName: Full=U2 auxiliary factor 35 kDa subunit A; AltName: Full=U2 small nuclear ribonucleoprotein auxiliary factor small subunit A; Short=U2 snRNP auxiliary factor small subunit A; AltName: Full=Zinc finger CCCH domain-containing protein 60; Short=OsC3H60 && PF00642:Zinc finger C-x8-C-x5-C-x3-H type (and similar)|PF13893:RNA rec…	zf-CCCH
Solyc11g066820.2	1166.24	2023.75	-0.794783	0.57643	1.77644e-31	5.12807e-30	-	11	52922533	52930602	+	2120	protein_coding	- && Q9FNI7.1 RecName: Full=Glucomannan 4-beta-mannosyltransferase 2; AltName: Full=Cellulose synthase-like protein A2; Short=AtCslA2; AltName: Full=Glucomannan synthase; AltName: Full=Mannan synthase 2 && PF13641:Glycosyltransferase like family 2	-
Solyc11g066770.2	558.881	433.035	0.366548	1.28926	0.00193302	0.00736024	-	11	52853597	52857544	+	1875	protein_coding	- && Q8LPL6.1 RecName: Full=AP-2 complex subunit alpha-1; AltName: Full=Adaptor protein complex AP-2 subunit alpha-1; AltName: Full=Adaptor-related protein complex 2 subunit alpha-1; AltName: Full=Alpha-adaptin 1; AltName: Full=Clathrin assembly protein complex 2 alpha large chain 1; Short=At-a-Ad; Short=At-alpha-Ad && PF02883:Adaptin C-terminal domain|PF02296:Alpha adaptin AP2, C-terminal domain	-
Solyc11g066740.2	471.379	640.492	-0.443247	0.735477	6.42638e-05	0.000333117	-	11	52831304	52836783	+	1413	protein_coding	- && Q9FGP9.1 RecName: Full=Protein RETICULATA-RELATED 1, chloroplastic; Flags: Precursor && PF11891:Domain of unknown function (DUF3411)	-
Solyc11g066720.2	2037.43	4420.33	-1.11847	0.460581	1.9995e-88	1.5037e-86	-	11	52802191	52807370	+	1971	protein_coding	- && Q9SGE0.1 RecName: Full=UDP-D-apiose/UDP-D-xylose synthase 2 && PF01370:NAD dependent epimerase/dehydratase family	Epimerase
Solyc11g066680.2	2405.36	3042	-0.338866	0.790663	2.2246e-09	2.06864e-08	-	11	52737927	52743846	+	2697	protein_coding	- && P56725.1 RecName: Full=Zeatin O-xylosyltransferase; AltName: Full=Zeatin O-beta-D-xylosyltransferase && PF00201:UDP-glucoronosyl and UDP-glucosyl transferase	UDPGT
Solyc11g066660.2	440.985	297.331	0.570717	1.48526	0.000155312	0.000748317	-	11	52720597	52730244	-	3333	protein_coding	- && Q058N4.1 RecName: Full=Magnesium transporter MRS2-11, chloroplastic; AltName: Full=Magnesium Transporter 10; Short=AtMGT10; Flags: Precursor && -	-
Solyc11g066610.2	1646.8	660.534	1.3193	2.49545	1.85997e-33	5.66473e-32	-	11	52657174	52676401	+	3359	protein_coding	- && Q7TMR0.2 RecName: Full=Lysosomal Pro-X carboxypeptidase; AltName: Full=Proline carboxypeptidase; AltName: Full=Prolylcarboxypeptidase; Short=PRCP; Flags: Precursor && PF05176:ATP10 protein|PF05577:Serine carboxypeptidase S28	Peptidase_S28
Solyc11g066510.2	412.721	832.488	-1.00916	0.496834	6.76414e-16	1.02267e-14	-	11	52561924	52563929	-	985	protein_coding	- && Q9SJJ7.1 RecName: Full=RING-H2 finger protein ATL57; AltName: Full=RING-type E3 ubiquitin transferase ATL57 && PF13639:Ring finger domain	-
Solyc11g066500.2	436.239	329.532	0.405632	1.32467	0.00310382	0.0112026	-	11	52551552	52559058	+	3576	protein_coding	- && - && PF13920:Zinc finger, C3HC4 type (RING finger)	-
Solyc11g066490.1	351.006	113.495	1.62916	3.09333	2.89946e-18	5.02443e-17	-	11	52538200	52538826	+	627	protein_coding	- && Q9FNH6.1 RecName: Full=NDR1/HIN1-Like protein 3 && PF03168:Late embryogenesis abundant protein	-
Solyc11g066460.1	104.525	185.906	-0.831349	0.562004	8.19313e-05	0.000416521	-	11	52506101	52506751	+	651	protein_coding	- && - && PF04504:Protein of unknown function, DUF573	-
Solyc11g066440.2	2550.5	3381.04	-0.407492	0.753933	4.33424e-14	5.9177e-13	-	11	52494835	52499187	-	2380	protein_coding	- && Q9FYC2.1 RecName: Full=Pheophorbide a oxygenase, chloroplastic; Short=AtPaO; Short=Pheide a oxygenase; AltName: Full=Accelerated cell death 1; AltName: Full=Lethal leaf-spot 1 homolog; Short=Lls1; Flags: Precursor && -	-
Solyc11g066410.2	2461.79	1638.29	0.587405	1.50254	4.96943e-23	1.07723e-21	-	11	52483718	52487860	-	1257	protein_coding	- && Q6JJ61.1 RecName: Full=50S ribosomal protein L9, chloroplastic; AltName: Full=CL9; Flags: Precursor && PF03948:Ribosomal protein L9, C-terminal domain|PF01281:Ribosomal protein L9, N-terminal domain	-
Solyc11g066390.2	1635.15	1939.42	-0.246997	0.842649	0.000841293	0.00347016	-	11	52456888	52464078	+	1842	protein_coding	- && P14831.1 RecName: Full=Superoxide dismutase [Cu-Zn], chloroplastic; Flags: Precursor && PF00080:Copper/zinc superoxide dismutase (SODC)	-
Solyc11g066380.2	225.411	311.873	-0.468092	0.72292	0.00207003	0.00782652	-	11	52445229	52449603	+	2599	protein_coding	- && Q9LX14.1 RecName: Full=Protein UPSTREAM OF FLC && PF06136:Domain of unknown function (DUF966)	-
Solyc11g066360.2	140.364	273.673	-0.965939	0.511945	1.45086e-06	9.76685e-06	-	11	52414012	52417124	+	2575	protein_coding	- && - && PF07795:Protein of unknown function (DUF1635)	-
Solyc11g066350.2	79.4112	38.0753	1.05546	2.07838	0.00352955	0.012524	-	11	52388104	52391828	+	1393	protein_coding	- && Q4QSC8.1 RecName: Full=Shugoshin-1; AltName: Full=ZmSGO1 && PF07557:Shugoshin C terminus	-
Solyc11g066310.2	85.6438	130.53	-0.611867	0.654349	0.0171702	0.0492202	-	11	52328727	52333472	+	2181	protein_coding	- && - && -	-
Solyc11g066290.2	547.511	929.104	-0.765504	0.588248	6.18595e-09	5.4887e-08	-	11	52310033	52313747	-	1511	protein_coding	- && Q9FMK9.1 RecName: Full=Probable inactive purple acid phosphatase 29; Flags: Precursor && PF00149:Calcineurin-like phosphoesterase	Metallophos
Solyc11g066270.2	588.845	831.618	-0.500228	0.706995	1.21632e-05	7.13398e-05	-	11	52295594	52298062	+	1225	protein_coding	- && P93046.2 RecName: Full=Xyloglucan endotransglucosylase/hydrolase protein 31; Short=At-XTH31; Short=AtXTR8; Short=XTH-31; Flags: Precursor && PF00722:Glycosyl hydrolases family 16|PF06955:Xyloglucan endo-transglycosylase (XET) C-terminus	-
Solyc11g066250.2	1215.46	954.122	0.348666	1.27338	0.000485228	0.00211552	-	11	52254879	52260771	-	3437	protein_coding	- && Q56WF8.2 RecName: Full=Serine carboxypeptidase-like 48; Flags: Precursor && PF00450:Serine carboxypeptidase	Peptidase_S10
Solyc11g066160.1	123.919	225.371	-0.864486	0.549242	7.15677e-05	0.000368674	-	11	52150546	52150857	+	312	protein_coding	- && P59259.2 RecName: Full=Histone H4 >Q6LAF3.3 RecName: Full=Histone H4 >Q6PMI5.3 RecName: Full=Histone H4 >Q6WZ83.3 RecName: Full=Histone H4 >Q76H85.3 RecName: Full=Histone H4 >P62788.2 RecName: Full=Histone H4 >P62787.2 RecName: Full=Histone H4 >P62887.2 RecName: Full=Histone H4 >P62785.2 RecName: Full=Histone H4 variant TH011 >P0CG89.1 RecName: Full=Histone H4 && PF15511:Centromere kinetocho…	-
Solyc11g066150.2	459.03	201.289	1.18943	2.28063	1.1562e-15	1.72451e-14	-	11	52142950	52147564	+	1593	protein_coding	- && Q9SN95.1 RecName: Full=UDP-glucuronic acid decarboxylase 5; AltName: Full=UDP-XYL synthase 5; AltName: Full=UDP-glucuronate decarboxylase 5; Short=UGD; Short=UXS-5 && PF16363:GDP-mannose 4,6 dehydratase	-
Solyc11g066130.1	459.798	130.052	1.82182	3.53526	2.90204e-31	8.31536e-30	-	11	52101254	52102012	+	759	protein_coding	- && Q41350.1 RecName: Full=Osmotin-like protein; Flags: Precursor && PF00314:Thaumatin family	Thaumatin
Solyc11g066120.2	387.093	254.928	0.602237	1.51807	0.00056584	0.0024323	-	11	52089424	52094175	-	1108	protein_coding	- && Q8LBP4.2 RecName: Full=Inner membrane protein ALBINO3, chloroplastic; Flags: Precursor && -	-
Solyc11g066110.2	6439.96	4728.53	0.445538	1.36182	6.31342e-24	1.40694e-22	-	11	52085039	52091703	+	1757	protein_coding	- && Q9FY06.2 RecName: Full=Inner membrane protein PPF-1, chloroplastic; AltName: Full=Post-floral-specific protein 1; Flags: Precursor && PF02096:60Kd inner membrane protein	-
Solyc11g066080.1	501.339	216.553	1.21307	2.3183	3.91435e-16	5.99221e-15	-	11	52048941	52049771	-	831	protein_coding	- && - && -	-
Solyc11g066020.2	1104.41	2650.37	-1.26131	0.417164	1.59441e-67	9.30926e-66	-	11	51950745	51954077	-	2291	protein_coding	- && Q94B55.1 RecName: Full=Putative E3 ubiquitin-protein ligase XBAT31; AltName: Full=Ankyrin repeat domain and RING finger-containing protein XBAT31; AltName: Full=Protein XB3 homolog 1 && PF13857:Ankyrin repeats (many copies)|PF12796:Ankyrin repeats (3 copies)	-
Solyc11g066000.1	91.0081	53.7631	0.757369	1.69041	0.0148521	0.0435061	-	11	51911584	51912171	+	588	protein_coding	- && - && -	-
Solyc11g065940.2	668.582	1115.21	-0.739384	0.598995	2.48976e-13	3.22503e-12	-	11	51853126	51856704	+	2772	protein_coding	- && Q8VY07.1 RecName: Full=Clathrin interactor EPSIN 1; AltName: Full=EPSIN-related 1 && PF01417:ENTH domain	-
Solyc11g065900.2	1074	849.32	0.339881	1.26565	0.000272953	0.00125477	-	11	51780832	51785182	+	921	protein_coding	- && Q499W2.1 RecName: Full=DNA replication complex GINS protein SLD5; AltName: Full=GINS complex subunit 4; Contains: RecName: Full=DNA replication complex GINS protein SLD5, N-terminally processed && PF16922:DNA replication complex GINS protein SLD5 C-terminus|PF05916:GINS complex protein	-
Solyc11g065870.2	618.969	751.475	-0.27883	0.824259	0.0120653	0.0364216	-	11	51737804	51751334	+	2535	protein_coding	- && Q8YZH7.1 RecName: Full=GTPase Der; AltName: Full=GTP-binding protein EngA && PF14714:KH-domain-like of EngA bacterial GTPase enzymes, C-terminal|PF01926:50S ribosome-binding GTPase	-
Solyc11g065830.2	4327.43	1556.03	1.47609	2.78193	2.79852e-117	2.7556e-115	-	11	51690785	51694757	-	2148	protein_coding	- && Q41364.1 RecName: Full=Dicarboxylate transporter 1, chloroplastic; Short=SODIT1; AltName: Full=2-oxoglutarate/malate translocator; Flags: Precursor && PF00939:Sodium:sulfate symporter transmembrane region	Na_sulph_symp
Solyc11g065740.2	2063.59	978.166	1.07656	2.109	4.03112e-33	1.21656e-31	-	11	51628460	51632177	+	1145	protein_coding	- && Q8L9X2.1 RecName: Full=Chaperonin-like RbcX protein 2, chloroplastic; Short=AtRBCX2; Flags: Precursor && PF02341:RbcX protein	-
Solyc11g065730.2	670.353	948.975	-0.500789	0.70672	2.65079e-06	1.72692e-05	-	11	51604882	51613177	-	1562	protein_coding	- && P55795.1 RecName: Full=Heterogeneous nuclear ribonucleoprotein H2; Short=hnRNP H2; AltName: Full=FTP-3; AltName: Full=Heterogeneous nuclear ribonucleoprotein H'; Short=hnRNP H'; Contains: RecName: Full=Heterogeneous nuclear ribonucleoprotein H2, N-terminally processed >Q5RD26.1 RecName: Full=Heterogeneous nuclear ribonucleoprotein H2; Short=hnRNP H2; AltName: Full=Heterogeneous nuclear ribon…	-
Solyc11g065670.1	1590.44	2063.86	-0.376056	0.770541	7.80624e-10	7.5932e-09	-	11	51508246	51508746	-	501	protein_coding	- && O50003.1 RecName: Full=60S ribosomal protein L12 && PF03946:Ribosomal protein L11, N-terminal domain|PF00298:Ribosomal protein L11, RNA binding domain	-
Solyc11g065553.1	466.368	580.009	-0.312548	0.805218	0.00732658	0.0237124	-	11	51361394	51362746	-	410	protein_coding	- && - && -	-
Solyc11g065530.1	59.083	106.461	-0.851123	0.554353	0.00466277	0.0159719	-	11	51265865	51267379	-	1515	protein_coding	- && Q9C8J6.1 RecName: Full=Phospholipase A1-Igamma3, chloroplastic; Flags: Precursor && PF01764:Lipase (class 3)	Lipase_3
Solyc11g065520.1	1.88362	18.3129	-3.32279	0.0999402	0.00823733	0.026247	-	11	51235641	51237320	-	1245	protein_coding	- && - && -	-
Solyc11g065490.2	1101.92	641.479	0.780716	1.71798	1.67451e-14	2.33847e-13	-	11	51221467	51230728	-	1758	protein_coding	- && Q94CJ5.1 RecName: Full=Protein RETICULATA-RELATED 4, chloroplastic; Flags: Precursor && PF11891:Domain of unknown function (DUF3411)	-
Solyc11g065420.2	655.869	473.306	0.471526	1.38658	0.000191013	0.000908094	-	11	51150246	51151360	-	1025	protein_coding	- && - && -	-
Solyc11g065380.2	265.156	370.195	-0.484173	0.714907	0.0019737	0.00750283	-	11	51112635	51118571	-	1505	protein_coding	- && Q8N954.3 RecName: Full=G patch domain-containing protein 11; AltName: Full=Coiled-coil domain-containing protein 75 && PF13821:Domain of unknown function (DUF4187)|PF01585:G-patch domain	G-patch
Solyc11g065360.2	504.63	729.019	-0.52914	0.692968	1.02269e-05	6.08432e-05	-	11	51079518	51102945	+	4393	protein_coding	- && Q8RWI9.2 RecName: Full=ABC transporter G family member 15; Short=ABC transporter ABCG.15; Short=AtABCG15; AltName: Full=White-brown complex homolog protein 15; Short=AtWBC15; AltName: Full=White-brown complex homolog protein 22; Short=AtWBC22 && PF01061:ABC-2 type transporter|PF00005:ABC transporter	ABC2_membrane
Solyc11g065340.2	1161.37	1674.29	-0.528234	0.693403	1.01364e-12	1.25026e-11	-	11	51056802	51062363	-	3012	protein_coding	- && - && -	-
Solyc11g065320.2	1080.75	1284.23	-0.249763	0.841034	0.00269326	0.00987474	-	11	51004764	51008716	-	2886	protein_coding	- && Q0D3J9.1 RecName: Full=Zinc finger CCCH domain-containing protein 53; Short=OsC3H53 && PF00642:Zinc finger C-x8-C-x5-C-x3-H type (and similar)|PF00076:RNA recognition motif. (a.k.a. RRM, RBD, or RNP domain)	zf-CCCH
Solyc11g065255.1	75.9418	34.9602	1.12565	2.182	0.00622331	0.0205422	-	11	50923734	50924724	+	489	protein_coding	- && - && -	-
Solyc11g065240.2	766.032	585.816	0.387098	1.30776	0.000125239	0.000614765	-	11	50904333	50914196	+	1662	protein_coding	- && - && PF03435:Saccharopine dehydrogenase NADP binding domain	Saccharop_dh
Solyc11g065180.2	283.413	391.255	-0.464748	0.724597	0.00174274	0.00671607	-	11	50802814	50811121	+	2023	protein_coding	- && Q99J36.1 RecName: Full=THUMP domain-containing protein 1 && PF02926:THUMP domain	-
Solyc11g065160.2	638.704	487.197	0.391159	1.31145	0.000465865	0.00204068	-	11	50777089	50796065	+	7295	protein_coding	- && F4JYC8.1 RecName: Full=DDT domain-containing protein PTM; AltName: Full=DDT domain-containing protein 1; AltName: Full=Membrane-bound transcription factor PTM; AltName: Full=PHD type transcription factor with transmembrane domains && PF00628:PHD-finger|PF02791:DDT domain	DDT
Solyc11g065100.2	933.445	1145.17	-0.294986	0.81508	0.000723824	0.0030334	-	11	50710254	50713323	-	1156	protein_coding	- && Q9M1J1.1 RecName: Full=Mitochondrial fission 1 protein A; AltName: Full=FIS1 homolog A; Short=AtFIS1a; AltName: Full=Protein BIGYIN 1 && PF14853:Fis1 C-terminal tetratricopeptide repeat|PF14852:Fis1 N-terminal tetratricopeptide repeat	-
Solyc11g065030.2	725.598	878.258	-0.276912	0.825356	0.0072299	0.0234485	-	11	50636640	50641445	+	720	protein_coding	- && Q941R4.2 RecName: Full=GDP-mannose transporter GONST1; AltName: Full=Protein GOLGI NUCLEOTIDE SUGAR TRANSPORTER 1 && -	-
Solyc11g065000.2	3538.22	2303.54	0.619679	1.53653	4.78736e-24	1.07279e-22	-	11	50617681	50622689	+	2633	protein_coding	- && Q6NLB1.1 RecName: Full=F-box protein At2g26850 && PF00646:F-box domain	F-box
Solyc11g064980.1	71.4884	137.643	-0.940373	0.521098	0.00179068	0.00688596	-	11	50593635	50593901	-	267	protein_coding	- && - && -	-
Solyc11g064930.2	13.4107	0	6.29627	78.5898	0.000262682	0.0012126	-	11	50535177	50545348	-	1936	protein_coding	- && - && -	-
Solyc11g064830.2	1739.61	1990.07	-0.193864	0.874261	0.00310412	0.0112026	-	11	50346142	50353379	+	1552	protein_coding	- && - && PF13639:Ring finger domain	-
Solyc11g064790.2	631.281	872.361	-0.467312	0.723311	9.91158e-06	5.91184e-05	-	11	50247917	50253750	-	1434	protein_coding	- && O81062.1 RecName: Full=Signal peptide peptidase; Short=AtSPP; AltName: Full=Intramembrane protease; Short=IMP; Short=IMPAS && PF04258:Signal peptide peptidase	-
Solyc11g063540.1	45.5406	13.7002	1.73943	3.33904	0.00674711	0.0220333	-	11	49918485	49919439	+	906	protein_coding	- && P92543.1 RecName: Full=Uncharacterized mitochondrial protein AtMg01110; AltName: Full=ORF251 && PF05919:Mitovirus RNA-dependent RNA polymerase	-
Solyc11g063520.1	388.044	258.084	0.58711	1.50223	0.000158948	0.00076457	-	11	49916015	49916374	+	360	protein_coding	- && - && -	-
Solyc11g063500.1	863.868	583.544	0.566739	1.48117	2.84657e-09	2.61457e-08	-	11	49914528	49914698	+	171	protein_coding	- && - && -	-
Solyc11g062400.2	56.567	178.16	-1.65656	0.317195	3.68368e-11	4.06272e-10	-	11	49697260	49701017	+	1940	protein_coding	- && O49840.1 RecName: Full=Protein kinase 2B, chloroplastic; Flags: Precursor && PF00069:Protein kinase domain	Pkinase
Solyc11g062350.2	289.981	503.199	-0.796582	0.575712	1.52492e-08	1.29803e-07	-	11	49606112	49608207	-	1010	protein_coding	- && - && PF02298:Plastocyanin-like domain	Cu_bind_like
Solyc11g062220.2	1520.73	1313	0.212073	1.15835	0.00135982	0.0053631	-	11	49427668	49443388	+	6129	protein_coding	- && Q9SIV5.3 RecName: Full=Zinc finger CCCH domain-containing protein 19; Short=AtC3H19; AltName: Full=Protein Needed for RDR2-independent DNA methylation && PF02213:GYF domain|PF03126:Plus-3 domain|PF02201:SWIB/MDM2 domain	-
Solyc11g062130.2	6558.68	7912.53	-0.270584	0.828984	1.27295e-09	1.20886e-08	-	11	49293548	49297009	+	1618	protein_coding	- && P25083.1 RecName: Full=ADP,ATP carrier protein, mitochondrial; AltName: Full=ADP/ATP translocase; AltName: Full=Adenine nucleotide translocator; Short=ANT; Flags: Precursor && PF00153:Mitochondrial carrier protein	Mito_carr
Solyc11g062070.2	477.589	669.243	-0.485955	0.714024	2.95838e-05	0.00016283	-	11	49214918	49229847	-	2506	protein_coding	- && Q9C5J8.1 RecName: Full=Outer envelope protein 80, chloroplastic; AltName: Full=Chloroplastic outer envelope protein of 80 kDa; Short=AtOEP80; AltName: Full=Protein TOC75-V; Short=AtToc75-V && -	-
Solyc11g062030.1	0.721652	13.3663	-4.23451	0.0531235	0.00943897	0.0295252	-	11	49131536	49131745	+	210	protein_coding	- && - && -	-
Solyc11g062025.1	106.443	0	9.28276	622.858	4.35324e-14	5.94015e-13	-	11	49105294	49105724	-	375	protein_coding	- && - && PF07727:Reverse transcriptase (RNA-dependent DNA polymerase)	RVT_2
Solyc11g062020.2	572.463	706.584	-0.302246	0.810989	0.0156569	0.0455382	-	11	49090191	49101204	+	1527	protein_coding	- && Q940Q3.1 RecName: Full=Zinc transporter ZTP29; AltName: Full=Zinc transporter 29 && PF02535:ZIP Zinc transporter	-
Solyc11g061985.1	125.508	207.024	-0.724951	0.605018	0.000511786	0.00221923	-	11	49026198	49034332	+	1762	protein_coding	- && - && -	-
Solyc11g061960.2	75.4383	163.974	-1.11961	0.460217	2.51122e-05	0.000139841	-	11	48963677	48975901	+	2154	protein_coding	- && Q9LT35.1 RecName: Full=Serine/threonine-protein kinase Nek6; AltName: Full=NimA-related protein kinase 6; Short=AtNek6 && PF00069:Protein kinase domain	Pkinase
Solyc11g061720.1	196.883	441.93	-1.16472	0.446049	1.60647e-14	2.24751e-13	-	11	48551133	48552341	-	1209	protein_coding	- && Q9SYB9.1 RecName: Full=Serine/threonine-protein kinase UCN; AltName: Full=AGC serine/threonine-protein kinase subfamily 2 member 3; AltName: Full=Protein UNICORN && PF00069:Protein kinase domain	Pkinase
Solyc11g056680.1	74.1738	214.949	-1.53594	0.344854	1.7801e-09	1.66966e-08	-	11	47650813	47651907	+	1095	protein_coding	- && Q00874.2 RecName: Full=DNA-damage-repair/toleration protein DRT100; Flags: Precursor && PF08263:Leucine rich repeat N-terminal domain|PF13855:Leucine rich repeat	LRRNT_2
Solyc11g056670.2	0	11.6874	-5.91374	0.0165878	0.00100502	0.00408244	-	11	47567194	47569979	-	2178	protein_coding	- && I7C6E8.1 RecName: Full=Beta-amyrin 28-oxidase; AltName: Full=Cytochrome P450 CYP716A52v2 && PF00067:Cytochrome P450	p450
Solyc11g056650.2	292.773	401.577	-0.455891	0.72906	0.000977168	0.00398027	-	11	47534739	47538679	-	2729	protein_coding	- && Q66GR3.1 RecName: Full=Transcription factor bHLH130; AltName: Full=Basic helix-loop-helix protein 130; Short=AtbHLH130; Short=bHLH 130; AltName: Full=Transcription factor EN 69; AltName: Full=bHLH transcription factor bHLH130 && PF00010:Helix-loop-helix DNA-binding domain	HLH
Solyc11g056250.1	1015.56	554.928	0.871296	1.82931	1.18568e-20	2.31731e-19	-	11	45588075	45588245	-	171	protein_coding	- && - && -	-
Solyc11g051160.2	4398.01	3532.3	0.316802	1.24557	7.8869e-11	8.4693e-10	-	11	17780439	17783348	+	2529	protein_coding	- && Q56Z59.2 RecName: Full=Patellin-3 && PF00650:CRAL/TRIO domain|PF03765:CRAL/TRIO, N-terminal domain	CRAL_TRIO_N
Solyc11g051125.1	38.0354	0	7.79902	222.709	8.0845e-09	7.10275e-08	-	11	17558303	17571496	-	282	protein_coding	- && - && -	-
Solyc11g050760.2	46.7285	15.6407	1.57836	2.98631	0.0103079	0.0317982	-	11	16172573	16172914	+	342	protein_coding	- && Q2MI45.1 RecName: Full=NAD(P)H-quinone oxidoreductase subunit 1, chloroplastic; AltName: Full=NAD(P)H dehydrogenase subunit 1; Short=NDH subunit 1; AltName: Full=NADH-plastoquinone oxidoreductase subunit 1 && PF00146:NADH dehydrogenase	-
Solyc11g045610.2	16.1467	56.15	-1.79742	0.287688	0.000292707	0.00133633	-	11	29588012	29593892	+	2585	protein_coding	- && F4I114.1 RecName: Full=Probable serine/threonine-protein kinase At1g09600 && PF00069:Protein kinase domain	Pkinase
Solyc11g045180.2	871.84	532.542	0.712567	1.63872	2.49098e-10	2.54441e-09	-	11	31723151	31745941	+	2216	protein_coding	- && Q0DVX2.2 RecName: Full=DEAD-box ATP-dependent RNA helicase 50 && PF00270:DEAD/DEAH box helicase|PF00271:Helicase conserved C-terminal domain	DEAD
Solyc11g045130.2	1766.9	2525.11	-0.515143	0.699724	3.1224e-16	4.81795e-15	-	11	31933065	31936650	-	1338	protein_coding	- && Q9SKZ2.2 RecName: Full=Probable CCR4-associated factor 1 homolog 7 && PF04857:CAF1 family ribonuclease	CAF1
Solyc11g045030.2	75.723	146.412	-0.956658	0.515249	0.000299991	0.00136556	-	11	32091744	32099446	-	1098	protein_coding	- && - && PF09835:Uncharacterized protein conserved in bacteria (DUF2062)	-
Solyc11g044910.2	487.454	71.2686	2.7805	6.87093	3.91282e-44	1.52561e-42	-	11	32265460	32274025	-	2623	protein_coding	- && Q9FGY1.1 RecName: Full=Beta-D-xylosidase 1; Short=AtBXL1; AltName: Full=Alpha-L-arabinofuranosidase; Flags: Precursor && PF14310:Fibronectin type III-like domain|PF01915:Glycosyl hydrolase family 3 C-terminal domain|PF00933:Glycosyl hydrolase family 3 N terminal domain	Glyco_hydro_3_C
Solyc11g044900.2	585.306	471.098	0.311318	1.24084	0.0118551	0.0358475	-	11	32288016	32302403	-	2090	protein_coding	- && Q5XET5.1 RecName: Full=Protein HESO1; AltName: Full=HEN1 suppressor 1; AltName: Full=RNA uridylyltransferase && -	-
Solyc11g044880.2	940.117	669.535	0.490045	1.40449	5.14513e-07	3.66981e-06	-	11	32330480	32344923	-	4235	protein_coding	- && Q8W5R5.1 RecName: Full=Kinesin-like protein KIN-7D, mitochondrial; AltName: Full=Mitochondria-targeted kinesin-related protein 2; Flags: Precursor && PF00225:Kinesin motor domain|PF13920:Zinc finger, C3HC4 type (RING finger)	Kinesin
Solyc11g044870.2	281.503	402.14	-0.511765	0.701364	0.000696289	0.00292804	-	11	32368247	32376897	-	2006	protein_coding	- && Q7K486.1 RecName: Full=Armadillo repeat-containing protein 6 homolog && -	-
Solyc11g044860.2	42.4284	5.71108	2.90719	7.50156	1.73115e-05	9.90602e-05	-	11	32397138	32399825	-	2515	protein_coding	- && Q9SA65.1 RecName: Full=Putative clathrin assembly protein At1g03050 && PF07651:ANTH domain	-
Solyc11g044740.2	21.6888	0.889222	4.5699	23.7507	0.000818376	0.0033881	-	11	32586732	32591879	-	3576	protein_coding	- && Q94JX5.1 RecName: Full=LIM domain-containing protein WLIM1; AltName: Full=Widely-expressed LIM protein 1; Short=AtWLIM1 && PF00412:LIM domain	LIM
Solyc11g044560.2	1556.72	1993.94	-0.357305	0.780621	2.13823e-07	1.60181e-06	-	11	32687596	32691850	+	1612	protein_coding	- && Q9M7Q2.1 RecName: Full=ABSCISIC ACID-INSENSITIVE 5-like protein 7; AltName: Full=ABA-responsive element-binding protein 2; AltName: Full=Abscisic acid responsive elements-binding factor 4; Short=ABRE-binding factor 4; AltName: Full=bZIP transcription factor 38; Short=AtbZIP38 && PF00170:bZIP transcription factor	bZIP_1
Solyc11g044530.2	892.342	516.858	0.787783	1.72642	1.07131e-12	1.3179e-11	-	11	32756734	32765479	-	1115	protein_coding	- && Q9LU85.1 RecName: Full=Probable plastid-lipid-associated protein 4, chloroplastic; AltName: Full=Fibrillin-3a; AltName: Full=Plastoglobulin 25; Short=AtPGL25; Flags: Precursor && PF04755:PAP_fibrillin	-
Solyc11g044480.2	1296.15	905.807	0.517476	1.43145	2.48008e-09	2.29702e-08	-	11	32829561	32849849	+	3668	protein_coding	- && - && -	-
Solyc11g044450.2	543.232	397.029	0.45307	1.36895	0.000236246	0.00110106	-	11	32949551	32951060	-	1192	protein_coding	- && Q24133.3 RecName: Full=DnaJ protein homolog 1; Short=DROJ1 && PF00226:DnaJ domain|PF01556:DnaJ C terminal domain	DnaJ_C
Solyc11g044360.2	317.764	129.417	1.29467	2.45321	3.86102e-10	3.87229e-09	-	11	33018863	33020386	+	1042	protein_coding	- && Q9SZL6.1 RecName: Full=Transcription termination factor MTERF6, chloroplastic/mitochondrial; AltName: Full=Mitochondrial transcription termination factor 6; AltName: Full=Protein PIGMENT DEFECTIVE 191; Flags: Precursor && PF02536:mTERF	-
Solyc11g044310.2	814.358	1018.13	-0.322199	0.79985	0.000155294	0.000748317	-	11	33255470	33266777	-	1672	protein_coding	- && P93732.3 RecName: Full=Proline iminopeptidase; Short=PIP; AltName: Full=Prolyl aminopeptidase; Short=PAP && PF00561:alpha/beta hydrolase fold	Abhydrolase_1
Solyc11g044270.2	336.499	496.239	-0.560439	0.678096	0.000121182	0.000596488	-	11	33347230	33394692	+	1922	protein_coding	- && Q9FLG8.1 RecName: Full=Probable sphingolipid transporter spinster homolog 2 && PF07690:Major Facilitator Superfamily	MFS_1
Solyc11g044250.2	215.348	52.5441	2.03768	4.10586	1.26443e-15	1.8799e-14	-	11	33447641	33466604	+	2481	protein_coding	- && Q9M0Z3.2 RecName: Full=K(+) efflux antiporter 3, chloroplastic; Short=AtKEA3; Flags: Precursor && -	-
Solyc11g044230.2	1234.47	1529.48	-0.309391	0.806983	6.97303e-06	4.253e-05	-	11	33468524	33470495	-	715	protein_coding	- && Q6AVK1.1 RecName: Full=Costars family protein >A2XKU9.1 RecName: Full=Costars family protein && -	-
Solyc11g043210.2	1451.75	986.851	0.556949	1.47115	1.24754e-08	1.07133e-07	-	11	33541519	33563119	-	2581	protein_coding	- && Q8S944.2 RecName: Full=Dynamin-related protein 3A; AltName: Full=Dynamin-like protein 2; AltName: Full=Dynamin-like protein 2a && PF01031:Dynamin central region|PF00350:Dynamin family|PF02212:Dynamin GTPase effector domain	-
Solyc11g043150.2	640.11	839.151	-0.391602	0.762282	4.04142e-05	0.000217495	-	11	33677807	33688976	+	1419	protein_coding	- && - && PF09439:Signal recognition particle receptor beta subunit	-
Solyc11g042990.2	821.581	626.38	0.391875	1.3121	0.00211052	0.0079528	-	11	34094927	34126497	-	3256	protein_coding	- && Q55BQ3.1 RecName: Full=Probable inactive serine/threonine-protein kinase scy2; AltName: Full=SCY1-like protein kinase 2 && PF00069:Protein kinase domain	Pkinase
Solyc11g042940.2	4552.6	2597.06	0.810377	1.75367	1.38543e-66	7.94929e-65	-	11	34183754	34194449	-	2286	protein_coding	- && - && PF00370:FGGY family of carbohydrate kinases, N-terminal domain	FGGY_N
Solyc11g042887.1	1830.95	1351.96	0.438658	1.35534	1.74965e-08	1.48103e-07	-	11	34317056	34319512	+	932	protein_coding	- && - && -	-
Solyc11g042820.2	184.206	29.2006	2.65948	6.31803	7.81861e-17	1.25044e-15	-	11	34346879	34350497	+	1954	protein_coding	- && Q56XQ6.1 RecName: Full=Protein NRT1/ PTR FAMILY 4.4; Short=AtNPF4.4; AltName: Full=Nitrate transporter 1.13 && PF00854:POT family	-
Solyc11g042640.2	3733.39	2447.82	0.609102	1.52531	5.44297e-35	1.72321e-33	-	11	35824004	35827727	-	1359	protein_coding	- && - && PF13806:Rieske-like [2Fe-2S] domain	-
Solyc11g042630.2	666.681	298.117	1.16057	2.23546	2.6166e-17	4.32772e-16	-	11	35850599	35855369	+	930	protein_coding	- && - && PF04720:PDDEXK-like family of unknown function	-
Solyc11g042460.2	415.445	271.046	0.617935	1.53468	0.000219009	0.00102836	-	11	36725789	36732655	-	3360	protein_coding	- && Q9HCG7.2 RecName: Full=Non-lysosomal glucosylceramidase; Short=NLGase; AltName: Full=Beta-glucocerebrosidase 2; Short=Beta-glucosidase 2; AltName: Full=Glucosylceramidase 2 && PF04685:Protein of unknown function, DUF608|PF12215:beta-Glucocerebrosidase 2 N terminal	-
Solyc11g042440.1	98.3338	162.758	-0.729575	0.603081	0.00211055	0.0079528	-	11	36807836	36808150	+	315	protein_coding	- && - && -	-
Solyc11g042430.2	433.782	561.167	-0.370505	0.773512	0.00904557	0.0284632	-	11	36836081	36845310	+	1477	protein_coding	- && Q8BVQ5.5 RecName: Full=Protein phosphatase methylesterase 1; Short=PME-1 && PF12697:Alpha/beta hydrolase family	-
Solyc11g042420.2	0.638636	22.3251	-5.02879	0.0306326	0.000293915	0.00134158	-	11	36847497	36849484	-	676	protein_coding	- && P00061.1 RecName: Full=Cytochrome c && PF00034:Cytochrome c	-
Solyc11g040390.2	797.661	669.275	0.253938	1.19246	0.00822031	0.0262099	-	11	37936716	37958346	+	3200	protein_coding	- && P37142.1 RecName: Full=Bifunctional aspartokinase/homoserine dehydrogenase, chloroplastic; Short=AK-HD; Short=AK-HSDH; Includes: RecName: Full=Aspartokinase; Includes: RecName: Full=Homoserine dehydrogenase; Flags: Precursor && PF13840:ACT domain|PF03447:Homoserine dehydrogenase, NAD binding domain|PF00696:Amino acid kinase family|PF00742:Homoserine dehydrogenase|PF01842:ACT domain	AA_kinase
Solyc11g040370.2	2751.27	2131.61	0.367905	1.29048	6.95382e-08	5.54159e-07	-	11	38006344	38013007	+	3293	protein_coding	- && Q8UVD9.1 RecName: Full=Far upstream element-binding protein 2; Short=FUSE-binding protein 2; AltName: Full=KH type-splicing regulatory protein; Short=KSRP; AltName: Full=Zipcode-binding protein 2 && PF00013:KH domain	KH_1
Solyc11g040340.2	424.476	36.953	3.51786	11.4547	7.02533e-59	3.57231e-57	-	11	38084140	38086345	+	1529	protein_coding	- && Q2V4L8.2 RecName: Full=Endoglucanase 3; AltName: Full=Cellulase 5; Short=AtCEL5; AltName: Full=Endo-1,4-beta glucanase 3; Flags: Precursor && PF00759:Glycosyl hydrolase family 9	-
Solyc11g040330.2	170.58	75.7107	1.17163	2.25267	2.77507e-05	0.000153577	-	11	38086502	38095244	-	1962	protein_coding	- && A3DH97.1 RecName: Full=Anti-sigma-I factor RsgI6; AltName: Full=Endo-1,4-beta-xylanase && PF00331:Glycosyl hydrolase family 10	-
Solyc11g040260.2	640.638	370.526	0.790491	1.72966	1.26786e-09	1.20452e-08	-	11	38302649	38329346	-	2605	protein_coding	- && Q0WVV0.1 RecName: Full=Pentatricopeptide repeat-containing protein At1g10910, chloroplastic; Flags: Precursor && PF13041:PPR repeat family	-
Solyc11g040150.2	949.039	728.719	0.380212	1.30153	0.000211156	0.000995506	-	11	40019245	40026296	+	3067	protein_coding	- && Q3UDW8.2 RecName: Full=Heparan-alpha-glucosaminide N-acetyltransferase; AltName: Full=Transmembrane protein 76 && PF07786:Protein of unknown function (DUF1624)	-
Solyc11g040120.2	418.812	323.582	0.371906	1.29406	0.00593386	0.0196959	-	11	40046734	40052427	-	3168	protein_coding	- && B8BKI8.1 RecName: Full=DNA replication licensing factor MCM2; AltName: Full=Minichromosome maintenance protein 2 && PF00493:MCM2/3/5 family|PF14551:MCM N-terminal domain	MCM
Solyc11g040110.2	1189.96	986.532	0.26943	1.20533	0.00218603	0.00820395	-	11	40119615	40124501	+	982	protein_coding	- && Q9FIJ4.1 RecName: Full=DNA repair RAD52-like protein 2, chloroplastic; AltName: Full=Organellar DNA-binding protein 2; Flags: Precursor && -	-
Solyc11g040063.1	74.0357	121.626	-0.71121	0.610808	0.011269	0.0343997	-	11	40209959	40211685	+	447	protein_coding	- && P27754.2 RecName: Full=Ribosomal protein S3, mitochondrial && -	-
Solyc11g040050.2	390.717	507.363	-0.378112	0.769444	0.00225066	0.0084166	-	11	40245704	40249845	+	1516	protein_coding	- && Q9AST1.1 RecName: Full=Transcription initiation factor TFIID subunit 15; AltName: Full=TBP-associated factor 15; Short=AtTAF15 && PF00076:RNA recognition motif. (a.k.a. RRM, RBD, or RNP domain)|PF00641:Zn-finger in Ran binding protein and others	RRM_1
Solyc11g039980.2	143.72	84.7314	0.765309	1.69973	0.0082344	0.0262415	-	11	40538676	40540524	+	1073	protein_coding	- && P05495.1 RecName: Full=ATP synthase subunit alpha, mitochondrial && PF00006:ATP synthase alpha/beta family, nucleotide-binding domain|PF02874:ATP synthase alpha/beta family, beta-barrel domain	ATP-synt_ab
Solyc11g039840.2	6096.48	5469.76	0.156495	1.11458	1.87956e-05	0.000106816	-	11	42125617	42128903	-	1122	protein_coding	- && P37841.1 RecName: Full=Cytochrome b-c1 complex subunit Rieske, mitochondrial; AltName: Full=Complex III subunit 5; AltName: Full=Rieske iron-sulfur protein; Short=RISP; AltName: Full=Ubiquinol-cytochrome c reductase iron-sulfur subunit; Flags: Precursor && PF00355:Rieske [2Fe-2S] domain|PF02921:Ubiquinol cytochrome reductase transmembrane region	-
Solyc11g039740.2	226.432	326.865	-0.530886	0.692129	0.000539511	0.00233119	-	11	43103745	43106433	-	1456	protein_coding	- && Q56XQ0.3 RecName: Full=UPF0496 protein At2g18630 && PF05055:Protein of unknown function (DUF677)	-
Solyc11g033270.2	1076.65	1288.65	-0.258864	0.835746	0.00107801	0.00434307	-	11	26479065	26514988	+	4735	protein_coding	- && Q9LJD8.1 RecName: Full=MAP3K epsilon protein kinase 1; Short=AtM3KE1; AltName: Full=Mitogen-activated protein kinase kinase kinase 7 && PF00069:Protein kinase domain	Pkinase
Solyc11g033260.2	175.22	271.441	-0.626888	0.647572	0.00280124	0.0102303	-	11	26442821	26450889	-	1837	protein_coding	- && Q8RCT3.1 RecName: Full=Pseudouridine-5'-phosphate glycosidase; Short=PsiMP glycosidase && PF04227:Indigoidine synthase A like protein	-
Solyc11g032200.2	663.422	535.911	0.309166	1.23899	0.00916642	0.0287773	-	11	25929092	25949702	+	1704	protein_coding	- && Q71DJ5.1 RecName: Full=Triacylglycerol lipase 1; Flags: Precursor && PF04083:Partial alpha/beta-hydrolase lipase region	-
Solyc11g032190.1	34.6469	83.1117	-1.26756	0.415361	0.00159478	0.00618896	-	11	25914708	25914860	-	153	protein_coding	- && - && -	-
Solyc11g031970.2	1058.13	513.542	1.04245	2.05973	2.72214e-21	5.4768e-20	-	11	24410120	24413997	+	1217	protein_coding	- && - && PF01476:LysM domain	LysM
Solyc11g031960.2	16.8326	102.04	-2.61263	0.163501	1.66048e-09	1.56346e-08	-	11	24269626	24272297	-	1257	protein_coding	- && Q8L5Z1.1 RecName: Full=GDSL esterase/lipase At1g33811; AltName: Full=Extracellular lipase At1g33811; Flags: Precursor && PF00657:GDSL-like Lipase/Acylhydrolase	Lipase_GDSL
Solyc11g031950.1	23.8154	2.7267	3.11135	8.64189	0.0018367	0.00703847	-	11	24211677	24212561	-	885	protein_coding	- && Q9T0F7.1 RecName: Full=Glucuronoxylan 4-O-methyltransferase 2 && PF04669:Polysaccharide biosynthesis	-
Solyc11g030710.2	613.855	827.981	-0.43238	0.741038	7.97864e-06	4.81703e-05	-	11	23167599	23176832	+	1469	protein_coding	- && Q8KEM4.1 RecName: Full=UPF0301 protein CT0663 && PF02622:Uncharacterized ACR, COG1678	-
Solyc11g028100.2	3833.99	2698.02	0.507305	1.42139	4.76993e-18	8.18035e-17	-	11	20292949	20295592	+	1798	protein_coding	- && Q6YW46.2 RecName: Full=Elongation factor 1-gamma 2; Short=EF-1-gamma 2; AltName: Full=eEF-1B gamma 2 && PF00647:Elongation factor 1 gamma, conserved domain|PF02798:Glutathione S-transferase, N-terminal domain|PF00043:Glutathione S-transferase, C-terminal domain	GST_N
Solyc11g028080.2	417.301	642.79	-0.621691	0.649909	0.000154926	0.000746921	-	11	20175651	20177387	-	685	nontranslating_CDS	- && - && -	-
Solyc11g028010.2	2476.38	2787.45	-0.16973	0.889009	0.0029337	0.0106621	-	11	20035620	20040363	+	1509	protein_coding	- && F4HT21.1 RecName: Full=Immune-associated nucleotide-binding protein 9; Short=AtIAN9; AltName: Full=AIG1-like protein && PF04548:AIG1 family	-
Solyc11g027840.2	167.44	236.247	-0.497868	0.708152	0.00883776	0.0278811	-	11	19156244	19158872	+	1559	protein_coding	- && - && PF01738:Dienelactone hydrolase family	-
Solyc11g027830.2	859.269	694.179	0.309838	1.23957	0.00727471	0.0235708	-	11	19132061	19136532	+	1513	protein_coding	- && - && PF02190:ATP-dependent protease La (LON) substrate-binding domain	-
Solyc11g027760.1	413.94	844.557	-1.02946	0.489893	6.55836e-20	1.23204e-18	-	11	18865222	18865500	+	279	protein_coding	- && - && -	-
Solyc11g027690.1	414.354	579.578	-0.483974	0.715005	0.000916719	0.00375643	-	11	18793648	18793899	-	252	protein_coding	- && - && -	-
Solyc11g022590.1	1381.72	1054.72	0.390195	1.31057	1.27396e-07	9.82227e-07	-	11	14588977	14589654	+	678	protein_coding	- && P13087.3 RecName: Full=Miraculin; Short=MIR; Flags: Precursor && PF00197:Trypsin and protease inhibitor	-
Solyc11g022470.2	634.415	775.388	-0.29161	0.81699	0.010011	0.0310387	-	11	14036047	14042385	+	1535	protein_coding	- && Q9SJW0.1 RecName: Full=Myb family transcription factor PHL7; AltName: Full=Protein PHR1-LIKE 7 && PF00249:Myb-like DNA-binding domain|PF14379:MYB-CC type transfactor, LHEQLE motif	Myb_DNA-binding
Solyc11g021365.1	1745.31	888.099	0.973832	1.96405	1.72487e-37	5.78391e-36	-	11	13679352	13706335	-	1082	protein_coding	- && - && PF05699:hAT family C-terminal dimerisation region	hATC
Solyc11g021360.2	564.743	153.529	1.88017	3.68119	4.32347e-39	1.50628e-37	-	11	13617668	13620132	-	868	protein_coding	- && - && -	-
Solyc11g021220.2	20.3456	3.6356	2.4769	5.56699	0.0153802	0.0448606	-	11	13411054	13412461	-	1008	protein_coding	- && Q2MI45.1 RecName: Full=NAD(P)H-quinone oxidoreductase subunit 1, chloroplastic; AltName: Full=NAD(P)H dehydrogenase subunit 1; Short=NDH subunit 1; AltName: Full=NADH-plastoquinone oxidoreductase subunit 1 && PF00146:NADH dehydrogenase|PF00037:4Fe-4S binding domain	Fer4
Solyc11g021130.1	1488.91	667.185	1.15716	2.23018	1.43749e-26	3.52192e-25	-	11	13389928	13391456	-	858	protein_coding	- && P62729.1 RecName: Full=30S ribosomal protein S7, chloroplastic >P62731.1 RecName: Full=30S ribosomal protein S7, chloroplastic >P62732.1 RecName: Full=30S ribosomal protein S7, chloroplastic >Q27RZ0.1 RecName: Full=30S ribosomal protein S7, chloroplastic >Q2MI54.1 RecName: Full=30S ribosomal protein S7, chloroplastic >Q2MIE1.1 RecName: Full=30S ribosomal protein S7, chloroplastic >Q33BY2.1 R…	Ribosomal_S12
Solyc11g020960.2	12.3979	39.4077	-1.68019	0.312041	0.012474	0.0374752	-	11	13017344	13018840	+	1419	protein_coding	- && O49146.1 RecName: Full=Wound-induced proteinase inhibitor 2; AltName: Full=Wound-induced proteinase inhibitor II; Flags: Precursor && PF02428:Potato type II proteinase inhibitor family	-
Solyc11g020950.2	12.2934	0	6.17335	72.1712	0.000799686	0.00331782	-	11	12995536	12999070	-	1972	protein_coding	- && Q8W3M7.2 RecName: Full=Uncharacterized protein At4g06598 && -	-
Solyc11g020890.2	2172.43	1780.77	0.287246	1.22031	5.16222e-05	0.000272264	-	11	12898001	12900124	+	877	protein_coding	- && Q680P8.2 RecName: Full=40S ribosomal protein S29 && -	-
Solyc11g020780.2	778.367	940.345	-0.274207	0.826905	0.0074639	0.0240764	-	11	12013265	12018409	-	2481	protein_coding	- && Q9QX60.3 RecName: Full=Deoxyguanosine kinase, mitochondrial; Short=dGK; Flags: Precursor && PF01712:Deoxynucleoside kinase	-
Solyc11g020720.1	54.7092	128.811	-1.22669	0.427296	0.000110632	0.000548509	-	11	11955965	11956489	-	525	protein_coding	- && - && -	-
Solyc11g020670.1	773.828	432.431	0.837557	1.78702	6.48482e-09	5.74511e-08	-	11	11841566	11842690	-	1125	protein_coding	- && Q9C7G4.1 RecName: Full=Transcription factor TCP22 && PF03634:TCP family transcription factor	TCP
Solyc11g020640.2	167.913	289.752	-0.789262	0.57864	3.5132e-05	0.00019097	-	11	11784753	11786862	-	1563	protein_coding	- && Q3ZPN4.1 RecName: Full=Methanol O-anthraniloyltransferase; AltName: Full=Anthraniloyl-CoA:methanol acyltransferase; AltName: Full=Benzyl alcohol O-benzoyltransferase && PF02458:Transferase family	-
Solyc11g020478.1	22.0799	0	7.01551	129.384	2.85544e-06	1.85038e-05	-	11	11216784	11217183	+	387	protein_coding	- && - && PF00931:NB-ARC domain	NB-ARC
Solyc11g020300.2	1396.36	1211.15	0.204916	1.15262	0.0112386	0.0343137	-	11	10749231	10762653	-	1957	protein_coding	- && Q8GT66.1 RecName: Full=Protein TIC 40, chloroplastic; AltName: Full=Translocon at the inner envelope membrane of chloroplasts 40; Short=PsTIC40; Flags: Precursor && -	-
Solyc11g020290.2	356.038	212.135	0.746755	1.67801	0.000100416	0.000502688	-	11	10715967	10722585	-	2286	protein_coding	- && O22466.1 RecName: Full=WD-40 repeat-containing protein MSI1 && PF00311:Phosphoenolpyruvate carboxylase	-
Solyc11g020280.2	1163.47	2058.03	-0.824416	0.564711	6.35093e-19	1.14317e-17	-	11	10696743	10701696	-	3884	protein_coding	- && Q9M0G7.1 RecName: Full=MDIS1-interacting receptor like kinase 1; Short=AtMIK1; AltName: Full=Leucine-rich repeat receptor-like protein kinase PXL2; AltName: Full=Protein PHLOEM INTERCALATED WITH XYLEM-LIKE 2; Flags: Precursor && PF08263:Leucine rich repeat N-terminal domain|PF00069:Protein kinase domain	Pkinase
Solyc11g020050.1	53.8328	111.477	-1.05065	0.482752	0.00130161	0.00515454	-	11	10041183	10041617	-	435	protein_coding	- && - && -	-
Solyc11g018610.2	234.517	165.216	0.505085	1.41921	0.0109733	0.0336053	-	11	8773179	8778051	+	2527	protein_coding	- && Q38869.1 RecName: Full=Calcium-dependent protein kinase 4; AltName: Full=Calmodulin-domain protein kinase CDPK isoform 4 && PF00069:Protein kinase domain|PF13499:EF-hand domain pair	Pkinase
Solyc11g018580.2	1526.79	1266.01	0.270622	1.20633	0.000140182	0.000680501	-	11	8754780	8763196	+	2470	protein_coding	- && Q9CAP8.1 RecName: Full=Long chain acyl-CoA synthetase 9, chloroplastic && PF00501:AMP-binding enzyme	AMP-binding
Solyc11g018550.3	1240.73	803.885	0.625321	1.54255	5.06726e-13	6.43458e-12	-	11	8671912	8678516	+	1578	protein_coding	- && Q42593.2 RecName: Full=L-ascorbate peroxidase T, chloroplastic; AltName: Full=Thylakoid-bound ascorbate peroxidase; Short=AtAPx06; Short=tAPX; Flags: Precursor && PF00141:Peroxidase	-
Solyc11g017430.2	1365.55	706.63	0.95044	1.93246	8.16984e-30	2.22048e-28	-	11	8356599	8361458	+	1055	protein_coding	- && - && PF02536:mTERF	-
Solyc11g017300.2	437.167	634.78	-0.53846	0.688506	0.00118959	0.0047457	-	11	8166407	8171722	-	1503	protein_coding	- && Q8LAZ7.2 RecName: Full=COP9 signalosome complex subunit 5b; Short=Signalosome subunit 5b; AltName: Full=Jun activation domain-binding homolog 1 && PF01398:JAB1/Mov34/MPN/PAD-1 ubiquitin protease	Mov34
Solyc11g017270.2	1072.13	1240.31	-0.210265	0.864378	0.00892359	0.0281213	-	11	8143569	8147178	-	3291	protein_coding	- && O22938.1 RecName: Full=Leucine-rich repeat receptor-like tyrosine-protein kinase PXC3; AltName: Full=Protein PXY/TDR-CORRELATED 3; Flags: Precursor && PF13855:Leucine rich repeat|PF07714:Protein tyrosine kinase	Pkinase_Tyr
Solyc11g017240.2	359.646	466.689	-0.374014	0.771633	0.0143809	0.0423285	-	11	8042639	8046023	-	902	protein_coding	- && Q9S7H4.1 RecName: Full=Chorismate mutase 2; Short=AtCM2; AltName: Full=CM-2 && -	-
Solyc11g017200.2	1112.6	869.437	0.355617	1.27953	2.0206e-05	0.000114468	-	11	8019536	8023734	-	1426	protein_coding	- && P48277.1 RecName: Full=Uncharacterized protein ycf37 && PF13414:TPR repeat	-
Solyc11g017010.2	8269.78	10870.4	-0.394194	0.760914	1.10095e-14	1.55053e-13	-	11	7763510	7768034	+	2270	protein_coding	- && Q03411.1 RecName: Full=Sucrose transport protein; AltName: Full=Sucrose permease; AltName: Full=Sucrose-proton symporter && PF13347:MFS/sugar transport protein	-
Solyc11g016970.2	8.5893	98.9191	-3.51637	0.0873911	0.00344492	0.0122574	-	11	7627701	7632851	+	3309	protein_coding	- && Q9LE20.1 RecName: Full=Protein DETOXIFICATION 54; Short=AtDTX54; AltName: Full=Multidrug and toxic compound extrusion protein 54; Short=MATE protein 54; AltName: Full=Protein NOVEL ION CARRIER 2; Short=Protein NIC2 && PF01554:MatE	MatE
Solyc11g013890.1	374.083	269.18	0.475057	1.38997	0.00553781	0.0185429	-	11	7315081	7316232	+	1152	protein_coding	- && Q8GXC7.1 RecName: Full=F-box/kelch-repeat protein At3g06240 && PF07734:F-box associated	-
Solyc11g013810.2	8153.67	1337.53	2.60701	6.09239	0	0	-	11	7176907	7181577	-	3289	protein_coding	- && P17570.1 RecName: Full=Nitrate reductase [NADH]; Short=NR && PF00175:Oxidoreductase NAD-binding domain|PF00970:Oxidoreductase FAD-binding domain|PF00174:Oxidoreductase molybdopterin binding domain|PF03404:Mo-co oxidoreductase dimerisation domain|PF00173:Cytochrome b5-like Heme/Steroid binding domain	FAD_binding_6
Solyc11g013760.2	303.615	419.374	-0.464841	0.724551	0.0018148	0.00696717	-	11	7144112	7149987	+	2999	protein_coding	- && - && -	-
Solyc11g013750.2	442.969	336.772	0.393704	1.31376	0.00914234	0.0287133	-	11	7104148	7109180	+	3773	protein_coding	- && O82500.1 RecName: Full=Putative disease resistance protein At4g11170 && PF01582:TIR domain|PF00931:NB-ARC domain	NB-ARC
Solyc11g013533.1	153.301	248.327	-0.698603	0.616169	0.000236685	0.00110266	-	11	6653986	6930853	+	708	protein_coding	- && - && PF05255:Uncharacterised protein family (UPF0220)	-
Solyc11g013500.1	33.7814	72.4721	-1.09934	0.466729	0.00341607	0.0121715	-	11	6575596	6576147	-	552	protein_coding	- && - && -	-
Solyc11g013400.2	819.692	1100.16	-0.425909	0.74437	3.07105e-06	1.97962e-05	-	11	6408984	6420130	+	1070	protein_coding	- && P93045.2 RecName: Full=Chromatin structure-remodeling complex protein BSH; Short=AtBSH; AltName: Full=Protein BUSHY; AltName: Full=SNF5 homolog && PF04855:SNF5 / SMARCB1 / INI1	SNF5
Solyc11g013340.1	129.562	228.068	-0.816255	0.567914	3.75753e-05	0.00020349	-	11	6331497	6333798	-	138	protein_coding	- && - && -	-
Solyc11g013330.2	48.6124	87.5619	-0.851668	0.554144	0.00790876	0.025325	-	11	6320619	6322821	+	1620	protein_coding	- && - && -	-
Solyc11g013310.2	323.13	201.686	0.679792	1.60191	0.000106641	0.000531217	-	11	6271944	6277172	+	1811	protein_coding	- && Q9CA25.1 RecName: Full=Auxin transporter-like protein 3; AltName: Full=AUX1-like protein 3 && PF01490:Transmembrane amino acid transporter protein	Aa_trans
Solyc11g013300.2	128.125	34.3685	1.89883	3.7291	4.50253e-08	3.66351e-07	-	11	6250468	6254404	-	1432	protein_coding	- && P28493.1 RecName: Full=Pathogenesis-related protein 5; Short=PR-5; Flags: Precursor && PF00314:Thaumatin family	Thaumatin
Solyc11g013270.2	66.6808	129.573	-0.958201	0.514698	0.00311075	0.0112231	-	11	6161979	6180502	-	2824	protein_coding	- && Q8W486.1 RecName: Full=Uncharacterized protein At1g04910 && PF10250:GDP-fucose protein O-fucosyltransferase	-
Solyc11g013180.2	1029.11	665.691	0.629406	1.54693	1.30205e-09	1.23549e-08	-	11	6062796	6067501	-	3325	protein_coding	- && Q8L796.2 RecName: Full=Phosphatidylinositol 4-phosphate 5-kinase 2; Short=AtPIP5K2; AltName: Full=1-phosphatidylinositol 4-phosphate kinase 2; AltName: Full=Diphosphoinositide kinase 2; AltName: Full=PtdIns(4)P-5-kinase 2 && PF01504:Phosphatidylinositol-4-phosphate 5-Kinase|PF02493:MORN repeat	PIP5K
Solyc11g013120.2	743.408	410.8	0.855415	1.80928	3.57944e-12	4.26996e-11	-	11	5977757	5982331	-	2442	protein_coding	- && - && PF02537:CrcB-like protein, Camphor Resistance (CrcB)	-
Solyc11g013110.2	469.265	858.059	-0.872135	0.546338	9.127e-13	1.13089e-11	-	11	5961588	5966416	+	1647	protein_coding	- && Q41452.1 RecName: Full=Flavonol synthase/flavanone 3-hydroxylase; Short=FLS && PF14226:non-haem dioxygenase in morphine synthesis N-terminal|PF03171:2OG-Fe(II) oxygenase superfamily	2OG-FeII_Oxy
Solyc11g013100.2	1715.17	2173.64	-0.342967	0.788418	1.43554e-06	9.66651e-06	-	11	5951304	5957392	+	2263	protein_coding	- && - && PF10961:Protein of unknown function (DUF2763)	-
Solyc11g013085.1	86.4038	47.4468	0.862648	1.81837	0.0142985	0.0421286	-	11	5944651	5945901	+	695	protein_coding	- && - && -	-
Solyc11g013010.2	625.816	306.715	1.02683	2.03754	2.31026e-13	3.0076e-12	-	11	5872500	5874738	+	1919	protein_coding	- && - && PF02493:MORN repeat	MORN
Solyc11g012910.2	239.638	151.805	0.658097	1.578	0.00150088	0.00586766	-	11	5699115	5705145	+	904	protein_coding	- && Q84QC1.1 RecName: Full=Gamma-glutamylcyclotransferase 2-3; Short=AtGGCT2;3; AltName: Full=Gamma-glutamyl cyclotransferase 2;3 && PF04752:ChaC-like protein	ChaC
Solyc11g012860.2	329.056	217.069	0.600751	1.51651	0.00017393	0.000832156	-	11	5649382	5654820	-	3289	protein_coding	- && Q8LLE5.1 RecName: Full=Filament-like plant protein; Short=LeFPP && PF05911:Filament-like plant protein, long coiled-coil	-
Solyc11g012850.2	6534.41	2209.44	1.56471	2.95818	2.2133e-235	4.11462e-233	-	11	5640474	5648520	-	5777	protein_coding	- && Q9MBA1.1 RecName: Full=Chlorophyllide a oxygenase, chloroplastic; Short=Chlorophyll a oxygenase; AltName: Full=Chlorophyll b synthase; Short=AtCAO; Flags: Precursor && -	-
Solyc11g012830.2	882.037	755.663	0.222635	1.16686	0.0159651	0.046363	-	11	5628455	5636933	+	1876	protein_coding	- && Q9XI00.1 RecName: Full=F-box protein 7; AltName: Full=SKP1-interacting partner 32 && -	-
Solyc11g012820.2	298.886	446.749	-0.581214	0.668401	1.7518e-05	0.000100143	-	11	5605169	5617676	+	1414	protein_coding	- && Q9FXM3.1 RecName: Full=Replication factor C subunit 2; Short=OsRFC2; AltName: Full=Activator 1 subunit 2 && PF00004:ATPase family associated with various cellular activities (AAA)|PF08542:Replication factor C C-terminal domain	AAA
Solyc11g012790.2	75.3238	143.163	-0.918707	0.528983	0.0115871	0.0351744	-	11	5526694	5562539	-	5732	protein_coding	- && Q75DK1.2 RecName: Full=SEC14 cytosolic factor; AltName: Full=Phosphatidylinositol/phosphatidylcholine transfer protein; Short=PI/PC TP && -	-
Solyc11g012785.1	37.7437	1.28721	4.91047	30.0744	8.68392e-07	6.01123e-06	-	11	5556423	5558682	+	2188	protein_coding	- && Q9FWW5.1 RecName: Full=WEB family protein At1g12150 && PF05701:Weak chloroplast movement under blue light	-
Solyc11g012780.2	304.673	478.785	-0.654552	0.635273	4.86465e-06	3.03476e-05	-	11	5550953	5554173	+	614	protein_coding	- && Q9FIK8.1 RecName: Full=Protein C2-DOMAIN ABA-RELATED 11; Contains: RecName: Full=Protein C2-DOMAIN ABA-RELATED 11, N-terminally processed && PF00168:C2 domain	C2
Solyc11g012720.2	90.8551	155.526	-0.77293	0.585228	0.00695033	0.0226365	-	11	5485442	5487979	+	1761	protein_coding	- && Q9C882.2 RecName: Full=Trihelix transcription factor GTL1; AltName: Full=GT2-LIKE protein 1; Short=AtGTL1; Short=Protein GT-2-LIKE1; AltName: Full=Trihelix DNA-binding protein GTL1 && PF13837:Myb/SANT-like DNA-binding domain	-
Solyc11g012700.2	2700.26	3746.3	-0.471891	0.721019	2.75e-21	5.526e-20	-	11	5469267	5474170	+	3303	protein_coding	- && O23482.3 RecName: Full=Oligopeptide transporter 3; Short=AtOPT3 && PF03169:OPT oligopeptide transporter protein	OPT
Solyc11g012680.2	5049.58	4196.16	0.267186	1.20346	3.70673e-06	2.35927e-05	-	11	5444020	5446596	-	2236	protein_coding	- && - && -	-
Solyc11g012640.1	652.04	399.384	0.708379	1.63397	1.26516e-06	8.59897e-06	-	11	5423526	5424062	+	537	protein_coding	- && - && PF05421:Protein of unknown function (DUF751)	-
Solyc11g012580.2	99.1834	52.8236	0.911555	1.88107	0.00905771	0.028486	-	11	5379572	5380838	+	537	protein_coding	- && Q94CD8.1 RecName: Full=Glucan endo-1,3-beta-glucosidase 4; AltName: Full=(1->3)-beta-glucan endohydrolase 4; Short=(1->3)-beta-glucanase 4; AltName: Full=Beta-1,3-endoglucanase 4; Short=Beta-1,3-glucanase 4; Flags: Precursor && PF07983:X8 domain	-
Solyc11g012550.2	545.05	764.061	-0.486183	0.713911	4.12873e-05	0.000221783	-	11	5363269	5366234	+	1898	protein_coding	- && Q9SU30.2 RecName: Full=F-box protein CPR30; AltName: Full=Protein CONSTITUTIVE EXPRESSER OF PR GENES 30 && PF00646:F-box domain	F-box
Solyc11g012510.2	259.341	407.928	-0.656199	0.634548	0.000108596	0.000539221	-	11	5329623	5332918	-	2096	protein_coding	- && Q9M0M5.2 RecName: Full=Scarecrow-like protein 13; Short=AtSCL13; AltName: Full=GRAS family protein 24; Short=AtGRAS-24 && PF03514:GRAS domain family	GRAS
Solyc11g012500.2	0	8.82699	-5.50684	0.0219926	0.0064955	0.0213135	-	11	5325814	5329072	-	2296	protein_coding	- && - && -	-
Solyc11g012470.2	1313.89	884.566	0.5716	1.48617	2.30373e-08	1.92776e-07	-	11	5302795	5306627	-	1964	protein_coding	- && Q8W034.1 RecName: Full=Heterogeneous nuclear ribonucleoprotein 1; Short=hnRNP1 && PF00076:RNA recognition motif. (a.k.a. RRM, RBD, or RNP domain)	RRM_1
Solyc11g012450.2	717.671	429.359	0.742232	1.67276	2.60965e-10	2.66095e-09	-	11	5285091	5289186	-	2417	protein_coding	- && O23492.1 RecName: Full=Inositol transporter 4; AltName: Full=Myo-inositol-proton symporter INT4; AltName: Full=Protein INOSITOL TRANSPORTER 4 && PF00083:Sugar (and other) transporter	Sugar_tr
Solyc11g012410.2	1199.84	882.041	0.444848	1.36117	1.39516e-07	1.06999e-06	IMP3	11	5242650	5246895	+	1101	protein_coding	- && P54928.1 RecName: Full=Inositol monophosphatase 3; Short=IMP 3; Short=IMPase 3; Short=LeIMP3; AltName: Full=Inositol-1(or 4)-monophosphatase 3 && PF00459:Inositol monophosphatase family	-
Solyc11g012400.2	762.78	927.222	-0.282224	0.822322	0.00304754	0.0110258	-	11	5232617	5239260	+	1659	protein_coding	- && Q9FGK3.1 RecName: Full=Putative MO25-like protein At5g47540 && PF08569:Mo25-like	-
Solyc11g012360.2	2480.74	1058.94	1.22829	2.34289	4.62213e-63	2.50371e-61	-	11	5208623	5213127	+	1972	protein_coding	- && Q8LG88.2 RecName: Full=Tonoplast dicarboxylate transporter; Short=AttDT; AltName: Full=Sodium-dicarboxylate cotransporter-like; Short=AtSDAT; AltName: Full=Vacuolar malate transporter && PF00939:Sodium:sulfate symporter transmembrane region	Na_sulph_symp
Solyc11g012270.2	170.81	89.2272	0.9387	1.9168	0.000127796	0.000626129	-	11	5136006	5139346	-	1381	protein_coding	- && Q9SFC6.1 RecName: Full=Rho GDP-dissociation inhibitor 1; Short=AtRhoGDI1; Short=Rho GDI-1 && PF02115:RHO protein GDP dissociation inhibitor	-
Solyc11g012250.1	14.1356	0	6.37387	82.9326	0.000252694	0.00117068	-	11	5130449	5131501	+	1053	protein_coding	- && Q9SV07.1 RecName: Full=Acyl-CoA--sterol O-acyltransferase 1; AltName: Full=Sterol O-acyltransferase 1 && PF13813:Membrane bound O-acyl transferase family	-
Solyc11g012160.2	1005.87	1291.35	-0.361397	0.77841	3.59301e-05	0.000194989	-	11	5093506	5099772	+	1893	protein_coding	- && A5PKH3.1 RecName: Full=Fumarylacetoacetase; Short=FAA; AltName: Full=Beta-diketonase; AltName: Full=Fumarylacetoacetate hydrolase && PF01557:Fumarylacetoacetate (FAA) hydrolase family|PF09298:Fumarylacetoacetase N-terminal	FAA_hydrolase
Solyc11g012140.2	1846.81	1434.38	0.363809	1.28682	2.75101e-08	2.28968e-07	-	11	5060250	5077185	-	3899	protein_coding	- && F4JLM5.1 RecName: Full=Isoleucine--tRNA ligase, cytoplasmic; AltName: Full=Isoleucyl-tRNA synthetase; Short=IleRS && PF00133:tRNA synthetases class I (I, L, M and V)|PF08264:Anticodon-binding domain of tRNA	-
Solyc11g012110.2	2538.77	3389.76	-0.415951	0.749525	6.37942e-13	8.01758e-12	-	11	5037581	5039733	+	1425	protein_coding	- && P34091.1 RecName: Full=60S ribosomal protein L6; AltName: Full=YL16-like && PF03868:Ribosomal protein L6, N-terminal domain|PF01159:Ribosomal protein L6e	-
Solyc11g012080.2	1518.58	1865.52	-0.296144	0.814426	0.000319758	0.00144873	-	11	5015597	5019712	+	617	protein_coding	- && O49636.1 RecName: Full=Mitochondrial pyruvate carrier 4 && PF03650:Uncharacterised protein family (UPF0041)	-
Solyc11g012040.2	59.8141	142.704	-1.24927	0.42066	1.66173e-05	9.53701e-05	-	11	4973916	4979969	-	1880	protein_coding	- && Q9FZ45.1 RecName: Full=Uncharacterized membrane protein At1g16860 && -	-
Solyc11g011980.2	817.105	1087.71	-0.412197	0.751478	2.55121e-05	0.000141966	-	11	4926748	4943056	-	3490	protein_coding	- && P43254.2 RecName: Full=E3 ubiquitin-protein ligase COP1; AltName: Full=Constitutive photomorphogenesis protein 1 && PF01786:Alternative oxidase	AOX
Solyc11g011960.2	4993.61	4581.75	0.123765	1.08957	0.0087132	0.0275517	-	11	4912777	4919296	-	1690	protein_coding	- && P19595.3 RecName: Full=UTP--glucose-1-phosphate uridylyltransferase; AltName: Full=UDP-glucose pyrophosphorylase; Short=UDPGP; Short=UGPase && PF01704:UTP--glucose-1-phosphate uridylyltransferase	-
Solyc11g011940.2	0	20.0708	-6.69466	0.00965401	3.30829e-05	0.00018055	-	11	4868653	4877539	+	2829	protein_coding	- && Q9M9P4.2 RecName: Full=Homeobox-leucine zipper protein HDG8; AltName: Full=HD-ZIP protein HDG8; AltName: Full=Homeodomain GLABRA 2-like protein 8; AltName: Full=Homeodomain transcription factor HDG8; AltName: Full=Protein HOMEODOMAIN GLABROUS 8 && -	-
Solyc11g011920.2	8549.53	12578.1	-0.556942	0.679742	5.84298e-47	2.43769e-45	-	11	4848667	4855621	-	2066	protein_coding	- && Q07346.1 RecName: Full=Glutamate decarboxylase; Short=GAD && PF00282:Pyridoxal-dependent decarboxylase conserved domain	-
Solyc11g011910.2	637.168	928.137	-0.541477	0.687067	5.62718e-07	3.99402e-06	-	11	4840745	4848098	-	2476	protein_coding	- && Q9ZPS7.1 RecName: Full=Transmembrane 9 superfamily member 3; AltName: Full=Endomembrane protein 9; AltName: Full=Transmembrane nine protein 3; Short=AtTMN3; Flags: Precursor && PF02990:Endomembrane protein 70	-
Solyc11g011890.2	16.0893	85.3581	-2.40672	0.188585	3.59888e-09	3.25919e-08	-	11	4830777	4834890	-	2694	protein_coding	- && Q39263.2 RecName: Full=Zinc finger protein 4 && -	-
Solyc11g011880.2	830.581	1218.94	-0.553261	0.681478	3.12723e-09	2.8588e-08	-	11	4818975	4822464	-	2210	protein_coding	- && Q9CAL3.1 RecName: Full=Cysteine-rich receptor-like protein kinase 2; Short=Cysteine-rich RLK2; Flags: Precursor && PF01657:Salt stress response/antifungal|PF07714:Protein tyrosine kinase	Pkinase_Tyr
Solyc11g011875.1	4.64923	29.6634	-2.68149	0.15588	0.00433817	0.0149748	-	11	4813780	4814628	-	384	protein_coding	- && Q1PEM5.2 RecName: Full=Proline-rich receptor-like protein kinase PERK3; AltName: Full=Proline-rich extensin-like receptor kinase 3; Short=AtPERK3 && -	-
Solyc11g011870.2	54.1101	214.733	-1.98882	0.251944	5.49184e-12	6.46829e-11	-	11	4812725	4813779	-	747	protein_coding	- && C0LGH2.2 RecName: Full=Probable LRR receptor-like serine/threonine-protein kinase At1g56130; Flags: Precursor && PF00069:Protein kinase domain	Pkinase
Solyc11g011750.2	136.487	24.4055	2.48977	5.61687	3.86092e-11	4.25012e-10	-	11	4715673	4728373	+	1161	protein_coding	- && Q8LDC8.2 RecName: Full=Ethylene-responsive transcription factor 1B; Short=AtERF1B; AltName: Full=Ethylene-responsive element-binding factor 1B; Short=EREBP-1B && PF00847:AP2 domain	AP2
Solyc11g011620.2	59.2037	129	-1.12287	0.459179	4.08727e-05	0.000219759	-	11	4682927	4688715	-	789	protein_coding	- && O64527.1 RecName: Full=UPF0678 fatty acid-binding protein-like protein At1g79260 && PF08768:Domain of unknown function (DUF1794)	-
Solyc11g011548.1	258.217	178.681	0.531559	1.44549	0.0050628	0.0171551	-	11	4616792	4622892	+	2058	protein_coding	- && Q9FM89.1 RecName: Full=F-box/FBD/LRR-repeat protein At5g56420 && -	-
Solyc11g011440.1	3442.1	1110.87	1.63098	3.09723	3.48789e-122	3.70098e-120	-	11	4499632	4500930	-	1299	protein_coding	- && Q9LZL3.1 RecName: Full=Aspartic proteinase PCS1; AltName: Full=Aspartic protease 38; Short=AtASP38; AltName: Full=Protein EMBRYO DEFECTIVE 24; AltName: Full=Protein PROMOTION OF CELL SURVIVAL 1; Flags: Precursor && PF14543:Xylanase inhibitor N-terminal|PF14541:Xylanase inhibitor C-terminal	-
Solyc11g011390.2	3404.34	4774.78	-0.488825	0.712605	2.98868e-20	5.71612e-19	-	11	4456124	4472707	+	3125	protein_coding	- && P12424.1 RecName: Full=Glutamine synthetase; AltName: Full=Glutamate--ammonia ligase && PF00120:Glutamine synthetase, catalytic domain|PF13424:Tetratricopeptide repeat	-
Solyc11g011340.2	60.2093	14.1099	2.0893	4.25542	1.59244e-05	9.1642e-05	-	11	4388156	4391129	+	1531	protein_coding	- && Q6V4H0.1 RecName: Full=8-hydroxygeraniol dehydrogenase; Short=Cr10HGO && PF00107:Zinc-binding dehydrogenase|PF08240:Alcohol dehydrogenase GroES-like domain	ADH_N
Solyc11g011260.1	1404.1	1178.22	0.251791	1.19068	0.00262946	0.0096698	GAI	11	4303955	4305721	-	1767	protein_coding	- && Q7Y1B6.1 RecName: Full=DELLA protein GAI; AltName: Full=Gibberellic acid-insensitive mutant protein && PF12041:Transcriptional regulator DELLA protein N terminal|PF03514:GRAS domain family	GRAS
Solyc11g011210.2	603.032	131.211	2.19771	4.5875	1.30046e-50	5.84528e-49	RSI-1	11	4263527	4265100	-	836	protein_coding	- && P47926.1 RecName: Full=Protein RSI-1; AltName: Full=TR132; Flags: Precursor && PF02704:Gibberellin regulated protein	-
Solyc11g011190.1	349.999	793.214	-1.18328	0.44035	1.79189e-14	2.49939e-13	-	11	4252289	4253335	-	1047	protein_coding	- && Q9LFP3.2 RecName: Full=Probable glycosyltransferase At5g11130 && PF03016:Exostosin family	-
Solyc11g011170.2	7471.42	3144.39	1.248	2.37512	1.77915e-141	2.1202e-139	-	11	4238296	4244635	-	1972	protein_coding	- && - && -	-
Solyc11g011140.2	740.962	994.532	-0.424316	0.745192	1.54714e-06	1.03549e-05	-	11	4216494	4222193	-	1158	protein_coding	- && - && PF00276:Ribosomal protein L23	-
Solyc11g011130.2	5799.86	6451.4	-0.153425	0.899114	2.88252e-05	0.000158956	-	11	4209495	4214535	-	1870	protein_coding	- && Q6NQ72.1 RecName: Full=THO complex subunit 4D; AltName: Full=ALYREF homolog 4; Short=AtALY4 && PF00076:RNA recognition motif. (a.k.a. RRM, RBD, or RNP domain)	RRM_1
Solyc11g011120.2	172.942	269.396	-0.636318	0.643353	0.000483361	0.00210896	-	11	4201543	4209356	+	2482	protein_coding	- && - && PF03893:Lipase 3 N-terminal region|PF01764:Lipase (class 3)	Lipase_3
Solyc11g011110.2	9.60503	0	5.81434	56.2719	0.00802261	0.0256684	-	11	4195109	4197999	-	1129	protein_coding	- && Q9FHQ1.1 RecName: Full=GDSL esterase/lipase At5g37690; AltName: Full=Extracellular lipase At5g37690; Flags: Precursor && PF00657:GDSL-like Lipase/Acylhydrolase	Lipase_GDSL
Solyc11g011040.2	411.91	589.312	-0.516075	0.699272	0.000108619	0.000539221	-	11	4089545	4094695	-	938	protein_coding	- && Q8W4C8.1 RecName: Full=ADP-ribosylation factor-like protein 8c; Short=AtARL8c; AltName: Full=ADP-ribosylation factor-like A1A; Short=AtARLA1A && PF00025:ADP-ribosylation factor family	Arf
Solyc11g011030.2	706.475	967.766	-0.455408	0.729304	6.79909e-07	4.76757e-06	-	11	4085805	4089166	+	963	protein_coding	- && - && PF09425:Divergent CCT motif|PF06200:tify domain	Zim
Solyc11g011010.1	202.299	133.226	0.60315	1.51903	0.00543387	0.0182554	-	11	4040901	4041293	+	393	protein_coding	- && - && -	-
Solyc11g010990.2	134.815	309.196	-1.1973	0.436091	9.40593e-10	9.06198e-09	-	11	4003992	4029678	-	3168	protein_coding	- && Q6V4H0.1 RecName: Full=8-hydroxygeraniol dehydrogenase; Short=Cr10HGO && PF00107:Zinc-binding dehydrogenase|PF08240:Alcohol dehydrogenase GroES-like domain	ADH_N
Solyc11g010930.2	470.898	320.036	0.557226	1.47144	9.82648e-05	0.000492785	-	11	3979166	3981274	+	671	protein_coding	- && Q9FED2.1 RecName: Full=HVA22-like protein e; Short=AtHVA22e && PF03134:TB2/DP1, HVA22 family	TB2_DP1_HVA22
Solyc11g010850.2	1469.59	2448.75	-0.736719	0.600102	6.17374e-27	1.54098e-25	-	11	3870328	3875317	-	2538	protein_coding	- && Q6YU51.1 RecName: Full=Probable 1-deoxy-D-xylulose-5-phosphate synthase 2, chloroplastic; Short=1-deoxyxylulose-5-phosphate synthase; Short=DXP synthase; Short=DXPS; Flags: Precursor && PF02780:Transketolase, C-terminal domain|PF02779:Transketolase, pyrimidine binding domain|PF13292:1-deoxy-D-xylulose-5-phosphate synthase	-
Solyc11g010810.2	1368.55	1607.25	-0.2332	0.850745	0.00760103	0.0244508	-	11	3795232	3830344	+	6816	protein_coding	- && Q940V3.1 RecName: Full=UDP-glycosyltransferase 91A1 && PF00201:UDP-glucoronosyl and UDP-glucosyl transferase	UDPGT
Solyc11g010720.1	58.645	144.355	-1.29885	0.40645	2.75657e-06	1.79097e-05	-	11	3768144	3768782	-	639	protein_coding	- && - && -	-
Solyc11g010700.2	804.844	375.754	1.09936	2.14259	4.04413e-18	6.9613e-17	-	11	3734886	3741016	-	3835	protein_coding	- && Q9FGD7.1 RecName: Full=Putative U-box domain-containing protein 50; AltName: Full=Plant U-box protein 50 && -	-
Solyc11g010680.3	680.788	1071.42	-0.655021	0.635066	5.94613e-10	5.84502e-09	-	11	3721369	3722531	+	315	protein_coding	- && Q8GWU7.1 RecName: Full=Protein SKIP34; AltName: Full=SKP1-interacting partner 34 && -	-
Solyc11g010670.1	262.345	590.003	-1.17119	0.444053	1.73701e-19	3.19341e-18	-	11	3714263	3714493	+	231	protein_coding	- && - && -	-
Solyc11g010660.2	645.198	443.114	0.54101	1.45499	0.000102884	0.000513933	-	11	3707262	3711617	-	2514	protein_coding	- && Q9LSM5.1 RecName: Full=Protein ecdysoneless homolog && PF07093:SGT1 protein	SGT1
Solyc11g010625.1	2140.66	1228.05	0.800652	1.74189	6.53522e-31	1.85428e-29	-	11	3691257	3694275	+	1031	protein_coding	- && - && -	-
Solyc11g010620.2	10.2817	0	5.91313	60.26	0.00189255	0.00722509	-	11	3678716	3682609	-	3894	protein_coding	- && P0CB23.1 RecName: Full=Uncharacterized protein At4g38062 && -	-
Solyc11g010610.2	993.409	753.72	0.399581	1.31912	7.5118e-05	0.000385215	-	11	3669465	3677460	-	2882	protein_coding	- && Q56X46.1 RecName: Full=Mechanosensitive ion channel protein 2, chloroplastic; AltName: Full=Mechanosensitive channel of small conductance-like 2; AltName: Full=MscS-Like protein 2; Flags: Precursor && PF00924:Mechanosensitive ion channel	-
Solyc11g010600.2	4939.83	4005.06	0.302366	1.23316	4.4077e-11	4.83827e-10	-	11	3663014	3668741	+	1956	protein_coding	- && Q8W486.1 RecName: Full=Uncharacterized protein At1g04910 && PF10250:GDP-fucose protein O-fucosyltransferase	-
Solyc11g010570.2	347.838	244.232	0.509411	1.42347	0.00931487	0.029192	J	11	3640920	3646244	+	1213	protein_coding	- && Q9FUY6.1 RecName: Full=MADS-box protein JOINTLESS; AltName: Full=LeMADS && PF01486:K-box region|PF00319:SRF-type transcription factor (DNA-binding and dimerisation domain)	SRF-TF
Solyc11g010560.2	3138.13	1724.14	0.864708	1.82097	3.32392e-49	1.44376e-47	-	11	3608017	3630092	-	4333	protein_coding	- && Q9FKP4.1 RecName: Full=Kinesin-like protein KIN-14B; AltName: Full=Kinesin CDKA-1-associated protein 2; AltName: Full=Kinesin-like protein KCA2; AltName: Full=Kinesin-like protein for actin-based chloroplast movement 2 && PF00225:Kinesin motor domain	Kinesin
Solyc11g010550.2	109.701	194.51	-0.828294	0.563195	8.02683e-05	0.000409231	-	11	3597724	3607365	-	3787	protein_coding	- && Q5H8A4.1 RecName: Full=GPI ethanolamine phosphate transferase 2; AltName: Full=GPI7 homolog; Short=hGPI7; AltName: Full=Phosphatidylinositol-glycan biosynthesis class G protein; Short=PIG-G && PF01663:Type I phosphodiesterase / nucleotide pyrophosphatase	-
Solyc11g010480.2	1642.6	988.019	0.732644	1.66168	5.71807e-21	1.13086e-19	-	11	3541894	3547944	+	2082	protein_coding	- && Q8LDD3.1 RecName: Full=Protein CURVATURE THYLAKOID 1D, chloroplastic; Flags: Precursor && PF14159:CAAD domains of cyanobacterial aminoacyl-tRNA synthetase	-
Solyc11g010470.2	5894.41	5040.75	0.226109	1.16968	6.43049e-06	3.94591e-05	-	11	3533403	3537615	-	1070	protein_coding	- && P93206.2 RecName: Full=14-3-3 protein 1 && PF00244:14-3-3 protein	-
Solyc11g010460.2	105.901	33.0219	1.68539	3.21627	3.25938e-05	0.000178047	-	11	3514018	3517177	-	1883	protein_coding	- && Q8LGA1.2 RecName: Full=Cyclin-D4-1; AltName: Full=G1/S-specific cyclin-D4-1; Short=CycD4;1 && PF00134:Cyclin, N-terminal domain|PF02984:Cyclin, C-terminal domain	Cyclin_C
Solyc11g010400.2	74.6016	3.32935	4.46757	22.1244	3.85282e-12	4.58198e-11	-	11	3473027	3482580	+	2174	protein_coding	- && P24397.1 RecName: Full=Hyoscyamine 6-dioxygenase; AltName: Full=Hyoscyamine 6-beta-hydroxylase && PF03171:2OG-Fe(II) oxygenase superfamily|PF14226:non-haem dioxygenase in morphine synthesis N-terminal	2OG-FeII_Oxy
Solyc11g010390.1	536.091	369.846	0.537188	1.45114	0.000294509	0.00134381	-	11	3466388	3466807	-	420	protein_coding	- && - && -	-
Solyc11g010380.2	9039.22	2888.42	1.6462	3.13009	0	0	-	11	3451553	3457602	-	1856	protein_coding	- && Q9FKQ1.1 RecName: Full=Protein DETOXIFICATION 27; Short=AtDTX27; AltName: Full=Multidrug and toxic compound extrusion protein 27; Short=MATE protein 27 && PF01554:MatE	MatE
Solyc11g010370.1	126.813	364.087	-1.51936	0.348841	1.05449e-17	1.77182e-16	-	11	3448165	3449214	+	1050	protein_coding	- && Q8L936.2 RecName: Full=Putative clathrin assembly protein At4g40080 && PF07651:ANTH domain	-
Solyc11g010300.2	822.299	492.978	0.739883	1.67004	7.92923e-09	6.97688e-08	-	11	3380615	3388286	+	2132	protein_coding	- && P47924.2 RecName: Full=Bifunctional riboflavin biosynthesis protein RIBA 1, chloroplastic; Short=AtRIBA1; Includes: RecName: Full=3,4-dihydroxy-2-butanone 4-phosphate synthase; Short=DHBP synthase; Includes: RecName: Full=GTP cyclohydrolase-2; AltName: Full=GTP cyclohydrolase II; Flags: Precursor && PF00926:3,4-dihydroxy-2-butanone 4-phosphate synthase|PF00925:GTP cyclohydrolase II	DHBP_synthase
Solyc11g010270.2	7549.06	9946.96	-0.397452	0.759198	1.86154e-22	3.95055e-21	-	11	3354630	3357745	-	1656	protein_coding	- && P46667.1 RecName: Full=Homeobox-leucine zipper protein ATHB-5; AltName: Full=HD-ZIP protein ATHB-5; AltName: Full=Homeodomain transcription factor ATHB-5 && PF02183:Homeobox associated leucine zipper|PF00046:Homeobox domain	HALZ
Solyc11g010240.2	11238.1	14548.3	-0.372249	0.772577	1.65209e-29	4.4383e-28	-	11	3290779	3300985	-	3361	protein_coding	- && P59169.2 RecName: Full=Histone H3.3; AltName: Full=Histone H3.2 >Q71V89.3 RecName: Full=Histone H3.3 >P69245.2 RecName: Full=Histone H3.3 >P69244.2 RecName: Full=Histone H3.3; AltName: Full=Histone H3.2; AltName: Full=Minor histone H3 >Q71H73.3 RecName: Full=Histone H3.3 >Q6RUR1.3 RecName: Full=Histone H3.3 >Q71U98.3 RecName: Full=Histone H3.3 >Q711T2.3 RecName: Full=Histone H3.3 >Q76N23.1 R…	Histone
Solyc11g010200.2	889.298	352.847	1.33243	2.51827	1.14337e-34	3.60024e-33	-	11	3274743	3278052	+	2907	protein_coding	- && P93211.2 RecName: Full=14-3-3 protein 6 && PF00244:14-3-3 protein	-
Solyc11g010190.1	891.825	1046.61	-0.231169	0.851944	0.00677885	0.0221246	-	11	3270051	3270890	+	840	protein_coding	- && O04331.1 RecName: Full=Prohibitin-3, mitochondrial; Short=Atphb3; AltName: Full=Protein ENHANCED ETHYLENE RESPONSE 3 && PF01145:SPFH domain / Band 7 family	-
Solyc11g010130.2	491.112	183.811	1.41622	2.66885	2.54018e-19	4.64061e-18	-	11	3248624	3252190	-	1563	protein_coding	- && Q75LR7.1 RecName: Full=Serine/threonine-protein kinase SAPK1; AltName: Full=Osmotic stress/abscisic acid-activated protein kinase 1 && PF00069:Protein kinase domain	Pkinase
Solyc11g010120.2	488.39	287.92	0.762422	1.69634	1.55521e-09	1.46792e-08	-	11	3242947	3265412	+	3205	protein_coding	- && Q9SJZ2.1 RecName: Full=Peroxidase 17; Short=Atperox P17; AltName: Full=ATP25a; Flags: Precursor && -	-
Solyc11g010110.2	941.43	749.726	0.329788	1.25683	0.00283843	0.0103434	-	11	3212616	3229752	-	2151	protein_coding	- && Q28E61.1 RecName: Full=tRNA (cytosine(34)-C(5))-methyltransferase; AltName: Full=NOL1/NOP2/Sun domain family member 2 && PF01189:16S rRNA methyltransferase RsmF	-
Solyc11g009070.2	595.501	457.883	0.378871	1.30032	0.00278135	0.0101624	-	11	3191177	3196820	-	1538	protein_coding	- && - && -	-
Solyc11g009050.2	407.935	541.282	-0.407106	0.754135	0.00142231	0.00558682	-	11	3177292	3178653	+	897	protein_coding	- && Q9ZPE4.1 RecName: Full=F-box protein FBW2; AltName: Full=SKP1-interacting partner 18 && -	-
Solyc11g009020.2	2421.32	1064.89	1.18484	2.27339	7.13146e-49	3.06323e-47	-	11	3160196	3165653	-	1748	protein_coding	- && Q680K2.1 RecName: Full=Haloacid dehalogenase-like hydrolase domain-containing protein At4g39970; Flags: Precursor && PF13419:Haloacid dehalogenase-like hydrolase	-
Solyc11g008990.2	3001.69	2061.74	0.541807	1.4558	3.42116e-21	6.83585e-20	-	11	3137060	3144216	-	1734	protein_coding	- && O80796.1 RecName: Full=Membrane-associated protein VIPP1, chloroplastic; AltName: Full=Protein VESICLE-INDUCING PROTEIN IN PLASTIDS 1; Flags: Precursor && PF04012:PspA/IM30 family	-
Solyc11g008980.1	541.808	679.574	-0.327345	0.797002	0.00793827	0.025416	-	11	3135526	3136140	-	615	protein_coding	- && O82251.1 RecName: Full=Protein TIC 20-II, chloroplastic; AltName: Full=Translocon at the inner envelope membrane of chloroplasts 20-II; Short=AtTIC20-II; Flags: Precursor && PF16166:Chloroplast import apparatus Tic20-like	-
Solyc11g008960.2	1552.71	1292.85	0.264566	1.20127	0.00155227	0.00604318	-	11	3111217	3120243	-	3535	protein_coding	- && C0LGT1.1 RecName: Full=Probable LRR receptor-like serine/threonine-protein kinase At5g10290; Flags: Precursor && PF08263:Leucine rich repeat N-terminal domain|PF13855:Leucine rich repeat|PF00069:Protein kinase domain	Pkinase
Solyc11g008940.1	45.1436	16.6294	1.44192	2.71682	0.0143967	0.0423643	-	11	3093656	3095614	+	1959	protein_coding	- && Q9STF3.1 RecName: Full=Pentatricopeptide repeat-containing protein At3g46790, chloroplastic; AltName: Full=Protein CHLORORESPIRATORY REDUCTION 2; Flags: Precursor && PF14432:DYW family of nucleic acid deaminases|PF13041:PPR repeat family	-
Solyc11g008900.2	1624.05	899.059	0.854185	1.80774	7.885e-21	1.55545e-19	-	11	3068475	3076953	+	1978	protein_coding	- && Q9SWF9.1 RecName: Full=Zinc finger CCCH domain-containing protein ZFN-like && PF00642:Zinc finger C-x8-C-x5-C-x3-H type (and similar)	zf-CCCH
Solyc11g008890.2	1079.53	1380.69	-0.35558	0.781555	1.14389e-06	7.81358e-06	-	11	3058849	3064078	-	1727	protein_coding	- && Q93Y38.1 RecName: Full=GDT1-like protein 3; Flags: Precursor && -	-
Solyc11g008870.2	849.579	708.78	0.261065	1.19836	0.00362564	0.0128122	-	11	3044614	3049369	-	2232	protein_coding	- && O80585.2 RecName: Full=Methylenetetrahydrofolate reductase 2; Short=AtMTHFR2 && PF02219:Methylenetetrahydrofolate reductase	-
Solyc11g008850.2	225.623	80.5411	1.48954	2.80799	6.33516e-10	6.21166e-09	-	11	3033350	3043313	+	3447	protein_coding	- && Q9FIV6.1 RecName: Full=Protease Do-like 10, mitochondrial; Flags: Precursor && PF13180:PDZ domain|PF13365:Trypsin-like peptidase domain|PF07731:Multicopper oxidase|PF00394:Multicopper oxidase|PF07732:Multicopper oxidase	-
Solyc11g008830.2	0	22.027	-6.82728	0.00880613	4.45365e-06	2.79562e-05	-	11	3017192	3021441	+	1981	protein_coding	- && O04479.1 RecName: Full=LOB domain-containing protein 6; AltName: Full=Protein ASYMMETRIC LEAVES 2 && PF03195:Protein of unknown function DUF260	-
Solyc11g008810.2	201.301	126.95	0.66622	1.58691	0.000752777	0.00314679	-	11	2995238	3004151	+	3166	protein_coding	- && Q8L7S6.1 RecName: Full=Beta-hexosaminidase 3; AltName: Full=Beta-GlcNAcase 3; AltName: Full=Beta-N-acetylhexosaminidase 3; AltName: Full=Beta-hexosaminidase 1; Short=AtHEX1; AltName: Full=N-acetyl-beta-glucosaminidase 3; Flags: Precursor && -	-
Solyc11g008800.2	1144.81	547.074	1.06679	2.09476	9.12732e-24	2.02193e-22	-	11	2977714	2989767	-	6228	protein_coding	- && Q84W55.2 RecName: Full=Type II inositol polyphosphate 5-phosphatase 15; Short=At5PTase15; AltName: Full=Protein FRAGILE FIBER 3 && PF03372:Endonuclease/Exonuclease/phosphatase family	Exo_endo_phos
Solyc11g008770.2	761.974	639.071	0.254263	1.19273	0.00896871	0.028252	-	11	2938098	2950521	-	2841	protein_coding	- && Q9Z2I0.1 RecName: Full=LETM1 and EF-hand domain-containing protein 1, mitochondrial; AltName: Full=Leucine zipper-EF-hand-containing transmembrane protein 1; Flags: Precursor && PF07766:LETM1-like protein	-
Solyc11g008640.2	0.957954	29.5007	-4.84864	0.0347067	2.0822e-05	0.000117728	-	11	2823974	2839543	-	909	protein_coding	- && Q9S7R5.1 RecName: Full=Protein TWIN SISTER of FT; AltName: Full=TFL1-like protein && PF01161:Phosphatidylethanolamine-binding protein	-
Solyc11g008630.2	260.956	760.685	-1.54703	0.342213	1.04923e-22	2.25133e-21	-	11	2820376	2823259	+	1602	protein_coding	- && Q5SMM8.1 RecName: Full=Putrescine hydroxycinnamoyltransferase 1; Short=OsPHT1; AltName: Full=BAHD-like hydroxycinnamoyl transferase HCT3; AltName: Full=Hydroxycinnamoyltransferase 3; Short=OsHCT3 && PF02458:Transferase family	-
Solyc11g008620.2	7377.68	4999.66	0.561313	1.47561	3.45048e-47	1.44733e-45	-	11	2806963	2813931	-	1549	protein_coding	- && P0DKC4.1 RecName: Full=Phosphoglycolate phosphatase 1B, chloroplastic; Flags: Precursor >P0DKC3.1 RecName: Full=Phosphoglycolate phosphatase 1A, chloroplastic; Flags: Precursor && PF13344:Haloacid dehalogenase-like hydrolase|PF13242:HAD-hyrolase-like	-
Solyc11g008540.2	2621.59	2300.68	0.188857	1.13986	0.00350008	0.0124327	-	11	2713505	2724607	+	3907	protein_coding	- && Q3EBC8.2 RecName: Full=Endoribonuclease Dicer homolog 2; AltName: Full=Dicer-like protein 2; Short=AtDCL2 && PF02170:PAZ domain|PF00270:DEAD/DEAH box helicase|PF00636:Ribonuclease III domain|PF03368:Dicer dimerisation domain|PF00271:Helicase conserved C-terminal domain	Ribonuclease_3
Solyc11g008520.2	5140.43	4733.91	0.118255	1.08542	0.00603824	0.0200052	-	11	2674650	2706758	+	8810	protein_coding	- && Q3EBC8.2 RecName: Full=Endoribonuclease Dicer homolog 2; AltName: Full=Dicer-like protein 2; Short=AtDCL2 && PF01781:Ribosomal L38e protein family|PF03368:Dicer dimerisation domain|PF00271:Helicase conserved C-terminal domain|PF00636:Ribonuclease III domain|PF00022:Actin|PF02170:PAZ domain	Actin
Solyc11g008490.2	63.5371	22.1067	1.52574	2.87934	0.000239999	0.00111721	-	11	2667035	2672226	+	3099	protein_coding	- && Q9SS47.2 RecName: Full=Pumilio homolog 4; Short=APUM-4; Short=AtPUM4 && -	-
Solyc11g008480.2	522.063	163.822	1.67334	3.18953	7.33228e-32	2.15136e-30	-	11	2664737	2666613	+	1294	protein_coding	- && F4J7A7.1 RecName: Full=PsbP domain-containing protein 7, chloroplastic; AltName: Full=Photosystem II reaction center PsbP family protein; Flags: Precursor && PF01789:PsbP	-
Solyc11g008470.2	1560.4	1822.34	-0.223842	0.856282	0.00469573	0.0160753	-	11	2646399	2664540	+	4572	protein_coding	- && Q9LFE0.1 RecName: Full=SART-1 family protein DOT2; AltName: Full=Protein DEFECTIVELY ORGANIZED TRIBUTARIES 2; AltName: Full=Protein MERISTEM-DEFECTIVE && PF00085:Thioredoxin|PF01490:Transmembrane amino acid transporter protein|PF03343:SART-1 family	Aa_trans
Solyc11g008430.2	1316.13	680.018	0.951774	1.93425	2.70864e-28	7.05642e-27	-	11	2614126	2621236	-	1067	protein_coding	- && Q9CB01.1 RecName: Full=Ras-related protein RABF1; Short=AtRABF1; AltName: Full=Ras-related protein Ara-6; AltName: Full=Ras-related protein Rab5C; Short=AtRab5C && PF00071:Ras family	Ras
Solyc11g008280.2	3724.97	3384.98	0.138666	1.10089	0.0128916	0.0385553	-	11	2493628	2506361	+	2183	protein_coding	- && P32826.2 RecName: Full=Serine carboxypeptidase-like 49; Flags: Precursor && PF00450:Serine carboxypeptidase	Peptidase_S10
Solyc11g008250.2	5198.92	3735.29	0.47657	1.39143	9.95985e-24	2.20426e-22	-	11	2467772	2484526	-	3048	protein_coding	- && P51281.1 RecName: Full=Uncharacterized protein ycf45; AltName: Full=ORF565 && PF13191:AAA ATPase domain	-
Solyc11g008200.1	35.0632	144.748	-2.03313	0.244325	8.14687e-09	7.15213e-08	-	11	2442774	2444588	-	1815	protein_coding	- && - && PF07690:Major Facilitator Superfamily|PF06813:Nodulin-like	MFS_1
Solyc11g008140.2	374.802	153.898	1.28161	2.4311	4.105e-12	4.87191e-11	-	11	2406770	2413882	+	1826	nontranslating_CDS	- && Q9SCP2.2 RecName: Full=Probable pectate lyase 12; Flags: Precursor && PF00544:Pectate lyase	-
Solyc11g008000.2	1487.16	1852.32	-0.31617	0.803199	1.05561e-05	6.26894e-05	-	11	2205041	2216036	-	3486	protein_coding	- && Q949N0.1 RecName: Full=NAC domain-containing protein 53; Short=ANAC053; AltName: Full=Protein ANTHER INDEHISCENCE FACTOR; AltName: Full=Protein NTM1-like 4 && PF02365:No apical meristem (NAM) protein	NAM
Solyc11g007930.2	2037.64	2735.75	-0.42486	0.744911	1.35984e-15	2.01273e-14	-	11	2152164	2164394	-	810	protein_coding	- && Q9LQQ4.3 RecName: Full=Histone H2B.1; Short=HTB1 && PF00125:Core histone H2A/H2B/H3/H4	Histone
Solyc11g007910.2	435.64	546.71	-0.328468	0.796382	0.00699716	0.0227731	-	11	2133914	2141578	-	3242	protein_coding	- && - && PF13920:Zinc finger, C3HC4 type (RING finger)	-
Solyc11g007860.1	196.923	579.614	-1.56053	0.339027	2.31072e-21	4.66925e-20	-	11	2083283	2083597	+	315	protein_coding	- && - && -	-
Solyc11g007830.2	1660.07	2848.9	-0.778398	0.583014	2.86023e-31	8.2057e-30	-	11	2048309	2053692	+	1461	protein_coding	- && G4LTX4.1 RecName: Full=Phosphoglucan phosphatase DSP4, amyloplastic; AltName: Full=Dual specificity protein phosphatase 4; Short=CsDSP4; Flags: Precursor && PF16561:Glycogen recognition site of AMP-activated protein kinase|PF00782:Dual specificity phosphatase, catalytic domain	DSPc
Solyc11g007810.2	327.261	525.504	-0.684466	0.622236	3.94775e-06	2.50239e-05	-	11	2039152	2041648	+	892	protein_coding	- && - && PF03874:RNA polymerase Rpb4	RNA_pol_Rpb4
Solyc11g007780.2	534.798	662.052	-0.309376	0.806991	0.00612505	0.0202409	-	11	2017879	2025173	+	1541	protein_coding	- && Q8GYE0.2 RecName: Full=SEC12-like protein 1; AltName: Full=Protein PHOSPHATE TRANSPORTER TRAFFIC FACILITATOR 1; Short=PHF-1 && -	-
Solyc11g007770.2	1056.51	1725.88	-0.709207	0.611656	4.65071e-23	1.01003e-21	-	11	1988065	1993765	-	2963	protein_coding	- && Q84WB7.1 RecName: Full=Glycosyltransferase family protein 64 protein C5; Short=GT64 C5 && -	-
Solyc11g007760.2	484.9	310.502	0.643783	1.56242	7.52101e-06	4.56804e-05	-	11	1974794	1984133	-	3938	protein_coding	- && Q4V3C8.1 RecName: Full=3-phosphoinositide-dependent protein kinase 2; Short=AtPDK2 && PF00069:Protein kinase domain|PF01980:Uncharacterised protein family UPF0066	Pkinase
Solyc11g007720.2	764.332	1009.71	-0.402025	0.756795	3.88773e-06	2.46637e-05	-	11	1945917	1963415	-	2621	protein_coding	- && Q0WQF7.2 RecName: Full=Dihydrolipoyllysine-residue acetyltransferase component 1 of pyruvate dehydrogenase complex, mitochondrial; AltName: Full=Dihydrolipoamide S-acetyltransferase component 1 of pyruvate dehydrogenase complex; AltName: Full=Pyruvate dehydrogenase complex component E2 1; Short=PDC-E2 1; Short=PDCE2 1; Flags: Precursor && -	-
Solyc11g007700.2	245.307	416.823	-0.762495	0.589476	9.81211e-06	5.85853e-05	-	11	1934635	1941826	-	2480	protein_coding	- && Q5HZ60.1 RecName: Full=mRNA cap guanine-N7 methyltransferase 2; AltName: Full=mRNA (guanine-N(7)-)-methyltransferase 2; AltName: Full=mRNA cap methyltransferase 2 && PF03291:mRNA capping enzyme	-
Solyc11g007670.2	463.302	270.724	0.775846	1.71219	8.38407e-09	7.35481e-08	-	11	1895604	1910879	+	3293	nontranslating_CDS	- && F4J3T8.1 RecName: Full=Phosphatidylinositol-3-phosphatase myotubularin-1; Short=AtMTM1; AltName: Full=Phosphatidylinositol-3,5-bisphosphate 3-phosphatase; AltName: Full=Phosphatidylinositol-3-phosphate phosphatase && PF06602:Myotubularin-like phosphatase domain	-
Solyc11g007530.2	40.4692	105.421	-1.38531	0.382808	0.000557911	0.00240177	-	11	1787335	1791121	+	1106	protein_coding	- && Q6NKR1.1 RecName: Full=RING-H2 finger protein ATL28; AltName: Full=RING-type E3 ubiquitin transferase ATL28 && PF13639:Ring finger domain	-
Solyc11g007510.2	1326.96	529.63	1.32653	2.50799	4.78307e-33	1.43975e-31	-	11	1769414	1774948	+	2587	protein_coding	- && - && -	-
Solyc11g007420.1	604.587	410.931	0.558	1.47223	1.29275e-06	8.77876e-06	-	11	1746244	1746633	-	390	protein_coding	- && D7SFH9.1 RecName: Full=Protein SUPPRESSOR OF NPR1-1 CONSTITUTIVE 4; Includes: RecName: Full=Glycerophosphodiester phosphodiesterase protein kinase domain-containing GDPDL2; AltName: Full=Glycerophosphodiester phosphodiesterase-like 2; Short=ATGDPDL2; Includes: RecName: Full=LEAF RUST 10 DISEASE-RESISTANCE LOCUS RECEPTOR-LIKE PROTEIN KINASE-like 2.6; AltName: Full=Probable receptor-like serin…	-
Solyc11g007360.1	178.25	92.7501	0.941962	1.92114	1.42883e-05	8.29456e-05	-	11	1725532	1726296	+	765	protein_coding	- && - && PF08268:F-box associated domain	-
Solyc11g007340.2	703.645	551.913	0.350805	1.27527	0.00325724	0.0116826	-	11	1716379	1723220	+	5468	protein_coding	- && F8WKW8.1 RecName: Full=Beta-D-glucosyl crocetin beta-1,6-glucosyltransferase; AltName: Full=UDP-glucose glucosyltransferase 9; Short=GjUGT9; AltName: Full=UDP-glycosyltransferase 94E5 && -	-
Solyc11g007270.2	1095.88	539.239	1.02227	2.03111	2.26235e-25	5.35908e-24	-	11	1651666	1658383	-	3326	protein_coding	- && Q9FK88.1 RecName: Full=Alkaline/neutral invertase E, chloroplastic; Short=A/N-INVE; Flags: Precursor && PF12899:Alkaline and neutral invertase	-
Solyc11g007250.2	53.412	128.199	-1.25749	0.418272	0.000129815	0.000635082	-	11	1647905	1649860	-	1433	protein_coding	- && Q9SJM3.1 RecName: Full=Serine/threonine-protein kinase KIPK2 && PF00069:Protein kinase domain	Pkinase
Solyc11g007200.2	2830.47	1801.69	0.650808	1.57005	9.70016e-27	2.40056e-25	-	11	1621883	1624325	+	804	protein_coding	- && O82089.1 RecName: Full=Copper transport protein CCH; AltName: Full=Copper chaperone CCH && PF00403:Heavy-metal-associated domain	HMA
Solyc11g007190.1	174.02	265.865	-0.611039	0.654725	0.000593691	0.00254214	-	11	1616547	1616759	-	213	protein_coding	- && - && -	-
Solyc11g007150.2	10.8696	0	5.99519	63.7868	0.00457062	0.0156979	-	11	1596516	1596596	-	81	protein_coding	- && - && -	-
Solyc11g007130.2	765.384	1181.91	-0.627043	0.647502	8.99667e-15	1.27323e-13	-	11	1581973	1588571	+	3214	protein_coding	- && - && PF07690:Major Facilitator Superfamily	MFS_1
Solyc11g007090.2	764.755	524.478	0.545061	1.45908	3.02861e-06	1.9528e-05	-	11	1549972	1566916	+	2870	protein_coding	- && B9RAJ0.2 RecName: Full=Probable aspartyl aminopeptidase && PF02127:Aminopeptidase I zinc metalloprotease (M18)	Peptidase_M18
Solyc11g007080.1	136.51	255.695	-0.906597	0.533442	1.70836e-06	1.13653e-05	-	11	1546609	1548777	-	759	protein_coding	- && Q54QY3.1 RecName: Full=Protein YIPF5 homolog && PF04893:Yip1 domain	-
Solyc11g006990.2	483.991	294.518	0.717695	1.64455	4.48216e-06	2.81124e-05	-	11	1486680	1489869	-	1761	protein_coding	- && Q940H3.1 RecName: Full=Protein trichome birefringence-like 36 && PF13839:GDSL/SGNH-like Acyl-Esterase family found in Pmr5 and Cas1p|PF14416:PMR5 N terminal Domain	-
Solyc11g006970.2	685.627	872.409	-0.34721	0.786103	0.000309514	0.00140646	-	11	1477720	1483979	+	1649	protein_coding	- && Q9LZ23.1 RecName: Full=ACT domain-containing protein ACR12; AltName: Full=Protein ACT DOMAIN REPEATS 12; Flags: Precursor && -	-
Solyc11g006960.2	739.555	1010.87	-0.453033	0.730505	4.75355e-05	0.000252429	-	11	1457627	1469594	-	5211	protein_coding	- && - && -	-
Solyc11g006950.2	19.3178	2.22669	3.13547	8.78758	0.00354166	0.0125574	-	11	1452208	1453087	-	517	protein_coding	- && Q9FFP8.1 RecName: Full=Defensin-like protein 6; AltName: Full=Low-molecular-weight cysteine-rich protein 74; Short=Protein LCR74; AltName: Full=Plant defensin 2.5; Flags: Precursor && PF00304:Gamma-thionin family	-
Solyc11g006900.1	73.2275	135.958	-0.887516	0.540544	0.00430657	0.0148724	-	11	1427715	1428311	+	597	protein_coding	- && - && -	-
Solyc11g006870.1	74.2954	147.314	-0.983744	0.505666	0.000416247	0.00184278	-	11	1414942	1415340	-	399	protein_coding	- && - && PF10639:Putative transmembrane family 234	-
Solyc11g006820.2	1677.31	2117.22	-0.33566	0.792422	6.12909e-06	3.76893e-05	-	11	1390130	1393077	-	709	protein_coding	- && O82221.1 RecName: Full=Probable small nuclear ribonucleoprotein G; Short=snRNP-G; AltName: Full=Sm protein G; Short=Sm-G; Short=SmG && -	-
Solyc11g006780.2	1179.5	1729.2	-0.553182	0.681515	4.64254e-14	6.31266e-13	-	11	1362311	1367656	+	1151	protein_coding	- && Q9M376.1 RecName: Full=Vesicle-associated membrane protein 727; Short=AtVAMP727 && PF00957:Synaptobrevin|PF13774:Regulated-SNARE-like domain	-
Solyc11g006770.2	1636.33	1937.91	-0.244483	0.844118	6.12613e-05	0.000318924	-	11	1356548	1361356	+	2155	protein_coding	- && Q9ZVJ2.1 RecName: Full=Uncharacterized protein At2g38710 && PF01871:AMMECR1	-
Solyc11g006690.1	3579.79	3884.05	-0.118195	0.92134	0.010266	0.0317026	-	11	1295535	1295969	-	435	protein_coding	- && P49215.3 RecName: Full=40S ribosomal protein S17 && PF00833:Ribosomal S17	-
Solyc11g006680.2	615.059	444.749	0.46824	1.38342	0.000326721	0.00147768	-	11	1284557	1294070	-	3042	protein_coding	- && Q0WMY5.1 RecName: Full=Pentatricopeptide repeat-containing protein At5g04810, chloroplastic; AltName: Full=Maize PPR4 homolog; Short=AtPPR4; Flags: Precursor && PF13041:PPR repeat family|PF12854:PPR repeat|PF00076:RNA recognition motif. (a.k.a. RRM, RBD, or RNP domain)	RRM_1
Solyc11g006650.2	110.406	63.2466	0.80358	1.74543	0.00357067	0.0126506	-	11	1258757	1261970	-	2753	nontranslating_CDS	- && Q9SVD0.1 RecName: Full=Protein SMAX1-LIKE 3; Short=AtSMXL3 && -	-
Solyc11g006640.2	194.939	127.487	0.610867	1.52718	0.0087702	0.027698	-	11	1242284	1247330	+	3215	protein_coding	- && Q60CZ8.1 RecName: Full=Putative late blight resistance protein homolog R1A-10 >Q6L438.2 RecName: Full=Putative late blight resistance protein homolog R1A-6 && PF00931:NB-ARC domain	NB-ARC
Solyc11g006635.1	200.05	37.8001	2.39648	5.26517	6.01931e-15	8.62903e-14	-	11	1241050	1241618	+	192	protein_coding	- && - && -	-
Solyc11g006630.1	70.2201	29.3948	1.25892	2.39316	0.00295157	0.0107188	-	11	1237332	1240207	+	2577	protein_coding	- && Q6L3Z4.2 RecName: Full=Putative late blight resistance protein homolog R1B-12 && PF00931:NB-ARC domain	NB-ARC
Solyc11g006590.2	726.243	1139.09	-0.650654	0.636991	4.11212e-10	4.11354e-09	-	11	1217074	1221862	+	3263	protein_coding	- && O65782.1 RecName: Full=Cytochrome P450 83B1; AltName: Full=Protein ALTERED TRYPTOPHAN REGULATION 4; AltName: Full=Protein RED ELONGATED 1; AltName: Full=Protein SUPERROOT 2 && PF00067:Cytochrome P450	p450
Solyc11g006470.2	910.576	1162.61	-0.351252	0.783903	4.03775e-05	0.000217348	-	11	1157255	1163495	+	2563	protein_coding	- && - && -	-
Solyc11g006400.2	116.162	172.672	-0.571474	0.672929	0.0117327	0.0355197	-	11	1102175	1106965	+	1149	protein_coding	- && - && PF02330:Mitochondrial glycoprotein	-
Solyc11g006350.1	169.403	287.144	-0.764007	0.588859	0.00280543	0.0102408	-	11	1068942	1070075	-	1134	protein_coding	- && P49077.2 RecName: Full=Aspartate carbamoyltransferase, chloroplastic; AltName: Full=Aspartate transcarbamylase; Short=ATCase; Flags: Precursor && PF02729:Aspartate/ornithine carbamoyltransferase, carbamoyl-P binding domain|PF00185:Aspartate/ornithine carbamoyltransferase, Asp/Orn binding domain	-
Solyc11g006300.2	1145.45	268.186	2.09393	4.26908	4.72739e-86	3.41165e-84	-	11	1024634	1026908	-	1124	protein_coding	- && Q55C17.1 RecName: Full=Very-long-chain enoyl-CoA reductase; AltName: Full=Synaptic glycoprotein SC2-like protein; AltName: Full=Trans-2,3-enoyl-CoA reductase; Short=TER && PF02544:3-oxo-5-alpha-steroid 4-dehydrogenase	-
Solyc11g006290.2	599.405	227.083	1.40212	2.64289	1.13907e-20	2.22996e-19	-	11	1022182	1023835	-	950	protein_coding	- && Q2QDF6.1 RecName: Full=Steroid 5-alpha-reductase DET2; Short=GhDET2 && PF02544:3-oxo-5-alpha-steroid 4-dehydrogenase	-
Solyc11g006270.2	35.1391	82.153	-1.22145	0.428851	0.000481691	0.00210313	-	11	1008272	1012768	-	2289	protein_coding	- && Q28891.1 RecName: Full=3-oxo-5-alpha-steroid 4-dehydrogenase 1; AltName: Full=SR type 1; AltName: Full=Steroid 5-alpha-reductase 1; Short=S5AR 1 && PF02544:3-oxo-5-alpha-steroid 4-dehydrogenase	-
Solyc11g006250.2	41.615	126.219	-1.59752	0.330444	3.15899e-06	2.03348e-05	-	11	1004268	1007170	+	1460	protein_coding	- && Q8LB81.1 RecName: Full=GDSL esterase/lipase At5g33370; AltName: Full=Extracellular lipase At5g33370; Flags: Precursor && PF00657:GDSL-like Lipase/Acylhydrolase	Lipase_GDSL
Solyc11g006230.2	441.351	1288.05	-1.54864	0.341831	1.91379e-49	8.39106e-48	-	11	980840	985500	-	1942	protein_coding	- && Q8L8A5.1 RecName: Full=GRF1-interacting factor 1; Short=AtGIF1; AltName: Full=Protein ANGUSTIFOLIA 3; AltName: Full=Transcription coactivator GIF1 && PF05030:SSXT protein (N-terminal region)	SSXT
Solyc11g006210.2	88.392	145.711	-0.718833	0.607589	0.00307651	0.0111185	-	11	958525	959827	+	910	protein_coding	- && F4K5J1.2 RecName: Full=Myosin-17; AltName: Full=Myosin XI K; Short=AtXIK && -	-
Solyc11g006180.2	594.32	769.389	-0.371675	0.772885	0.00045239	0.00198614	-	11	924174	930071	-	3017	protein_coding	- && Q9ZTP3.1 RecName: Full=Protein EIN4; Short=AtEIN4; AltName: Full=Protein ETHYLENE INSENSITIVE 4 && PF00072:Response regulator receiver domain|PF01590:GAF domain	Response_reg
Solyc11g006145.1	58.6624	10.7256	2.46337	5.51502	1.38452e-05	8.0575e-05	-	11	909187	910307	-	279	protein_coding	- && - && -	-
Solyc11g006115.1	277.585	33.478	3.05512	8.31155	3.52393e-31	1.00601e-29	-	11	899444	904148	-	526	protein_coding	- && Q9ZTP3.1 RecName: Full=Protein EIN4; Short=AtEIN4; AltName: Full=Protein ETHYLENE INSENSITIVE 4 && -	-
Solyc11g006070.2	675.844	1107.2	-0.712807	0.610132	6.33567e-15	9.07696e-14	-	11	861881	862408	-	528	protein_coding	- && Q38867.2 RecName: Full=Peptidyl-prolyl cis-trans isomerase CYP19-3; Short=PPIase CYP19-3; AltName: Full=Cyclophilin of 19 kDa 3; AltName: Full=Cyclophilin-4; AltName: Full=Rotamase cyclophilin-2 && PF00160:Cyclophilin type peptidyl-prolyl cis-trans isomerase/CLD	Pro_isomerase
Solyc11g006040.2	253.045	121.132	1.0617	2.08739	1.05133e-08	9.11258e-08	-	11	845786	849528	-	3073	protein_coding	- && P43298.1 RecName: Full=Receptor protein kinase TMK1; AltName: Full=BARK1-like kinase 1; AltName: Full=Transmembrane kinase 1; Flags: Precursor && PF08263:Leucine rich repeat N-terminal domain|PF00069:Protein kinase domain	Pkinase
Solyc11g006020.2	9150.41	3959.46	1.20835	2.31073	7.13159e-253	1.46658e-250	-	11	822773	824468	-	796	protein_coding	- && Q9S829.1 RecName: Full=NAD(P)H-quinone oxidoreductase subunit O, chloroplastic; AltName: Full=NAD(P)H dehydrogenase subunit O; Short=NDH subunit O; Short=NDH-O; AltName: Full=NADH-plastoquinone oxidoreductase subunit O; Flags: Precursor && PF11910:Cyanobacterial and plant NDH-1 subunit O	-
Solyc11g005980.2	14.4804	0	6.40456	84.7157	0.000153326	0.000739979	-	11	776841	783348	+	2646	protein_coding	- && Q3B724.1 RecName: Full=Callose synthase 5; AltName: Full=1,3-beta-glucan synthase; AltName: Full=Protein GLUCAN SYNTHASE-LIKE 2; AltName: Full=Protein LESS ADHERENT POLLEN 1 && PF14288:1,3-beta-glucan synthase subunit FKS1, domain-1|PF04652:Vta1 like	DUF605
Solyc11g005880.2	686.874	994.601	-0.534149	0.690566	4.48965e-08	3.65559e-07	-	11	704703	709422	-	663	protein_coding	- && Q9LZI6.1 RecName: Full=NADH dehydrogenase [ubiquinone] iron-sulfur protein 5-B && -	-
Solyc11g005720.1	62.3154	107.244	-0.788389	0.57899	0.0130621	0.0389749	-	11	572336	573031	-	696	protein_coding	- && Q8LGD5.2 RecName: Full=Protein MKS1; AltName: Full=Protein MAP kinase 4 substrate 1; AltName: Full=VQ motif-containing protein 21; Short=AtVQ21 && PF05678:VQ motif	-
Solyc11g005700.1	101.826	202.374	-0.989855	0.503528	0.000202113	0.000955585	-	11	547502	548764	+	1263	protein_coding	- && Q9FLF4.1 RecName: Full=U-box domain-containing protein 27; AltName: Full=Plant U-box protein 27 && PF04564:U-box domain	U-box
Solyc11g005680.2	9965.22	8980.42	0.150274	1.10978	3.44463e-06	2.20149e-05	-	11	502073	504855	-	988	protein_coding	- && P34788.1 RecName: Full=40S ribosomal protein S18 && -	-
Solyc11g005560.2	111.31	53.9735	1.04089	2.0575	0.000665882	0.00281199	-	11	418624	426098	+	4179	protein_coding	- && O48947.1 RecName: Full=Cellulose synthase A catalytic subunit 2 [UDP-forming]; Short=AtCesA2; Short=Ath-A && PF14569:Zinc-binding RING-finger|PF03552:Cellulose synthase	-
Solyc11g005460.2	852.84	490.498	0.797311	1.73786	2.94575e-13	3.79875e-12	-	11	367074	378635	+	1615	protein_coding	- && - && PF03127:GAT domain|PF00790:VHS domain	-
Solyc11g005380.2	582.966	1082.39	-0.891827	0.538931	9.21057e-21	1.81232e-19	-	11	303996	306518	+	2379	protein_coding	- && Q39117.1 RecName: Full=Trihelix transcription factor GT-2; AltName: Full=Trihelix DNA-binding protein GT-2 && -	-
Solyc11g005340.2	697.153	172.122	2.01905	4.05317	2.23038e-41	8.13652e-40	-	11	269286	273046	-	1586	protein_coding	- && Q5M755.1 RecName: Full=Probable plastid-lipid-associated protein 7, chloroplastic; AltName: Full=Fibrillin-5; Flags: Precursor && PF04755:PAP_fibrillin	-
Solyc11g005220.2	1147.91	1603.84	-0.482847	0.715564	9.02272e-10	8.71446e-09	-	11	187947	192781	+	871	protein_coding	- && O23685.1 RecName: Full=AP-1 complex subunit sigma-2; AltName: Full=Adaptor AP-1 19 kDa protein; AltName: Full=Adaptor protein complex AP-1 sigma-2 subunit; AltName: Full=Adaptor-related protein complex 1 sigma-2 subunit; AltName: Full=Clathrin assembly protein complex 1 sigma-2 small chain; AltName: Full=Clathrin assembly small subunit protein AP19-2; Short=AtAP19-2; AltName: Full=Sigma 2 su…	-
Solyc11g005190.2	457.78	91.9853	2.31586	4.97902	1.73101e-42	6.48794e-41	-	11	162765	164090	+	981	protein_coding	- && Q9FFA7.1 RecName: Full=WD repeat-containing protein RUP2; AltName: Full=Protein EARLY FLOWERING BY OVEREXPRESSION 2; AltName: Full=Protein EPRESSOR OF UV-B PHOTOMORPHOGENESIS 2 && -	-
Solyc11g005170.2	5946.24	7289.35	-0.29386	0.815717	8.0869e-14	1.08438e-12	-	11	147272	156936	+	2326	protein_coding	- && Q5RC80.1 RecName: Full=RNA-binding protein 39; AltName: Full=RNA-binding motif protein 39 && PF13893:RNA recognition motif. (a.k.a. RRM, RBD, or RNP domain)|PF00076:RNA recognition motif. (a.k.a. RRM, RBD, or RNP domain)|PF15519:linker between RRM2 and RRM3 domains in RBM39 protein|PF10243:Microtubule-binding protein MIP-T3	RRM_1
Solyc11g005140.1	154.937	237.114	-0.615658	0.652632	0.00140271	0.00551794	-	11	128952	130721	+	1770	protein_coding	- && P0C896.1 RecName: Full=Pentatricopeptide repeat-containing protein At3g02650, mitochondrial; Flags: Precursor && PF13041:PPR repeat family	-
Solyc11g005110.2	678.535	815.501	-0.266441	0.831368	0.0129261	0.0386288	-	11	91983	109326	-	2820	protein_coding	- && Q9ATE5.1 RecName: Full=MADS-box protein FBP24; AltName: Full=Floral-binding protein 24 && PF01486:K-box region|PF00397:WW domain|PF00319:SRF-type transcription factor (DNA-binding and dimerisation domain)	SRF-TF
Solyc11g005090.2	77.8477	32.1908	1.27116	2.41356	0.00179299	0.00689141	-	11	66979	74099	-	4998	protein_coding	- && Q9C6Y3.1 RecName: Full=Cyclin-A1-1; AltName: Full=G2/mitotic-specific cyclin-A1-1; Short=CycA1;1 && -	-
Solyc11g005015.1	1235.71	1006.46	0.295333	1.22717	0.00164533	0.00636812	-	11	22166	32136	-	2352	protein_coding	- && D8WUA4.1 RecName: Full=Protein translocase subunit SECA2, chloroplastic; Flags: Precursor && PF07516:SecA Wing and Scaffold domain	-
Solyc11g005010.2	431.004	327.599	0.397251	1.317	0.00594227	0.019721	-	11	15483	19825	-	1343	protein_coding	- && Q9NU19.3 RecName: Full=TBC1 domain family member 22B && PF00566:Rab-GTPase-TBC domain	TBC
Solyc10g086780.2	730.305	888.595	-0.283645	0.821513	0.00813576	0.0259803	-	10	65624488	65628087	+	2111	protein_coding	- && D4N502.1 RecName: Full=Codeine O-demethylase && PF14226:non-haem dioxygenase in morphine synthesis N-terminal|PF03171:2OG-Fe(II) oxygenase superfamily	2OG-FeII_Oxy
Solyc10g086730.2	7839.04	3621.57	1.11409	2.16459	1.28576e-177	1.83303e-175	-	10	65599859	65602156	+	1912	protein_coding	- && O64422.1 RecName: Full=Fructose-1,6-bisphosphatase, chloroplastic; Short=FBPase; AltName: Full=D-fructose-1,6-bisphosphate 1-phosphohydrolase; Flags: Precursor && PF00316:Fructose-1-6-bisphosphatase	-
Solyc10g086720.2	185.182	12.2616	3.90841	15.0159	1.40138e-28	3.69221e-27	-	10	65596964	65599481	+	1859	protein_coding	- && P25851.2 RecName: Full=Fructose-1,6-bisphosphatase, chloroplastic; Short=FBPase; AltName: Full=D-fructose-1,6-bisphosphate 1-phosphohydrolase; Flags: Precursor && PF00316:Fructose-1-6-bisphosphatase	-
Solyc10g086690.2	27.4054	87.836	-1.67094	0.314049	3.16143e-05	0.000173267	-	10	65581571	65584923	+	1413	protein_coding	- && Q9M325.1 RecName: Full=Phosphatidylinositol:ceramide inositolphosphotransferase 1; AltName: Full=Inositol-phosphorylceramide synthase 1; Short=AtIPCS1; Short=IPC synthase 1; AltName: Full=Protein ERH1-like2; AltName: Full=Sphingolipid synthase 1 && PF14360:PAP2 superfamily C-terminal	-
Solyc10g086680.1	111.607	47.9468	1.21857	2.32715	8.3406e-05	0.000423555	-	10	65576479	65577183	-	705	protein_coding	- && P19243.1 RecName: Full=18.1 kDa class I heat shock protein; AltName: Full=HSP 18.1 && PF00011:Hsp20/alpha crystallin family	-
Solyc10g086660.2	714.112	980.014	-0.456888	0.728556	2.95761e-07	2.17084e-06	-	10	65562434	65566064	-	2598	protein_coding	- && Q9LZN0.1 RecName: Full=Rop guanine nucleotide exchange factor 7; Short=AtRopGEF7; AltName: Full=Rho of plants guanine nucleotide exchange factor 7 && PF03759:PRONE (Plant-specific Rop nucleotide exchanger)	DUF315
Solyc10g086640.2	126.098	342.611	-1.44347	0.367682	1.14197e-13	1.51554e-12	-	10	65538897	65544112	-	3384	protein_coding	- && Q9LZM8.1 RecName: Full=BEL1-like homeodomain protein 9; Short=BEL1-like protein 9; AltName: Full=Protein BELLRINGER; AltName: Full=Protein LARSON; AltName: Full=Protein PENNYWISE; AltName: Full=Protein REPLUMLESS; AltName: Full=Protein VAAMANA && PF05920:Homeobox KN domain|PF07526:Associated with HOX	POX
Solyc10g086620.2	58.5013	26.9016	1.11844	2.17113	0.00958903	0.0299141	-	10	65513526	65516294	+	1104	protein_coding	- && Q9LHT0.1 RecName: Full=Tropinone reductase homolog At5g06060 && PF00106:short chain dehydrogenase	adh_short
Solyc10g086600.2	45.282	95.6395	-1.07924	0.473276	0.00109475	0.00440211	-	10	65493299	65495421	-	1570	protein_coding	- && Q9FK76.1 RecName: Full=Subtilisin-like protease SBT5.6; AltName: Full=Subtilase subfamily 5 member 6; Short=AtSBT5.6; Flags: Precursor && PF00082:Subtilase family|PF05922:Peptidase inhibitor I9	Peptidase_S8
Solyc10g086580.2	198503	69485.6	1.51438	2.85676	0	0	-	10	65486787	65489640	-	1756	protein_coding	- && O49074.1 RecName: Full=Ribulose bisphosphate carboxylase/oxygenase activase, chloroplastic; Short=RA; Short=RuBisCO activase; Flags: Precursor && PF00004:ATPase family associated with various cellular activities (AAA)	AAA
Solyc10g086570.3	8400.52	505.196	4.05636	16.6374	0	0	-	10	65482767	65483435	-	586	protein_coding	- && - && -	-
Solyc10g086565.1	573.748	89.1322	2.68372	6.42511	4.72962e-44	1.83484e-42	-	10	65477131	65481540	-	1709	protein_coding	- && Q93VV0.1 RecName: Full=Probable protein S-acyltransferase 16; AltName: Full=Probable palmitoyltransferase At3g09320; AltName: Full=Zinc finger DHHC domain-containing protein At3g09320 && PF01529:DHHC palmitoyltransferase	-
Solyc10g086550.2	1359.98	1186.64	0.196206	1.14568	0.0160372	0.0465492	-	10	65449162	65469107	-	4619	protein_coding	- && Q0DHL4.1 RecName: Full=ATP-dependent zinc metalloprotease FTSH 8, mitochondrial; Short=OsFTSH8; Flags: Precursor && PF00004:ATPase family associated with various cellular activities (AAA)|PF06480:FtsH Extracellular|PF01434:Peptidase family M41	AAA
Solyc10g086500.1	226.636	402.895	-0.833877	0.56102	4.54349e-06	2.84817e-05	DET2	10	65427777	65428550	+	774	protein_coding	- && Q5K2N1.1 RecName: Full=Steroid 5-alpha-reductase DET2; Short=LeDET2 && PF02544:3-oxo-5-alpha-steroid 4-dehydrogenase	-
Solyc10g086420.1	1372.38	1658.22	-0.272426	0.827926	0.000956452	0.00390341	-	10	65365178	65366680	-	1503	protein_coding	- && - && -	-
Solyc10g086410.3	1323.03	1917.98	-0.535671	0.689838	8.46734e-15	1.20345e-13	-	10	65359904	65363233	+	2329	protein_coding	- && P27322.1 RecName: Full=Heat shock cognate 70 kDa protein 2 && PF00012:Hsp70 protein	HSP70
Solyc10g086400.2	4378.13	4960.53	-0.180938	0.882129	0.000163644	0.00078537	-	10	65353642	65358776	+	1473	protein_coding	- && Q8L773.1 RecName: Full=THO complex subunit 4A; AltName: Full=ALYREF homolog 1; Short=AtALY1 && PF13865:C-terminal duplication domain of Friend of PRMT1|PF00076:RNA recognition motif. (a.k.a. RRM, RBD, or RNP domain)	RRM_1
Solyc10g086390.2	131.372	9.98247	3.70071	13.0024	7.25843e-17	1.16405e-15	-	10	65347438	65349759	-	1359	protein_coding	- && Q6RVV4.1 RecName: Full=Short-chain dehydrogenase TIC 32, chloroplastic; AltName: Full=Translocon at the inner envelope membrane of chloroplasts 32; Short=PsTIC32 && PF00106:short chain dehydrogenase	adh_short
Solyc10g086280.2	933.667	2202.01	-1.23916	0.423619	1.17956e-55	5.66333e-54	-	10	65280996	65282752	-	1420	protein_coding	- && Q9SJL2.2 RecName: Full=Heavy metal-associated isoprenylated plant protein 5; Short=AtHIP05; AltName: Full=Farnesylated protein 2; Short=AtFP2; Flags: Precursor && PF00403:Heavy-metal-associated domain	HMA
Solyc10g086250.2	1590.32	762.852	1.06013	2.08511	1.5843e-31	4.58481e-30	-	10	65256085	65258430	-	1616	protein_coding	- && Q9FNV9.1 RecName: Full=Transcription factor MYB113; AltName: Full=Myb-related protein 113; Short=AtMYB113 && PF00249:Myb-like DNA-binding domain	Myb_DNA-binding
Solyc10g086220.2	3398.54	2889.97	0.234163	1.17622	1.17556e-05	6.91409e-05	OPR1	10	65243936	65245324	-	1187	protein_coding	- && Q9XG54.1 RecName: Full=12-oxophytodienoate reductase 1; AltName: Full=12-oxophytodienoate-10,11-reductase 1; Short=OPDA-reductase 1; AltName: Full=LeOPR1 && PF00724:NADH:flavin oxidoreductase / NADH oxidase family	Oxidored_FMN
Solyc10g086180.2	1016.17	578.128	0.814728	1.75897	8.98602e-13	1.11429e-11	-	10	65221133	65224831	+	2598	protein_coding	- && P35513.2 RecName: Full=Phenylalanine ammonia-lyase && PF00221:Aromatic amino acid lyase	-
Solyc10g086170.1	980.666	309.347	1.66223	3.16505	2.08844e-38	7.16855e-37	-	10	65206385	65207665	-	1281	protein_coding	- && Q9FR37.1 RecName: Full=Amidase 1; Short=AtAMI1; AltName: Full=Translocon at the outer membrane of chloroplasts 64-I; Short=AtTOC64-I && PF01425:Amidase	Amidase
Solyc10g086150.2	2142.33	1823.65	0.23245	1.17483	0.00125854	0.00499761	-	10	65201133	65203406	-	1367	protein_coding	- && Q08937.1 RecName: Full=29 kDa ribonucleoprotein B, chloroplastic; AltName: Full=CP29B; Flags: Precursor && PF00076:RNA recognition motif. (a.k.a. RRM, RBD, or RNP domain)	RRM_1
Solyc10g086020.2	4384.07	5026.22	-0.197111	0.872295	5.68267e-07	4.03095e-06	-	10	65129330	65150482	-	4350	protein_coding	- && Q9ZQC5.1 RecName: Full=Interactor of constitutive active ROPs 2, chloroplastic; AltName: Full=ROP-interactive partner 2; Flags: Precursor && PF00612:IQ calmodulin-binding motif|PF00164:Ribosomal protein S12/S23	Ribosomal_S12
Solyc10g085990.2	327.851	240.59	0.448394	1.36452	0.0143316	0.0422047	-	10	65102197	65106750	-	1240	protein_coding	- && Q0WRY5.1 RecName: Full=Serine/threonine-protein kinase CDL1; AltName: Full=Protein CDG1-like 1 && PF07714:Protein tyrosine kinase	Pkinase_Tyr
Solyc10g085980.2	927.295	712.958	0.379907	1.30126	0.000130826	0.000639761	-	10	65093109	65101519	+	1816	protein_coding	- && F4JZG9.1 RecName: Full=Thylakoid membrane protein TERC, chloroplastic; AltName: Full=Protein PIGMENT DEFECTIVE 149; AltName: Full=Protein TELLURITE RESISTANCE C; Short=AtTerC; Flags: Precursor && PF03741:Integral membrane protein TerC family	-
Solyc10g085970.2	1040.69	1286.99	-0.307706	0.807926	0.000216049	0.00101589	-	10	65088816	65092944	-	1934	protein_coding	- && - && -	-
Solyc10g085920.2	565.531	437.905	0.369113	1.29156	0.00580438	0.0193075	-	10	65057189	65062881	-	2300	protein_coding	- && Q8VZC0.1 RecName: Full=UDP-glucuronic acid decarboxylase 1; AltName: Full=UDP-XYL synthase 1; AltName: Full=UDP-glucuronate decarboxylase 1; Short=UGD; Short=UXS-1 && PF16363:GDP-mannose 4,6 dehydratase	-
Solyc10g085910.2	2302.16	1978.08	0.218557	1.16357	0.000101155	0.000505948	-	10	65052250	65055082	-	1332	protein_coding	- && Q58FZ0.1 RecName: Full=Protein SODIUM POTASSIUM ROOT DEFECTIVE 2; Short=NaKR2; AltName: Full=Heavy metal-associated plant protein 3; Short=AtHPP03 && PF00403:Heavy-metal-associated domain	HMA
Solyc10g085870.1	1731.92	370.901	2.22412	4.67226	3.28181e-103	2.91079e-101	-	10	65037326	65038786	+	1461	protein_coding	- && Q9ZQ96.1 RecName: Full=UDP-glycosyltransferase 73C3 && PF00201:UDP-glucoronosyl and UDP-glucosyl transferase	UDPGT
Solyc10g085830.2	1814.75	981.392	0.887278	1.84968	2.91503e-17	4.80082e-16	-	10	65022095	65024774	+	1385	protein_coding	- && Q9XGW0.1 RecName: Full=Caffeic acid 3-O-methyltransferase 1; Short=CAOMT-1; Short=COMT-1; AltName: Full=S-adenosysl-L-methionine:caffeic acid 3-O-methyltransferase 1 && PF00891:O-methyltransferase	-
Solyc10g085680.2	1014.12	395.49	1.35968	2.56629	4.10114e-38	1.39331e-36	-	10	64906616	64910865	-	2456	protein_coding	- && Q9LZV4.1 RecName: Full=Serine/threonine-protein kinase STN8, chloroplastic; AltName: Full=Protein STATE TRANSITION 8; Flags: Precursor && PF00069:Protein kinase domain	Pkinase
Solyc10g085620.2	568.194	385.178	0.561836	1.47615	8.93044e-06	5.36103e-05	-	10	64862042	64864805	-	1777	protein_coding	- && Q9SQQ9.1 RecName: Full=Myb-related protein 2; AltName: Full=Myb family transcription factor PHL9; AltName: Full=Protein NITROGEN STARVATION RESPONSE 1; Short=AtNSR1; AltName: Full=Protein PHR1-LIKE 9 && PF00249:Myb-like DNA-binding domain|PF14379:MYB-CC type transfactor, LHEQLE motif	Myb_DNA-binding
Solyc10g085610.2	52.8573	129.072	-1.2839	0.410683	6.90724e-05	0.00035659	-	10	64852728	64857572	-	2263	protein_coding	- && Q9LFA4.1 RecName: Full=IQ domain-containing protein IQM3; AltName: Full=IQ motif-containing protein 3 && -	-
Solyc10g085560.2	841.646	1034.97	-0.297468	0.813679	0.000681616	0.0028705	-	10	64802029	64808809	-	4014	protein_coding	- && Q6V9I6.1 RecName: Full=Histone deacetylase HDT1; AltName: Full=Histone deacetylase 2a; Short=HD2a; AltName: Full=ScHD2a && -	-
Solyc10g085555.1	334.21	85.4769	1.96629	3.90762	2.01549e-19	3.69952e-18	-	10	64797649	64800072	+	891	protein_coding	- && P26300.1 RecName: Full=Enolase; AltName: Full=2-phospho-D-glycerate hydro-lyase; AltName: Full=2-phosphoglycerate dehydratase && PF00113:Enolase, C-terminal TIM barrel domain	-
Solyc10g085550.2	23.4884	3.42322	2.78542	6.8944	0.0030455	0.0110202	-	10	64795289	64797635	+	766	protein_coding	- && P26300.1 RecName: Full=Enolase; AltName: Full=2-phospho-D-glycerate hydro-lyase; AltName: Full=2-phosphoglycerate dehydratase && PF00113:Enolase, C-terminal TIM barrel domain|PF03952:Enolase, N-terminal domain	-
Solyc10g085500.2	21.8119	61.814	-1.48978	0.356068	0.00477671	0.0163069	-	10	64777899	64780172	+	1687	protein_coding	- && P37122.1 RecName: Full=Cytochrome P450 76A2; AltName: Full=CYPLXXVIA2; AltName: Full=Cytochrome P-450EG7 [Solanum melongena] && PF00067:Cytochrome P450	p450
Solyc10g085480.2	3952.57	3520.88	0.166912	1.12265	0.00158381	0.00614947	-	10	64762553	64765768	+	996	protein_coding	- && P38666.2 RecName: Full=60S ribosomal protein L24-2; AltName: Full=Protein SHORT VALVE 1 && PF01246:Ribosomal protein L24e	-
Solyc10g085450.2	241.373	354.15	-0.552635	0.681774	0.000148464	0.000718604	-	10	64745441	64746757	-	1317	protein_coding	- && Q9LZW4.1 RecName: Full=CBL-interacting serine/threonine-protein kinase 14; AltName: Full=SNF1-related kinase 3.15; AltName: Full=SOS2-like protein kinase PKS24; AltName: Full=Serine/threonine-protein kinase SR1; Short=AtSR1 && PF03822:NAF domain|PF00069:Protein kinase domain	Pkinase
Solyc10g085430.2	2825.26	3244.25	-0.200067	0.87051	0.00263346	0.00968296	-	10	64735999	64743958	+	1693	protein_coding	- && Q9LZX1.1 RecName: Full=Protein LURP-one-related 15 && PF03489:Saposin-like type B, region 2|PF05184:Saposin-like type B, region 1|PF04525:LURP-one-related	-
Solyc10g085350.2	122.377	52.6568	1.21664	2.32405	0.000796744	0.00330797	-	10	64687052	64688347	+	369	protein_coding	- && - && PF01187:Macrophage migration inhibitory factor (MIF)	MIF
Solyc10g085225.1	506.144	745.762	-0.560139	0.678237	2.20825e-06	1.45493e-05	-	10	64617961	64621072	+	1807	protein_coding	- && Q9FZP1.2 RecName: Full=Heparanase-like protein 3; Flags: Precursor && PF03662:Glycosyl hydrolase family 79, N-terminal domain	-
Solyc10g085200.2	566.493	962.534	-0.764819	0.588527	1.29688e-15	1.92568e-14	-	10	64594003	64598874	+	1837	protein_coding	- && Q96329.1 RecName: Full=Acyl-coenzyme A oxidase 4, peroxisomal; Short=AOX 4; AltName: Full=G6p; AltName: Full=Short-chain acyl-CoA oxidase; Short=AtCX4; Short=AtG6; Short=SAOX && PF02770:Acyl-CoA dehydrogenase, middle domain|PF00441:Acyl-CoA dehydrogenase, C-terminal domain|PF02771:Acyl-CoA dehydrogenase, N-terminal domain	-
Solyc10g085160.2	528.223	803.613	-0.605273	0.657347	6.10812e-08	4.89788e-07	-	10	64561217	64565088	-	1054	protein_coding	- && - && PF10294:Lysine methyltransferase	-
Solyc10g085150.2	1277.07	956.39	0.417126	1.33527	1.62927e-05	9.35997e-05	-	10	64554349	64560918	-	1825	protein_coding	- && Q56Y11.2 RecName: Full=Dehydrodolichyl diphosphate synthase 2; Short=Dedol-PP synthase 2 && PF01255:Putative undecaprenyl diphosphate synthase	Prenyltransf
Solyc10g085130.2	120.909	207.88	-0.786969	0.57956	0.00180395	0.00693012	-	10	64544898	64548268	-	1546	protein_coding	- && - && PF13920:Zinc finger, C3HC4 type (RING finger)	-
Solyc10g085080.2	566.009	323.939	0.805634	1.74791	6.28086e-10	6.16623e-09	-	10	64520119	64521418	-	1124	protein_coding	- && - && -	-
Solyc10g085070.2	309.286	195.023	0.664278	1.58477	0.000619285	0.00263715	-	10	64513151	64517149	+	2399	protein_coding	- && Q9SS80.1 RecName: Full=UPF0503 protein At3g09070, chloroplastic; Flags: Precursor && PF05340:Protein of unknown function (DUF740)	-
Solyc10g085030.1	1815.4	1106.24	0.714009	1.64036	5.74829e-18	9.77882e-17	-	10	64482904	64483503	+	600	protein_coding	- && - && PF04832:SOUL heme-binding protein	-
Solyc10g085020.2	1551.29	1330.78	0.220757	1.16534	0.000915433	0.00375248	-	10	64477421	64480392	-	2733	protein_coding	- && Q8H7U1.1 RecName: Full=Tubulin beta-2 chain; AltName: Full=Beta-2-tubulin && PF03953:Tubulin C-terminal domain|PF00091:Tubulin/FtsZ family, GTPase domain	Tubulin
Solyc10g085010.2	276.805	158.742	0.802814	1.7445	2.38773e-05	0.000133508	-	10	64475155	64476227	-	756	protein_coding	- && - && PF06521:PAR1 protein	-
Solyc10g084970.2	780.386	432.029	0.855134	1.80893	7.14927e-12	8.33592e-11	-	10	64449134	64451175	+	1442	protein_coding	- && - && -	-
Solyc10g084960.2	310.305	497.387	-0.681333	0.623589	1.57516e-07	1.2017e-06	-	10	64435220	64437360	+	1448	protein_coding	- && Q03662.1 RecName: Full=Probable glutathione S-transferase; AltName: Full=Auxin-induced protein PGNT1/PCNT110 && PF13417:Glutathione S-transferase, N-terminal domain|PF00043:Glutathione S-transferase, C-terminal domain	GST_C
Solyc10g084950.2	79.4345	159.769	-1.01246	0.495699	0.000327565	0.00148064	-	10	64421890	64425909	-	1964	protein_coding	- && P0CI03.1 RecName: Full=Protein NRT1/ PTR FAMILY 5.6; Short=AtNPF5.6 && PF00854:POT family	-
Solyc10g084940.2	581.833	361.464	0.68844	1.61154	1.81269e-05	0.000103345	-	10	64412920	64416375	-	3008	protein_coding	- && Q9M331.2 RecName: Full=Protein NRT1/ PTR FAMILY 5.7; Short=AtNPF5.7 && -	-
Solyc10g084920.2	275.925	383.074	-0.470694	0.721618	0.00223736	0.00837498	-	10	64399405	64403064	-	1568	protein_coding	- && Q9LZM7.1 RecName: Full=PRA1 family protein A1; Short=AtPRA1.A1 && PF03208:PRA1 family protein	-
Solyc10g084840.2	301.82	24.8525	3.59835	12.1118	6.87541e-35	2.1708e-33	-	10	64357086	64359280	-	2049	protein_coding	- && Q53MB8.1 RecName: Full=Thaumatin-like protein; Flags: Precursor && PF00314:Thaumatin family	Thaumatin
Solyc10g084800.2	566.792	684.129	-0.273377	0.827381	0.0119462	0.0360903	-	10	64331829	64339194	+	1922	protein_coding	- && Q9LZM1.1 RecName: Full=Oxysterol-binding protein-related protein 3A; AltName: Full=OSBP-related protein 3A; AltName: Full=Protein UNFERTILIZED EMBRYO SAC 18 && PF01237:Oxysterol-binding protein	-
Solyc10g084760.2	1042.66	1205.15	-0.207479	0.866049	0.0163665	0.0472923	-	10	64292842	64313582	-	7121	protein_coding	- && F4KCC2.1 RecName: Full=E3 ubiquitin-protein ligase PRT6; AltName: Full=Protein PROTEOLYSIS 6 && PF02207:Putative zinc finger in N-recognin (UBR box)	zf-UBR1
Solyc10g084670.2	145.702	80.1872	0.861768	1.81726	0.000765623	0.00319532	-	10	64233137	64240669	+	3527	protein_coding	- && Q40554.1 RecName: Full=Eukaryotic translation initiation factor 3 subunit A; Short=eIF3a; AltName: Full=Eukaryotic translation initiation factor 3 large subunit; AltName: Full=Eukaryotic translation initiation factor 3 subunit 10; AltName: Full=PNLA-35; AltName: Full=eIF-3-theta && PF01399:PCI domain	-
Solyc10g084660.2	69.194	25.9983	1.40914	2.65578	0.000622354	0.00264877	-	10	64226912	64230055	+	1381	protein_coding	- && Q9FVI2.1 RecName: Full=Actin-depolymerizing factor 1; Short=ADF-1 && PF00241:Cofilin/tropomyosin-type actin-binding protein	Cofilin_ADF
Solyc10g084650.2	766.818	636.094	0.269676	1.20554	0.0122905	0.036991	-	10	64206351	64222181	-	7328	protein_coding	- && Q9ZV06.1 RecName: Full=Probable acetyltransferase NATA1-like && -	-
Solyc10g084620.2	195.973	125.922	0.637246	1.55536	0.00953563	0.0297875	-	10	64199905	64204241	+	2731	protein_coding	- && P20397.3 RecName: Full=Nucleolin; AltName: Full=Protein C23 && -	-
Solyc10g084600.2	46.2988	0	8.08461	271.463	9.91447e-10	9.52035e-09	-	10	64182094	64184341	-	684	protein_coding	- && - && PF09713:Plant protein 1589 of unknown function (A_thal_3526)	-
Solyc10g084560.2	8.72923	0	5.67512	51.0952	0.0125626	0.0376879	-	10	64152157	64157719	-	3531	protein_coding	- && Q9C7A2.1 RecName: Full=Ankyrin repeat-containing protein ITN1; AltName: Full=Protein INCREASED TOLERANCE TO NACL && PF12796:Ankyrin repeats (3 copies)|PF00082:Subtilase family|PF05922:Peptidase inhibitor I9|PF13962:Domain of unknown function	Peptidase_S8
Solyc10g084520.1	109.697	211.06	-0.943756	0.519878	1.32939e-05	7.7502e-05	-	10	64137641	64137799	+	159	protein_coding	- && - && -	-
Solyc10g084440.2	219.205	156.768	0.483604	1.39823	0.0102734	0.0317169	-	10	64098114	64100578	+	628	protein_coding	- && F4J4N3.1 RecName: Full=Dirigent protein 17; Short=AtDIR17 && -	-
Solyc10g084430.2	698.536	135.526	2.36636	5.15637	8.16582e-64	4.47541e-62	-	10	64095487	64096972	-	1084	protein_coding	- && Q8GXF8.1 RecName: Full=E3 ubiquitin-protein ligase SGR9, amyloplastic; AltName: Full=Protein SHOOT GRAVITROPISM 9; Flags: Precursor && PF13639:Ring finger domain	-
Solyc10g084380.1	141.4	22.6711	2.64328	6.24749	1.73851e-16	2.72969e-15	-	10	64075904	64078509	+	1269	protein_coding	- && Q9XI90.2 RecName: Full=Probable WRKY transcription factor 4; AltName: Full=WRKY DNA-binding protein 4 && PF03106:WRKY DNA -binding domain	WRKY
Solyc10g084370.2	3382.73	1108.61	1.61052	3.05362	2.18527e-121	2.28745e-119	-	10	64063778	64068289	-	1152	protein_coding	- && Q8RWU3.1 RecName: Full=Protein REVEILLE 8; AltName: Full=MYB-like transcription factor; AltName: Full=Protein LHY-CCA1-like 5 && PF00249:Myb-like DNA-binding domain	Myb_DNA-binding
Solyc10g084350.2	2798.69	2140.22	0.387573	1.30819	1.55559e-08	1.32316e-07	-	10	64060240	64062898	-	1652	protein_coding	- && Q9SF40.1 RecName: Full=60S ribosomal protein L4-1; Short=L1 && PF14374:60S ribosomal protein L4 C-terminal domain|PF00573:Ribosomal protein L4/L1 family	-
Solyc10g084325.1	537.856	385.492	0.481522	1.39622	0.00159327	0.00618413	-	10	64043743	64045929	+	2187	protein_coding	- && Q9FHA4.1 RecName: Full=Subtilisin-like protease SBT1.9; AltName: Full=Subtilase subfamily 1 member 9; Short=AtSBT1.9; Flags: Precursor && PF00082:Subtilase family|PF05922:Peptidase inhibitor I9	Peptidase_S8
Solyc10g084320.2	383.917	81.0462	2.24598	4.74359	1.7828e-25	4.23607e-24	-	10	64040422	64042632	+	2211	protein_coding	- && Q9FHA4.1 RecName: Full=Subtilisin-like protease SBT1.9; AltName: Full=Subtilase subfamily 1 member 9; Short=AtSBT1.9; Flags: Precursor && PF05922:Peptidase inhibitor I9|PF00082:Subtilase family	Peptidase_S8
Solyc10g084310.2	1961.41	2491.03	-0.345183	0.787208	1.96264e-07	1.47694e-06	-	10	64035625	64037561	+	886	protein_coding	- && P46297.1 RecName: Full=40S ribosomal protein S23; AltName: Full=S12 && PF00164:Ribosomal protein S12/S23	Ribosomal_S12
Solyc10g084240.2	14.5466	0.918738	3.97578	15.7337	0.00665363	0.0217771	-	10	63987702	63990780	+	2009	protein_coding	- && Q42580.1 RecName: Full=Peroxidase 21; Short=Atperox P21; AltName: Full=ATP2a/ATP2b; AltName: Full=PRXR5; Flags: Precursor && PF00141:Peroxidase	-
Solyc10g084230.2	526.173	227.975	1.20729	2.30904	1.20375e-16	1.9055e-15	-	10	63984996	63986060	+	824	protein_coding	- && - && -	-
Solyc10g084150.2	586.777	1005.19	-0.778286	0.583059	3.64561e-14	4.99509e-13	-	10	63928953	63933554	-	1605	protein_coding	- && Q8L8B8.1 RecName: Full=Cytokinin riboside 5'-monophosphate phosphoribohydrolase LOG3; AltName: Full=Protein LONELY GUY 3 && PF03641:Possible lysine decarboxylase	-
Solyc10g084140.2	1589.63	2073.3	-0.38365	0.766496	1.24043e-08	1.06562e-07	-	10	63906655	63919573	-	2932	protein_coding	- && P42044.1 RecName: Full=Ferrochelatase-2, chloroplastic; AltName: Full=Ferrochelatase II; AltName: Full=Heme synthase 2; AltName: Full=Protoheme ferro-lyase 2; Flags: Precursor && PF00762:Ferrochelatase	-
Solyc10g084125.1	66.9252	11.6033	2.52327	5.74884	8.74723e-07	6.04853e-06	-	10	63901002	63903518	-	780	protein_coding	- && P92519.1 RecName: Full=Uncharacterized mitochondrial protein AtMg00810; AltName: Full=ORF240b && PF07727:Reverse transcriptase (RNA-dependent DNA polymerase)	RVT_2
Solyc10g084050.2	1679.08	2125.19	-0.339504	0.790313	4.13086e-06	2.6085e-05	-	10	63848680	63853748	+	2619	protein_coding	- && P54774.1 RecName: Full=Cell division cycle protein 48 homolog; AltName: Full=Valosin-containing protein homolog; Short=VCP && PF02359:Cell division protein 48 (CDC48), N-terminal domain|PF02933:Cell division protein 48 (CDC48), domain 2|PF00004:ATPase family associated with various cellular activities (AAA)	AAA
Solyc10g083990.2	1466.9	850.101	0.787986	1.72666	5.95207e-22	1.23495e-20	-	10	63795200	63798266	-	1013	protein_coding	- && - && -	-
Solyc10g083980.1	14.7997	0	6.43623	86.5961	0.000125659	0.000616307	-	10	63793969	63794867	-	453	protein_coding	- && - && -	-
Solyc10g083970.1	1025.58	843.134	0.283274	1.21695	0.000830037	0.00342966	-	10	63789458	63790630	-	1173	protein_coding	- && P43282.1 RecName: Full=S-adenosylmethionine synthase 3; Short=AdoMet synthase 3; AltName: Full=Methionine adenosyltransferase 3; Short=MAT 3 && PF02773:S-adenosylmethionine synthetase, C-terminal domain|PF00438:S-adenosylmethionine synthetase, N-terminal domain|PF02772:S-adenosylmethionine synthetase, central domain	-
Solyc10g083960.2	1428.31	473.067	1.59491	3.02075	3.16169e-67	1.8322e-65	-	10	63777230	63788821	+	2136	protein_coding	- && Q8NFF5.1 RecName: Full=FAD synthase; AltName: Full=FAD pyrophosphorylase; AltName: Full=FMN adenylyltransferase; AltName: Full=Flavin adenine dinucleotide synthase; Includes: RecName: Full=Molybdenum cofactor biosynthesis protein-like region; Includes: RecName: Full=FAD synthase region; Flags: Precursor && PF00994:Probable molybdopterin binding domain|PF01507:Phosphoadenosine phosphosulfate …	-
Solyc10g083940.1	366.369	84.311	2.12254	4.35459	1.00486e-23	2.22177e-22	-	10	63766329	63768074	+	1746	protein_coding	- && - && PF06813:Nodulin-like	-
Solyc10g083920.2	544.109	664.948	-0.290074	0.81786	0.00705385	0.0229423	-	10	63747603	63754495	-	2371	protein_coding	- && O04376.1 RecName: Full=Serine/threonine protein phosphatase 2A 57 kDa regulatory subunit B' beta isoform; Short=AtB' beta; Short=PP2A, B' subunit, beta isoform && PF01603:Protein phosphatase 2A regulatory B subunit (B56 family)	-
Solyc10g083910.2	631.853	471.463	0.424194	1.34182	0.00109009	0.00438564	-	10	63744254	63747242	-	923	protein_coding	- && - && -	-
Solyc10g083830.2	193.088	265.945	-0.460249	0.726861	0.011549	0.0350865	-	10	63694066	63706461	-	2588	protein_coding	- && P38094.1 RecName: Full=Protein fluG && PF04909:Amidohydrolase|PF00120:Glutamine synthetase, catalytic domain	Amidohydro_2
Solyc10g083795.1	772.582	366.73	1.07503	2.10676	1.94438e-17	3.23896e-16	-	10	63664606	63669304	+	1797	protein_coding	- && Q6TBX7.1 RecName: Full=Carotene epsilon-monooxygenase, chloroplastic; AltName: Full=Cytochrome P450 97C1; AltName: Full=Protein LUTEIN DEFICIENT 1; Flags: Precursor && PF00067:Cytochrome P450	p450
Solyc10g083760.2	3067.49	4506.2	-0.555874	0.680245	1.08186e-20	2.11975e-19	-	10	63636332	63642888	-	3094	protein_coding	- && Q9ZSS6.1 RecName: Full=Threonine dehydratase biosynthetic, chloroplastic; AltName: Full=Threonine deaminase; Short=TD; Flags: Precursor && PF00291:Pyridoxal-phosphate dependent enzyme|PF00585:C-terminal regulatory domain of Threonine dehydratase	PALP
Solyc10g083670.2	90.208	236.572	-1.39836	0.379361	6.22121e-07	4.38885e-06	-	10	63569413	63572196	-	1218	protein_coding	- && Q9LZR3.1 RecName: Full=Glucomannan 4-beta-mannosyltransferase 9; AltName: Full=Cellulose synthase-like protein A9; Short=AtCslA9; AltName: Full=Glucomannan synthase; AltName: Full=Mannan synthase 9; AltName: Full=Protein RESISTANT TO AGROBACTERIUM TRANSFORMATION 4 && PF13632:Glycosyl transferase family group 2	-
Solyc10g083650.1	1132.83	928.974	0.287472	1.2205	0.00149204	0.00583606	-	10	63562819	63563505	-	687	protein_coding	- && Q69TY4.1 RecName: Full=Peroxiredoxin-2E-1, chloroplastic; AltName: Full=Peroxiredoxin IIE-1; AltName: Full=Thioredoxin reductase 2E-1; Flags: Precursor && PF08534:Redoxin	-
Solyc10g083520.2	1985.98	2580.37	-0.377832	0.769593	8.33361e-10	8.08249e-09	-	10	63438983	63440932	+	1045	protein_coding	- && - && PF04949:Transcriptional activator	-
Solyc10g083490.2	971.335	813.92	0.254305	1.19276	0.00637837	0.0209766	-	10	63389664	63401464	+	2728	protein_coding	- && O82533.2 RecName: Full=Cell division protein FtsZ homolog 2-1, chloroplastic; Short=AtFtsZ2-1; AltName: Full=Plastid division protein FTSZ2-1; Flags: Precursor && PF00091:Tubulin/FtsZ family, GTPase domain|PF12327:FtsZ family, C-terminal domain	Tubulin
Solyc10g083460.1	791.273	615.272	0.364126	1.2871	0.000265268	0.00122308	-	10	63377213	63377692	+	480	protein_coding	- && Q9SJM6.1 RecName: Full=Zinc finger A20 and AN1 domain-containing stress-associated protein 4; Short=AtSAP4 && PF01754:A20-like zinc finger|PF01428:AN1-like Zinc finger	zf-A20
Solyc10g083380.2	5689.34	4046.5	0.491999	1.40639	5.9893e-22	1.24156e-20	-	10	63325533	63335403	+	2975	protein_coding	- && Q9LFA4.1 RecName: Full=IQ domain-containing protein IQM3; AltName: Full=IQ motif-containing protein 3 && -	-
Solyc10g083350.2	1263.61	968.694	0.383535	1.30453	2.17691e-07	1.62764e-06	-	10	63313374	63318772	-	2135	protein_coding	- && Q9SR77.1 RecName: Full=Heme-binding-like protein At3g10130, chloroplastic; Flags: Precursor && PF04832:SOUL heme-binding protein	-
Solyc10g083340.2	557.981	420.306	0.408064	1.3269	0.000425709	0.00188021	-	10	63296507	63302620	+	4980	protein_coding	- && Q9SQQ9.1 RecName: Full=Myb-related protein 2; AltName: Full=Myb family transcription factor PHL9; AltName: Full=Protein NITROGEN STARVATION RESPONSE 1; Short=AtNSR1; AltName: Full=Protein PHR1-LIKE 9 && PF14379:MYB-CC type transfactor, LHEQLE motif|PF00249:Myb-like DNA-binding domain	Myb_DNA-binding
Solyc10g083330.1	104.594	219.986	-1.07442	0.474862	6.80015e-06	4.15957e-05	-	10	63286400	63287317	+	918	protein_coding	- && - && -	-
Solyc10g083320.2	41.6679	16.9294	1.296	2.45548	0.0116139	0.0352468	-	10	63279204	63279563	-	360	protein_coding	- && O65695.1 RecName: Full=Auxin-responsive protein SAUR50; AltName: Full=Protein SMALL AUXIN UP RNA 50 && PF02519:Auxin responsive protein	Auxin_inducible
Solyc10g083310.2	29.0639	3.17814	3.21045	9.25642	0.00154831	0.00603381	-	10	63268081	63276901	-	3436	protein_coding	- && O23826.1 RecName: Full=Kinesin-like protein KIN-5C; AltName: Full=125 kDa kinesin-related protein && PF00225:Kinesin motor domain	Kinesin
Solyc10g083290.2	323.69	145.198	1.15749	2.23069	5.06595e-10	5.02015e-09	-	10	63231957	63251647	-	6176	protein_coding	- && P26792.1 RecName: Full=Beta-fructofuranosidase, insoluble isoenzyme 1; AltName: Full=Cell wall beta-fructosidase 1; AltName: Full=Invertase 1; AltName: Full=Sucrose hydrolase 1; Flags: Precursor && PF08244:Glycosyl hydrolases family 32 C terminal|PF00251:Glycosyl hydrolases family 32 N-terminal domain	-
Solyc10g083240.2	515.22	648.91	-0.331944	0.794465	0.0026809	0.0098325	-	10	63215005	63218529	-	736	protein_coding	- && Q9FNR1.1 RecName: Full=Glycine-rich RNA-binding protein 3, mitochondrial; Short=AtGR-RBP3; AltName: Full=AtRBG3; AltName: Full=Mitochondrial RNA-binding protein 2a; Short=At-mRBP2a; Flags: Precursor && PF00076:RNA recognition motif. (a.k.a. RRM, RBD, or RNP domain)	RRM_1
Solyc10g083210.2	197.408	127.433	0.632783	1.55055	0.00341811	0.0121751	-	10	63200414	63205696	+	1686	protein_coding	- && Q9FNI3.1 RecName: Full=B3 domain-containing protein At5g06250 && PF02362:B3 DNA binding domain	B3
Solyc10g083165.1	901.018	1042.4	-0.210497	0.864239	0.0112109	0.0342474	-	10	63160098	63160753	-	487	protein_coding	- && P49215.3 RecName: Full=40S ribosomal protein S17 && PF00833:Ribosomal S17	-
Solyc10g083150.2	1799.68	1996.51	-0.150044	0.901223	0.0101672	0.0314517	-	10	63135627	63145252	-	3930	protein_coding	- && P35728.1 RecName: Full=Protein MPE1 && PF13696:Zinc knuckle|PF08783:DWNN domain	-
Solyc10g083120.2	1872.3	2779.98	-0.57017	0.673537	5.65331e-27	1.41412e-25	-	10	63109666	63121301	-	2122	protein_coding	- && Q9SVD7.1 RecName: Full=Ubiquitin-conjugating enzyme E2 variant 1D; Short=Ubc enzyme variant 1D; AltName: Full=Protein MMS ZWEI HOMOLOG 4 && PF00179:Ubiquitin-conjugating enzyme	UQ_con
Solyc10g082030.2	12859.2	7360.09	0.805002	1.74715	9.05474e-121	9.26934e-119	-	10	63058483	63062855	-	1203	protein_coding	- && Q9C5R8.3 RecName: Full=2-Cys peroxiredoxin BAS1-like, chloroplastic; Short=2-Cys Prx B; Short=2-Cys peroxiredoxin B; AltName: Full=Thiol-specific antioxidant protein B; Flags: Precursor && PF10417:C-terminal domain of 1-Cys peroxiredoxin|PF00578:AhpC/TSA family	-
Solyc10g081955.1	1918	2341.34	-0.287385	0.819386	5.88573e-07	4.16482e-06	-	10	63011134	63011769	+	636	protein_coding	- && Q9SJ54.1 RecName: Full=NDR1/HIN1-like protein 12 && PF03168:Late embryogenesis abundant protein	-
Solyc10g081950.2	116.607	4.926	4.56381	23.6508	1.86073e-06	1.23401e-05	-	10	63003462	63007171	+	3513	protein_coding	- && - && -	-
Solyc10g081840.2	227.588	109.735	1.05229	2.07381	4.03794e-06	2.5526e-05	-	10	62933605	62935022	+	513	protein_coding	- && Q8LFU0.2 RecName: Full=Nuclear transcription factor Y subunit A-10; Short=AtNF-YA-10 && PF02045:CCAAT-binding transcription factor (CBF-B/NF-YA) subunit B	CBFB_NFYA
Solyc10g081810.2	81.5892	0.592814	7.04756	132.29	1.81227e-10	1.88765e-09	-	10	62914740	62918933	+	998	protein_coding	- && - && PF02221:ML domain	-
Solyc10g081770.2	394.568	298.776	0.400577	1.32004	0.00604431	0.0200196	-	10	62891864	62900602	-	7209	protein_coding	- && F4JRS4.1 RecName: Full=Protein MICRORCHIDIA 7; Short=AtMORC7; AltName: Full=Protein CRT1-homolog 3; Short=CRT1-h3 && -	-
Solyc10g081720.2	531.176	721.638	-0.442046	0.73609	5.84445e-05	0.000305611	-	10	62866745	62870678	+	1980	protein_coding	- && Q66GR0.1 RecName: Full=Fasciclin-like arabinogalactan protein 17; Flags: Precursor && PF02469:Fasciclin domain	-
Solyc10g081710.2	2415.86	1771.27	0.448474	1.3646	5.89242e-10	5.79467e-09	-	10	62850344	62856571	+	1715	protein_coding	- && Q9ZT42.1 RecName: Full=E3 ubiquitin-protein ligase RHF2A; AltName: Full=RING-H2 finger F2a; AltName: Full=RING-H2 zinc finger protein RHF2a && PF13639:Ring finger domain	-
Solyc10g081700.2	19.7869	62.481	-1.65186	0.318231	0.00223016	0.00835205	-	10	62835707	62837638	+	1539	protein_coding	- && - && -	-
Solyc10g081660.2	1385.46	938.116	0.562094	1.47641	5.87999e-10	5.78734e-09	-	10	62810735	62819709	+	4609	protein_coding	- && Q5IH13.1 RecName: Full=Sucrose-phosphatase 2; Short=NtSPP2 && -	-
Solyc10g081650.2	1789.75	1087.62	0.719037	1.64608	5.87508e-20	1.10726e-18	CRTISO	10	62806929	62812723	-	2992	protein_coding	- && Q8S4R4.1 RecName: Full=Prolycopene isomerase, chloroplastic; Short=CrtISO; AltName: Full=Carotenoid isomerase; AltName: Full=Protein tangerine; Flags: Precursor && PF01593:Flavin containing amine oxidoreductase	Amino_oxidase
Solyc10g081570.2	643.832	438.832	0.554636	1.4688	0.000472529	0.00206636	-	10	62734110	62737651	-	1377	protein_coding	- && - && -	-
Solyc10g081510.2	10818.9	7921.79	0.449544	1.36561	2.05847e-42	7.70287e-41	-	10	62690175	62695058	+	2797	protein_coding	- && Q42699.1 RecName: Full=5-methyltetrahydropteroyltriglutamate--homocysteine methyltransferase; AltName: Full=Cobalamin-independent methionine synthase isozyme; AltName: Full=Vitamin-B12-independent methionine synthase isozyme && PF08267:Cobalamin-independent synthase, N-terminal domain|PF01717:Cobalamin-independent synthase, Catalytic domain	-
Solyc10g081460.2	5154.42	3062.95	0.750612	1.68251	1.98915e-62	1.06507e-60	-	10	62636090	62659090	-	3683	protein_coding	- && Q9ASS7.1 RecName: Full=Cationic amino acid transporter 2, vacuolar && PF13906:C-terminus of AA_permease|PF02163:Peptidase family M50|PF13520:Amino acid permease	Peptidase_M50
Solyc10g081440.2	1308.23	1706.66	-0.382259	0.767235	4.4554e-07	3.19749e-06	-	10	62623355	62626918	-	1132	protein_coding	- && Q9ZNT1.1 RecName: Full=NADH--cytochrome b5 reductase 1 && PF00175:Oxidoreductase NAD-binding domain|PF00970:Oxidoreductase FAD-binding domain	FAD_binding_6
Solyc10g081420.2	96.7826	161.393	-0.741472	0.598129	0.00596097	0.0197746	-	10	62606954	62614610	-	6066	protein_coding	- && Q8LFN2.1 RecName: Full=Probable inactive leucine-rich repeat receptor-like protein kinase At3g03770; Flags: Precursor && PF07714:Protein tyrosine kinase|PF13855:Leucine rich repeat	Pkinase_Tyr
Solyc10g081370.2	1707.57	2040.01	-0.257556	0.836504	7.88904e-05	0.000403002	-	10	62587411	62590359	+	573	protein_coding	- && Q9SUM2.1 RecName: Full=Probable small nuclear ribonucleoprotein F; Short=snRNP-F; AltName: Full=Sm protein F; Short=Sm-F; Short=SmF && -	-
Solyc10g081330.2	443.486	610.8	-0.462392	0.725782	0.000154981	0.000747036	-	10	62553996	62559088	-	1098	protein_coding	- && Q9LES2.1 RecName: Full=UBP1-associated protein 2A; AltName: Full=UBP1-interacting protein 2a && PF00076:RNA recognition motif. (a.k.a. RRM, RBD, or RNP domain)	RRM_1
Solyc10g081310.2	4024.81	4648.57	-0.208361	0.86552	3.86638e-05	0.000208946	-	10	62532360	62536141	-	961	protein_coding	- && Q8GUN2.1 RecName: Full=Adenylylsulfatase HINT1; AltName: Full=HIS triad family protein 3; AltName: Full=Histidine triad nucleotide-binding protein 1 && PF01230:HIT domain	HIT
Solyc10g081300.1	71.7444	29.8009	1.27012	2.41181	0.00164199	0.00635945	-	10	62529061	62530988	-	963	protein_coding	- && Q9FYE1.1 RecName: Full=Metacaspase-9; Short=AtMC9; Contains: RecName: Full=Metacaspase-9 subunit p20; Contains: RecName: Full=Metacaspase-9 subunit p10; AltName: Full=Metacaspase 2f; Short=AtMCP2f && PF00656:Caspase domain	Peptidase_C14
Solyc10g081260.2	529.108	330.212	0.679469	1.60155	2.0486e-05	0.000115885	-	10	62510754	62516348	+	1726	protein_coding	- && F4J158.1 RecName: Full=Protein DETOXIFICATION 24; Short=AtDTX24; AltName: Full=Multidrug and toxic compound extrusion protein 24; Short=MATE protein 24 && PF01554:MatE	MatE
Solyc10g081240.2	895.136	688.322	0.380727	1.302	0.000198159	0.0009388	-	10	62474035	62477956	+	1004	protein_coding	- && Q8DJB3.1 RecName: Full=Protein GrpE; AltName: Full=HSP-70 cofactor && PF01025:GrpE	-
Solyc10g081220.2	191.524	280.839	-0.553571	0.681332	0.0169727	0.0487772	-	10	62461500	62467232	+	3760	protein_coding	- && O64668.1 RecName: Full=Presenilin-like protein At1g08700 && -	-
Solyc10g081190.2	10355.5	7695.75	0.428063	1.34543	7.02807e-27	1.75046e-25	-	10	62441148	62446105	+	1226	protein_coding	- && Q94AG2.2 RecName: Full=Somatic embryogenesis receptor kinase 1; Short=AtSERK1; AltName: Full=Somatic embryogenesis receptor-like kinase 1; Flags: Precursor && PF13855:Leucine rich repeat|PF08263:Leucine rich repeat N-terminal domain	LRRNT_2
Solyc10g081170.2	4942.73	6272.33	-0.344194	0.787748	1.30599e-15	1.93674e-14	-	10	62425637	62430627	-	2089	protein_coding	- && P59220.2 RecName: Full=Calmodulin-7; Short=CaM-7 >P62199.2 RecName: Full=Calmodulin-1; Short=CaM-1 >P62200.2 RecName: Full=Calmodulin-1/11/16; Short=CaM-1/11/16 >P62201.2 RecName: Full=Calmodulin; Short=CaM >P62202.2 RecName: Full=Calmodulin; Short=CaM; AltName: Full=BC329 >Q7Y052.4 RecName: Full=Calmodulin; Short=CaM && PF13499:EF-hand domain pair	-
Solyc10g081160.2	889.473	724.058	0.298196	1.22961	0.00469858	0.0160827	-	10	62422285	62428498	+	3007	protein_coding	- && Q9FF66.1 RecName: Full=Ubiquitin-conjugating enzyme E2 22; AltName: Full=E2 ubiquitin-conjugating enzyme 22; AltName: Full=Ubiquitin carrier protein 22 && PF00179:Ubiquitin-conjugating enzyme	UQ_con
Solyc10g081140.2	105.923	159.951	-0.595544	0.661795	0.0067203	0.0219581	-	10	62404892	62406955	-	1773	protein_coding	- && - && -	-
Solyc10g081120.2	1128.54	925.445	0.287752	1.22074	0.00223089	0.00835344	-	10	62385767	62396473	-	2834	protein_coding	- && Q9SG80.1 RecName: Full=Alpha-L-arabinofuranosidase 1; Short=AtASD1; AltName: Full=Beta-D-xylosidase; Flags: Precursor && PF06964:Alpha-L-arabinofuranosidase C-terminus	-
Solyc10g081085.1	2945.5	1336.21	1.14032	2.20431	6.02213e-86	4.33258e-84	-	10	62375675	62377929	+	363	protein_coding	- && - && -	-
Solyc10g080970.2	664.858	1369.19	-1.04429	0.484883	1.16385e-28	3.07335e-27	-	10	62268470	62274572	+	1502	protein_coding	- && Q9LHH7.1 RecName: Full=Bifunctional protein FolD 2; AltName: Full=Tetrahydrofolate dehydrogenase/cyclohydrolase 2; Includes: RecName: Full=Methylenetetrahydrofolate dehydrogenase; Includes: RecName: Full=Methenyltetrahydrofolate cyclohydrolase && PF02882:Tetrahydrofolate dehydrogenase/cyclohydrolase, NAD(P)-binding domain|PF00763:Tetrahydrofolate dehydrogenase/cyclohydrolase, catalytic domain	-
Solyc10g080940.2	1542.19	2201.18	-0.514833	0.699874	7.39433e-11	7.95139e-10	-	10	62254764	62258583	-	2583	nontranslating_CDS	- && Q43594.2 RecName: Full=Tubulin beta-1 chain; AltName: Full=Beta-1-tubulin && PF00091:Tubulin/FtsZ family, GTPase domain|PF03953:Tubulin C-terminal domain	Tubulin
Solyc10g080920.2	1082.45	746.999	0.534657	1.4486	3.71578e-08	3.05114e-07	-	10	62226860	62230791	+	1827	protein_coding	- && F4JVB8.1 RecName: Full=Protein RADIALIS-like 1; Short=AtRL1; Short=Protein RAD-like 1; AltName: Full=Protein RADIALIS-LIKE SANT/MYB 2; Short=Protein RSM2 && -	-
Solyc10g080840.1	231.541	622.197	-1.42803	0.371638	1.02905e-26	2.53854e-25	-	10	62149835	62151364	-	1530	protein_coding	- && Q9FVS9.1 RecName: Full=Alkane hydroxylase MAH1; AltName: Full=Cytochrome P450 96A15; AltName: Full=Protein MID-CHAIN ALKANE HYDROXYLASE 1 && PF00067:Cytochrome P450	p450
Solyc10g080780.2	183.11	329.197	-0.846426	0.556161	5.86183e-07	4.14917e-06	-	10	62109247	62112705	+	1188	protein_coding	- && O24160.1 RecName: Full=TGACG-sequence-specific DNA-binding protein TGA-2.1; Short=TGA2.1 && PF14144:Seed dormancy control	-
Solyc10g080770.2	1390.12	1647.02	-0.244479	0.844121	0.00043622	0.00192241	-	10	62092710	62104662	+	4430	protein_coding	- && O24160.1 RecName: Full=TGACG-sequence-specific DNA-binding protein TGA-2.1; Short=TGA2.1 && PF00170:bZIP transcription factor|PF14144:Seed dormancy control	bZIP_1
Solyc10g080730.2	913.224	271.731	1.74939	3.36216	1.69015e-48	7.16711e-47	-	10	62066297	62068500	-	1165	protein_coding	- && Q10M18.1 RecName: Full=Thioredoxin-like 1-2, chloroplastic; AltName: Full=Lilium-type thioredoxin 1-2; Flags: Precursor && PF00085:Thioredoxin	-
Solyc10g080700.2	1169.01	1013.32	0.205006	1.15269	0.0108087	0.0331626	-	10	62037779	62044879	-	2859	protein_coding	- && Q852L0.1 RecName: Full=Casein kinase 1-like protein HD16; AltName: Full=Os03g0793500 protein; AltName: Full=Protein EARLY FLOWERING 1; AltName: Full=Protein HEADING DATE 16 && PF00069:Protein kinase domain	Pkinase
Solyc10g080690.2	28.2101	90.1331	-1.66778	0.314738	9.52274e-06	5.69453e-05	-	10	62035062	62037307	+	1641	protein_coding	- && Q8H5D4.1 RecName: Full=Patatin-like protein 3; Short=OsPLP3 >B8B7E7.1 RecName: Full=Patatin-like protein 3 && PF01734:Patatin-like phospholipase	-
Solyc10g080680.2	218.238	330.657	-0.599242	0.660101	0.000818346	0.0033881	-	10	62019257	62023723	-	1478	protein_coding	- && Q9SRW7.1 RecName: Full=Adenylyl-sulfate kinase 3; AltName: Full=ATP adenosine-5'-phosphosulfate 3'-phosphotransferase 3; AltName: Full=Adenosine-5'-phosphosulfate kinase 3; Short=APS kinase 3 && PF01583:Adenylylsulphate kinase	-
Solyc10g080670.2	3154.19	5279.68	-0.742746	0.597601	4.69233e-56	2.27167e-54	-	10	62015616	62017764	+	1174	protein_coding	- && - && -	-
Solyc10g080660.2	2398.04	3325.85	-0.471166	0.721381	2.62857e-18	4.56864e-17	-	10	62010329	62014485	-	1307	protein_coding	- && A3RCV9.1 RecName: Full=Eukaryotic translation initiation factor NCBP; AltName: Full=Novel cap-binding protein; Short=nCBP; AltName: Full=mRNA cap-binding protein && PF01652:Eukaryotic initiation factor 4E	-
Solyc10g080620.1	263.324	680.596	-1.37254	0.386211	1.78476e-28	4.68108e-27	-	10	61973752	61973922	+	171	protein_coding	- && - && -	-
Solyc10g080610.1	2056.9	3900.11	-0.922587	0.527562	1.10403e-35	3.55337e-34	-	10	61968404	61969438	+	1035	protein_coding	- && O80582.2 RecName: Full=F-box/kelch-repeat protein At2g44130 && PF01344:Kelch motif	Kelch_1
Solyc10g080530.2	401.328	170.151	1.23728	2.35753	4.7044e-13	5.98362e-12	-	10	61899524	61902087	-	1292	protein_coding	- && - && PF08879:WRC	-
Solyc10g080520.2	2727.79	2238.52	0.284488	1.21798	2.2824e-05	0.00012805	-	10	61890850	61896491	-	2068	protein_coding	- && - && PF13920:Zinc finger, C3HC4 type (RING finger)	-
Solyc10g080510.1	17.3185	0.89906	4.24806	19.0018	0.00551935	0.0184864	-	10	61887834	61889846	-	2013	protein_coding	- && Q9FG33.1 RecName: Full=Probable L-type lectin-domain containing receptor kinase S.5; Short=LecRK-S.5; Flags: Precursor && PF00139:Legume lectin domain|PF00069:Protein kinase domain	Pkinase
Solyc10g080500.2	1481.04	960.829	0.625021	1.54223	1.26732e-16	2.00476e-15	-	10	61883024	61886850	+	1725	protein_coding	- && P30167.1 RecName: Full=Actin-58 && PF00022:Actin	Actin
Solyc10g080490.2	938.455	598.169	0.650928	1.57018	2.71452e-09	2.50218e-08	-	10	61871886	61879235	-	4636	protein_coding	- && Q8S9M1.2 RecName: Full=Probable plastid-lipid-associated protein 13, chloroplastic; AltName: Full=Fibrillin-7b; Short=AtPGL30; Flags: Precursor && -	-
Solyc10g080390.2	657.143	958.797	-0.545392	0.685205	3.40122e-06	2.17615e-05	-	10	61786749	61793396	-	2636	protein_coding	- && Q9LT35.1 RecName: Full=Serine/threonine-protein kinase Nek6; AltName: Full=NimA-related protein kinase 6; Short=AtNek6 && PF00069:Protein kinase domain	Pkinase
Solyc10g080340.2	279.569	157.282	0.831927	1.78006	8.68335e-05	0.000439138	-	10	61746325	61749327	-	1715	protein_coding	- && Q8W488.1 RecName: Full=Protein DETOXIFICATION 21; Short=AtDTX21; AltName: Full=Multidrug and toxic compound extrusion protein 21; Short=MATE protein 21 && PF01554:MatE	MatE
Solyc10g080260.2	1112.07	361.313	1.62359	3.08141	9.05752e-54	4.27802e-52	-	10	61719501	61723115	+	2543	protein_coding	- && Q10EL1.1 RecName: Full=Zinc finger CCCH domain-containing protein 24; Short=OsC3H24 && PF12796:Ankyrin repeats (3 copies)	-
Solyc10g080090.2	258.159	346.683	-0.427348	0.743628	0.00633256	0.0208554	-	10	61606120	61611237	-	3058	protein_coding	- && Q9M2N5.1 RecName: Full=Zinc finger BED domain-containing protein DAYSLEEPER; AltName: Full=Transposase-like protein DAYSLEEPER && PF02892:BED zinc finger|PF05699:hAT family C-terminal dimerisation region|PF14372:Domain of unknown function (DUF4413)	hATC
Solyc10g080040.2	481.403	372.635	0.370169	1.2925	0.00924477	0.0289919	-	10	61573931	61575846	-	969	protein_coding	- && Q9SZV0.1 RecName: Full=Ribonuclease III domain-containing protein RNC1, chloroplastic; AltName: Full=Chloroplast ribonuclease III domain protein; Flags: Precursor && PF00636:Ribonuclease III domain	Ribonuclease_3
Solyc10g080020.2	76.4421	130.797	-0.775226	0.584297	0.00419908	0.0145661	-	10	61562349	61568721	+	1693	protein_coding	- && Q9FMV0.1 RecName: Full=F-box/LRR-repeat protein At5g63520 && PF10442:FIST C domain	-
Solyc10g080010.2	34.231	90.2535	-1.40046	0.378809	0.000226039	0.00105816	-	10	61559031	61561707	+	1890	protein_coding	- && Q5NDL3.2 RecName: Full=EGF domain-specific O-linked N-acetylglucosamine transferase; AltName: Full=Extracellular O-linked N-acetylglucosamine transferase; Flags: Precursor && PF04577:Protein of unknown function (DUF563)	-
Solyc10g079910.2	44.7563	6.55988	2.77552	6.84721	1.27604e-05	7.46165e-05	-	10	61497433	61502290	+	1556	protein_coding	- && Q9FYE5.1 RecName: Full=Probable sugar phosphate/phosphate translocator At5g04160 && PF03151:Triose-phosphate Transporter family	-
Solyc10g079860.2	293.777	152.969	0.944072	1.92395	1.69328e-07	1.28632e-06	-	10	61458331	61459707	-	1254	protein_coding	- && P36401.1 RecName: Full=Glucan endo-1,3-beta-glucosidase, acidic isoform PR-Q'; AltName: Full=(1->3)-beta-glucan endohydrolase; Short=(1->3)-beta-glucanase; AltName: Full=Beta-1,3-endoglucanase; AltName: Full=PR-35; Flags: Precursor && PF00332:Glycosyl hydrolases family 17	Glyco_hydro_17
Solyc10g079830.2	528.518	912.016	-0.785323	0.580222	7.15556e-14	9.62832e-13	-	10	61444204	61445808	+	1019	protein_coding	- && Q9SF23.1 RecName: Full=Dihydroneopterin aldolase 1; Short=DHNA1; AltName: Full=7,8-dihydroneopterin aldolase; AltName: Full=AtFolB1 && PF02152:Dihydroneopterin aldolase	-
Solyc10g079820.2	10276.7	16746.3	-0.704628	0.613601	8.61161e-97	7.09633e-95	-	10	61439485	61441402	+	593	protein_coding	- && Q39096.1 RecName: Full=Protein EARLY RESPONSIVE TO DEHYDRATION 15; AltName: Full=PAM2-containing protein CID1; AltName: Full=Polyadenylate-binding protein-interacting protein 1; Short=PABP-interacting protein 1; Short=Poly(A)-binding protein-interacting protein 1; AltName: Full=Protein CTC-INTERACTING DOMAIN 1; AltName: Full=Protein LIGHT STRESS-REGULATED 1 && PF07145:Ataxin-2 C-terminal reg…	PAM2
Solyc10g079770.2	1231.09	772.409	0.67135	1.59256	5.26485e-13	6.67455e-12	-	10	61400057	61403684	-	2586	protein_coding	- && Q9LZA6.1 RecName: Full=Triacylglycerol lipase SDP1; AltName: Full=Protein SUGAR-DEPENDENT 1 && PF11815:Domain of unknown function (DUF3336)|PF01734:Patatin-like phospholipase	-
Solyc10g079755.1	1803.08	2647.77	-0.555015	0.68065	1.13722e-19	2.1074e-18	-	10	61397023	61397652	-	630	protein_coding	- && Q9SS31.1 RecName: Full=Probable calcium-binding protein CML36; AltName: Full=Calmodulin-like protein 36 && PF13499:EF-hand domain pair	-
Solyc10g079750.2	243.976	148.205	0.718171	1.6451	0.000151925	0.000733521	-	10	61371310	61375612	-	3836	protein_coding	- && Q9ZVC2.1 RecName: Full=Regulatory protein NPR5; AltName: Full=BTB/POZ domain-containing protein NPR5; AltName: Full=Protein BLADE ON PETIOLE 2 && PF11900:Domain of unknown function (DUF3420)|PF00651:BTB/POZ domain|PF12796:Ankyrin repeats (3 copies)	BTB
Solyc10g079710.2	220.672	337.361	-0.614416	0.653194	0.000294519	0.00134381	-	10	61332080	61344457	+	2452	protein_coding	- && O80366.1 RecName: Full=Two-component response regulator ARR9; AltName: Full=Response reactor 4 && PF09713:Plant protein 1589 of unknown function (A_thal_3526)|PF00072:Response regulator receiver domain	Response_reg
Solyc10g079640.2	238.339	163.523	0.546399	1.46044	0.00866513	0.0274221	-	10	61262269	61273033	-	1567	protein_coding	- && Q8VYX0.2 RecName: Full=IAA-amino acid hydrolase ILR1-like 6; AltName: Full=Protein gr1; Flags: Precursor && PF01546:Peptidase family M20/M25/M40	Peptidase_M20
Solyc10g079630.1	19.3266	2.39094	2.99344	7.96372	0.00575768	0.019177	-	10	61258770	61260413	-	1398	protein_coding	- && Q8VZG2.1 RecName: Full=Protein HYPER-SENSITIVITY-RELATED 4; Short=AtHSR4; AltName: Full=BCS1-like protein && PF00004:ATPase family associated with various cellular activities (AAA)|PF14363:Domain associated at C-terminal with AAA	AAA
Solyc10g079620.2	6887.8	2040.39	1.75475	3.37467	2.96504e-266	6.50015e-264	-	10	61254736	61258684	+	2243	protein_coding	- && Q4FPT7.1 RecName: Full=Phosphoglycolate phosphatase; Short=PGP; Short=PGPase && PF13419:Haloacid dehalogenase-like hydrolase	-
Solyc10g079610.2	714.027	516.45	0.467166	1.38239	4.29313e-06	2.70143e-05	-	10	61246085	61249619	+	1757	protein_coding	- && Q4V3D9.1 RecName: Full=Protein STRICTOSIDINE SYNTHASE-LIKE 10; Short=AtSSL10; AltName: Full=Strictosidine synthase 8; Short=AtSS8; Flags: Precursor && PF03088:Strictosidine synthase	Str_synth
Solyc10g079560.1	309.668	391.017	-0.337236	0.791557	0.0163875	0.0473353	-	10	61199612	61200916	-	1305	protein_coding	- && Q9FLE8.1 RecName: Full=Uncharacterized protein At5g39865 && PF00462:Glutaredoxin	-
Solyc10g079500.2	990.691	1170.79	-0.241992	0.845577	0.0121168	0.0365485	-	10	61164362	61167211	+	1792	protein_coding	- && Q9SA34.1 RecName: Full=Inosine-5'-monophosphate dehydrogenase 2; Short=IMP dehydrogenase 2; Short=IMPD 2; Short=IMPDH 2 && PF00478:IMP dehydrogenase / GMP reductase domain	-
Solyc10g079480.1	261.147	183.102	0.511084	1.42512	0.0122101	0.0367823	-	10	61153318	61154820	+	1503	protein_coding	- && Q43578.1 RecName: Full=Lycopene beta cyclase, chloroplastic; Flags: Precursor && PF05834:Lycopene cyclase protein	-
Solyc10g079470.3	1132.01	890.657	0.346762	1.2717	5.12715e-05	0.00027066	-	10	61144782	61152692	-	2508	protein_coding	- && Q9SU56.1 RecName: Full=L-galactono-1,4-lactone dehydrogenase, mitochondrial; Flags: Precursor && PF04030:D-arabinono-1,4-lactone oxidase|PF01565:FAD binding domain	FAD_binding_4
Solyc10g079460.1	25.4885	72.2028	-1.50688	0.351871	0.0020475	0.00774411	-	10	61138555	61140696	+	1485	protein_coding	- && Q9M1I7.1 RecName: Full=Regulatory protein NPR6; AltName: Full=BTB/POZ domain-containing protein NPR6; AltName: Full=Protein BLADE-ON-PETIOLE 1 && PF11900:Domain of unknown function (DUF3420)|PF00651:BTB/POZ domain|PF12796:Ankyrin repeats (3 copies)	BTB
Solyc10g079420.1	2186.97	3074.64	-0.492053	0.711013	6.52433e-18	1.10747e-16	-	10	61086939	61087556	+	618	protein_coding	- && Q9SS31.1 RecName: Full=Probable calcium-binding protein CML36; AltName: Full=Calmodulin-like protein 36 && PF13499:EF-hand domain pair	-
Solyc10g079350.2	204.327	50.6528	2.01004	4.02795	0.000704037	0.00295581	-	10	61030261	61038440	-	1929	protein_coding	- && Q9ZSK5.1 RecName: Full=Zeatin O-glucosyltransferase; AltName: Full=Trans-zeatin O-beta-D-glucosyltransferase && PF00382:Transcription factor TFIIB repeat|PF00201:UDP-glucoronosyl and UDP-glucosyl transferase	UDPGT
Solyc10g079280.2	35.1488	74.1542	-1.07284	0.475382	0.00469336	0.0160696	-	10	60965691	60980154	+	4370	protein_coding	- && Q9FYE5.1 RecName: Full=Probable sugar phosphate/phosphate translocator At5g04160 && -	-
Solyc10g079270.2	7.58619	0	5.47009	44.3263	0.0113068	0.0344905	-	10	60960580	60961632	+	342	protein_coding	- && F4JIK2.1 RecName: Full=Alpha carbonic anhydrase 4; Short=AtaCA4; Short=AtalphaCA4; AltName: Full=Alpha carbonate dehydratase 4; Flags: Precursor && -	-
Solyc10g079260.2	304.58	485.344	-0.671305	0.627939	7.47424e-06	4.54082e-05	-	10	60954012	60959355	+	2255	protein_coding	- && Q93V66.1 RecName: Full=Protein FATTY ACID EXPORT 1, chloroplastic; Short=At-FAX1; Flags: Precursor && PF03647:Transmembrane proteins 14C	-
Solyc10g079200.2	6192.06	2021.36	1.61422	3.06145	2.34799e-171	3.22856e-169	-	10	60915341	60919133	-	1374	protein_coding	- && Q93XM7.1 RecName: Full=Mitochondrial carnitine/acylcarnitine carrier-like protein; AltName: Full=Carnitine/acylcarnitine translocase-like protein; Short=CAC-like protein; AltName: Full=Protein A BOUT DE SOUFFLE && PF00153:Mitochondrial carrier protein	Mito_carr
Solyc10g079170.2	233.833	323.759	-0.466559	0.723688	0.010765	0.0330372	-	10	60893992	60903432	-	9198	protein_coding	- && O22938.1 RecName: Full=Leucine-rich repeat receptor-like tyrosine-protein kinase PXC3; AltName: Full=Protein PXY/TDR-CORRELATED 3; Flags: Precursor && -	-
Solyc10g079150.2	81.053	27.2183	1.57859	2.98677	8.03929e-05	0.000409758	-	10	60882080	60888983	-	4143	protein_coding	- && Q9M682.1 RecName: Full=Guanylate kinase 2; Short=AtGK2; AltName: Full=GMP kinase 2 && -	-
Solyc10g079140.2	74.3066	19.0721	1.95748	3.88383	2.47633e-06	1.62053e-05	-	10	60879963	60884446	+	1663	protein_coding	- && Q9M682.1 RecName: Full=Guanylate kinase 2; Short=AtGK2; AltName: Full=GMP kinase 2 && PF00625:Guanylate kinase	-
Solyc10g079120.2	501.649	382.595	0.389254	1.30972	0.00491263	0.0166949	-	10	60858227	60861939	-	2483	protein_coding	- && Q10EL1.1 RecName: Full=Zinc finger CCCH domain-containing protein 24; Short=OsC3H24 && PF12796:Ankyrin repeats (3 copies)	-
Solyc10g079110.2	395.514	230.902	0.776252	1.71268	2.57152e-07	1.90309e-06	-	10	60847575	60852870	-	2198	protein_coding	- && Q8LG50.2 RecName: Full=1-acyl-sn-glycerol-3-phosphate acyltransferase 2; AltName: Full=Lysophosphatidyl acyltransferase 2 && PF16076:Acyltransferase C-terminus|PF01553:Acyltransferase	Acyltransferase
Solyc10g079080.2	1170.17	1479.53	-0.338732	0.790736	0.000210849	0.000994462	-	10	60836388	60838957	-	1034	protein_coding	- && A2YEZ6.2 RecName: Full=Zinc finger A20 and AN1 domain-containing stress-associated protein 8; Short=OsSAP8; AltName: Full=Stress-associated protein 3 >A3BDI8.1 RecName: Full=Zinc finger A20 and AN1 domain-containing stress-associated protein 8; Short=OsSAP8; AltName: Full=Stress-associated protein 3 && PF01754:A20-like zinc finger|PF01428:AN1-like Zinc finger	zf-A20
Solyc10g079070.2	2540.67	3098.93	-0.287556	0.819289	0.000141089	0.000684761	-	10	60830256	60836044	+	2131	protein_coding	- && Q8VZ02.1 RecName: Full=Transcription factor bHLH48; AltName: Full=Basic helix-loop-helix protein 48; Short=AtbHLH48; Short=bHLH 48; AltName: Full=Transcription factor EN 97; AltName: Full=bHLH transcription factor bHLH048 && PF00010:Helix-loop-helix DNA-binding domain	HLH
Solyc10g079010.2	707.505	536.673	0.400399	1.31987	0.00258554	0.00953091	-	10	60785818	60794629	+	4077	protein_coding	- && - && -	-
Solyc10g078960.2	7603.91	8497.01	-0.159717	0.895201	1.82058e-05	0.000103718	-	10	60727561	60729856	-	862	protein_coding	- && Q9FDZ9.1 RecName: Full=60S ribosomal protein L21-2 && PF01157:Ribosomal protein L21e	-
Solyc10g078930.2	735.538	901.263	-0.294525	0.815341	0.00403002	0.0140594	-	10	60698754	60704557	-	3582	protein_coding	- && Q55DB6.1 RecName: Full=Activator of 90 kDa heat shock protein ATPase homolog && PF08327:Activator of Hsp90 ATPase homolog 1-like protein|PF09229:Activator of Hsp90 ATPase, N-terminal	-
Solyc10g078920.2	87.0077	27.2009	1.67264	3.18798	4.30606e-05	0.000230457	-	10	60698476	60700721	+	858	protein_coding	- && Q9FG36.3 RecName: Full=Thioredoxin-like 3-1, chloroplastic; AltName: Full=Thioredoxin WCRKC-1; Flags: Precursor && PF00085:Thioredoxin	-
Solyc10g078830.2	594.38	719.599	-0.275782	0.826002	0.00610067	0.0201687	-	10	60651862	60656084	+	1031	protein_coding	- && Q5RB77.1 RecName: Full=Phosducin-like protein 3 && PF02114:Phosducin	-
Solyc10g078620.1	5776.48	5280.05	0.129901	1.09422	0.0092819	0.0291005	-	10	60507045	60509150	-	648	protein_coding	- && O65731.1 RecName: Full=40S ribosomal protein S5 && PF00177:Ribosomal protein S7p/S5e	-
Solyc10g078600.2	2307.35	3108.84	-0.431096	0.741698	1.35378e-09	1.28248e-08	-	10	60499060	60502369	-	2051	protein_coding	- && F4HQX1.1 RecName: Full=Jacalin-related lectin 3; AltName: Full=Mannose-binding lectin superfamily protein && PF01419:Jacalin-like lectin domain	-
Solyc10g078590.2	5249.96	10488.2	-0.997835	0.500751	2.48892e-158	3.16052e-156	-	10	60494981	60496455	-	753	protein_coding	- && - && -	-
Solyc10g078580.1	1230.55	411.228	1.58045	2.99063	3.1593e-12	3.78432e-11	-	10	60490599	60490781	+	183	protein_coding	- && - && -	-
Solyc10g078570.1	241.129	415.383	-0.781379	0.581811	1.18807e-05	6.98417e-05	-	10	60486752	60487036	+	285	protein_coding	- && - && -	-
Solyc10g078540.2	420.887	600.408	-0.513288	0.700624	0.000184468	0.000879317	-	10	60468522	60473029	+	3587	protein_coding	- && P93541.1 RecName: Full=Glutamate dehydrogenase; Short=GDH; AltName: Full=Legdh1 && -	-
Solyc10g078510.2	386.946	499.742	-0.369829	0.773874	0.00974502	0.0303274	-	10	60437801	60446378	+	2379	protein_coding	- && Q6NKW9.2 RecName: Full=Glucan endo-1,3-beta-glucosidase 8; AltName: Full=(1->3)-beta-glucan endohydrolase 8; Short=(1->3)-beta-glucanase 8; AltName: Full=Beta-1,3-endoglucanase 8; Short=Beta-1,3-glucanase 8; Flags: Precursor && PF07983:X8 domain|PF00332:Glycosyl hydrolases family 17	Glyco_hydro_17
Solyc10g078495.1	0.360826	11.3386	-4.90865	0.0332928	0.00538218	0.0181026	-	10	60433687	60434272	-	457	protein_coding	- && - && -	-
Solyc10g078490.2	276.587	610.189	-1.13763	0.454507	9.87017e-14	1.31416e-12	-	10	60428550	60433244	-	1822	protein_coding	- && Q5VR89.2 RecName: Full=Aquaporin SIP1-1; AltName: Full=OsSIP1;1; AltName: Full=Small basic intrinsic protein 1-1 && PF00230:Major intrinsic protein	-
Solyc10g078470.2	52.9639	140.283	-1.4116	0.375894	6.40179e-07	4.5053e-06	-	10	60416845	60419182	-	2198	protein_coding	- && - && PF03222:Tryptophan/tyrosine permease family	-
Solyc10g078450.2	686.11	960.454	-0.485929	0.714037	2.61625e-06	1.70633e-05	-	10	60406092	60409483	+	717	protein_coding	- && O22823.1 RecName: Full=Sm-like protein LSM36B; Short=AtLSM6B; AltName: Full=U6 snRNA-associated Sm-like protein LSM6B && -	-
Solyc10g078440.1	600.3	777.986	-0.374011	0.771634	0.00207849	0.00785237	-	10	60399241	60399666	+	426	protein_coding	- && - && PF05678:VQ motif	-
Solyc10g078420.2	351.371	254.86	0.462978	1.37838	0.00267414	0.00981235	-	10	60369455	60376028	-	1279	protein_coding	- && - && -	-
Solyc10g078410.2	319.667	162.373	0.978583	1.97053	1.31282e-08	1.12317e-07	-	10	60364725	60367089	-	1796	protein_coding	- && Q6NLB1.1 RecName: Full=F-box protein At2g26850 && PF00646:F-box domain	F-box
Solyc10g078370.2	100.883	35.9305	1.49021	2.80929	6.51449e-05	0.000337442	-	10	60325111	60329110	+	2907	protein_coding	- && Q67UL3.1 RecName: Full=Probable auxin efflux carrier component 1c; Short=OsPIN1c; AltName: Full=OsPIN1a && PF03547:Membrane transport protein	-
Solyc10g078320.2	42.2018	92.4686	-1.13363	0.455768	0.00275421	0.0100759	-	10	60274162	60283405	-	3956	protein_coding	- && Q9LET7.1 RecName: Full=Calmodulin-interacting protein 111; Short=CaM-interacting protein 111; AltName: Full=ATPase family AAA domain-containing protein CIP111 && PF00004:ATPase family associated with various cellular activities (AAA)	AAA
Solyc10g078310.2	700.522	938.571	-0.421466	0.746666	4.27218e-06	2.6897e-05	-	10	60270879	60273012	-	1971	protein_coding	- && Q9LTH4.1 RecName: Full=Transcription factor BOA; AltName: Full=Protein BROTHER OF LUX ARRHYTHMO; AltName: Full=Protein PHYTOCLOCK 1-like; Short=Protein PCL1-like && PF00249:Myb-like DNA-binding domain	Myb_DNA-binding
Solyc10g078300.2	9376.66	6971.11	0.427317	1.34473	2.91589e-31	8.34477e-30	-	10	60265036	60270801	+	3345	protein_coding	- && Q15032.3 RecName: Full=R3H domain-containing protein 1 && PF01424:R3H domain|PF12752:SUZ domain	R3H
Solyc10g078265.1	1185.85	524.998	1.17703	2.2611	6.8284e-26	1.64604e-24	-	10	60224323	60228457	-	2029	protein_coding	- && Q9FJL3.1 RecName: Full=Peptidyl-prolyl cis-trans isomerase FKBP65; Short=PPIase FKBP65; AltName: Full=70 kDa peptidyl-prolyl isomerase; AltName: Full=FK506-binding protein 65; Short=AtFKBP65; AltName: Full=Immunophilin FKBP65; AltName: Full=Peptidyl-prolyl isomerase ROF2; AltName: Full=Protein ROTAMASE FKBP 2; AltName: Full=Rotamase && -	-
Solyc10g078240.2	319.244	226.012	0.500846	1.41504	0.0137117	0.0406989	-	10	60219078	60222185	-	2080	protein_coding	- && O48922.1 RecName: Full=Cytochrome P450 98A2 && PF00067:Cytochrome P450	p450
Solyc10g078180.2	1990.58	1619.31	0.298224	1.22963	2.76537e-05	0.000153113	-	10	60170075	60180871	+	4734	protein_coding	- && Q2RAC5.2 RecName: Full=Cyclin-T1-3; Short=CycT1;3 && -	-
Solyc10g078170.2	32.1255	5.07828	2.64744	6.26554	0.00583254	0.0193845	-	10	60163588	60165795	-	2208	protein_coding	- && O22199.1 RecName: Full=Phosphatidylinositol 4-kinase gamma 1; Short=AtPI4Kgamma1; Short=PI-4Kgamma1; Short=PI4K gamma 1 && PF00454:Phosphatidylinositol 3- and 4-kinase	PI3_PI4_kinase
Solyc10g078160.2	209.916	301.382	-0.525991	0.694482	0.0066218	0.0216912	-	10	60158387	60163295	+	1846	protein_coding	- && - && -	-
Solyc10g077130.1	401.82	575.155	-0.519025	0.697843	5.55441e-05	0.000291625	-	10	60101374	60101991	+	618	protein_coding	- && - && PF05678:VQ motif	-
Solyc10g077120.2	35934.1	17301.5	1.05445	2.07693	3.81677e-304	1.00789e-301	-	10	60094160	60094744	+	585	protein_coding	- && P80470.2 RecName: Full=Photosystem II core complex proteins psbY, chloroplastic; AltName: Full=L-arginine-metabolizing enzyme; Short=L-AME; Contains: RecName: Full=Photosystem II protein psbY-1, chloroplastic; AltName: Full=psbY-A1; Contains: RecName: Full=Photosystem II protein psbY-2, chloroplastic; AltName: Full=psbY-A2; Flags: Precursor && PF06298:Photosystem II protein Y (PsbY)	-
Solyc10g077110.1	2834.84	2225.91	0.34813	1.27291	1.56224e-09	1.47395e-08	-	10	60090963	60093305	+	1119	protein_coding	- && Q84MZ4.1 RecName: Full=Transcription factor IIIA; Short=AtTFIIIA && -	-
Solyc10g077050.2	709.829	479.767	0.565693	1.4801	1.00525e-06	6.89289e-06	-	10	60054843	60069162	-	3022	protein_coding	- && Q5PNZ1.1 RecName: Full=Probable protein S-acyltransferase 3; AltName: Full=Probable palmitoyltransferase At5g05070; AltName: Full=Zinc finger DHHC domain-containing protein At5g05070 && PF01529:DHHC palmitoyltransferase	-
Solyc10g077040.2	32139.8	8927.54	1.84802	3.60006	0	0	-	10	60050603	60054183	-	2238	protein_coding	- && Q6SJV8.2 RecName: Full=Magnesium-protoporphyrin IX monomethyl ester [oxidative] cyclase, chloroplastic; Short=Mg-protoporphyrin IX monomethyl ester oxidative cyclase; Flags: Precursor && PF02915:Rubrerythrin	-
Solyc10g077030.2	511.297	755.664	-0.561619	0.677541	1.9249e-07	1.45135e-06	-	10	60039871	60049610	-	5288	protein_coding	- && O24362.1 RecName: Full=Proteasome subunit alpha type-3; AltName: Full=20S proteasome alpha subunit G; AltName: Full=20S proteasome subunit alpha-7; AltName: Full=Proteasome component C8 && -	-
Solyc10g076990.2	1212.13	815.4	0.572837	1.48745	9.63525e-13	1.19161e-11	-	10	60008765	60025575	+	5739	protein_coding	- && Q8RXE7.2 RecName: Full=Probable ADP-ribosylation factor GTPase-activating protein AGD14; Short=ARF GAP AGD14; AltName: Full=Protein ARF-GAP DOMAIN 14; Short=AtAGD14; AltName: Full=Protein ZIGA4 && PF09331:Domain of unknown function (DUF1985)|PF01412:Putative GTPase activating protein for Arf	-
Solyc10g076840.2	225.862	553.443	-1.29481	0.407589	1.0832e-19	2.0121e-18	-	10	59905330	59914005	-	1535	protein_coding	- && D4N502.1 RecName: Full=Codeine O-demethylase && PF14226:non-haem dioxygenase in morphine synthesis N-terminal|PF03171:2OG-Fe(II) oxygenase superfamily	2OG-FeII_Oxy
Solyc10g076810.1	95.8405	217.85	-1.18041	0.441226	4.79921e-07	3.4368e-06	-	10	59873771	59874424	+	654	protein_coding	- && - && -	-
Solyc10g076800.2	385.14	567.118	-0.5559	0.680232	2.08858e-05	0.000118031	-	10	59858953	59863384	-	1718	protein_coding	- && Q9XEE9.2 RecName: Full=GDP-Man:Man(3)GlcNAc(2)-PP-Dol alpha-1,2-mannosyltransferase; AltName: Full=Alpha-1,2-mannosyltransferase ALG11; AltName: Full=Asparagine-linked glycosylation protein 11; AltName: Full=Protein LEAF WILTING 3 && PF00534:Glycosyl transferases group 1|PF15924:ALG11 mannosyltransferase N-terminus	Glycos_transf_1
Solyc10g076790.2	478.579	324.429	0.561177	1.47547	0.00151595	0.00592153	-	10	59843582	59848957	-	2213	protein_coding	- && Q9FEL7.1 RecName: Full=Auxin transporter-like protein 2; AltName: Full=AUX1-like protein 2; AltName: Full=MtLAX2 && PF01490:Transmembrane amino acid transporter protein	Aa_trans
Solyc10g076760.2	218.705	653.801	-1.58113	0.334219	1.4124e-30	3.95914e-29	-	10	59817212	59820081	+	2090	protein_coding	- && C0LGG8.1 RecName: Full=Probable LRR receptor-like serine/threonine-protein kinase At1g53430; Flags: Precursor && PF00069:Protein kinase domain	Pkinase
Solyc10g076740.2	6679.37	2271.06	1.55649	2.94138	9.48731e-255	1.96845e-252	-	10	59781574	59784899	-	796	protein_coding	- && Q9SRM5.1 RecName: Full=GDSL esterase/lipase CPRD49; AltName: Full=Extracellular lipase CPRD49; Flags: Precursor && PF00657:GDSL-like Lipase/Acylhydrolase	Lipase_GDSL
Solyc10g076730.1	104.673	44.5235	1.23482	2.35353	0.000807893	0.00334769	-	10	59779294	59779926	+	633	protein_coding	- && P17407.1 RecName: Full=21 kDa protein; AltName: Full=1.2 protein; Flags: Precursor && PF04043:Plant invertase/pectin methylesterase inhibitor	-
Solyc10g076710.2	1439.09	2361.01	-0.714997	0.609206	2.11478e-25	5.01461e-24	-	10	59741706	59745803	-	2512	protein_coding	- && Q39033.1 RecName: Full=Phosphoinositide phospholipase C 2; AltName: Full=Phosphoinositide phospholipase PLC2; Short=AtPLC2; Short=PI-PLC2 && PF00387:Phosphatidylinositol-specific phospholipase C, Y domain|PF00168:C2 domain|PF00388:Phosphatidylinositol-specific phospholipase C, X domain|PF09279:Phosphoinositide-specific phospholipase C, efhand-like	PI-PLC-X
Solyc10g076700.2	735.442	265.86	1.46561	2.7618	2.51564e-24	5.71441e-23	-	10	59739376	59741262	+	1160	protein_coding	- && Q9SR92.1 RecName: Full=Rhodanese-like domain-containing protein 10; AltName: Full=Sulfurtransferase 10; Short=AtStr10 && PF00581:Rhodanese-like domain	Rhodanese
Solyc10g076690.2	476.073	648.483	-0.448414	0.732848	0.00155519	0.00605249	-	10	59730546	59736940	-	1158	protein_coding	- && Q9FFF5.1 RecName: Full=PHD finger protein ALFIN-LIKE 1; Short=Protein AL1 && PF00628:PHD-finger|PF12165:Domain of unknown function (DUF3594)	PHD
Solyc10g076510.2	180.711	322.401	-0.835316	0.56046	6.47006e-06	3.96601e-05	-	10	59602959	59606619	-	2318	protein_coding	- && O82647.1 RecName: Full=Pyruvate decarboxylase 1; Short=AtPDC1 && PF02775:Thiamine pyrophosphate enzyme, C-terminal TPP binding domain|PF00205:Thiamine pyrophosphate enzyme, central domain|PF02776:Thiamine pyrophosphate enzyme, N-terminal TPP binding domain	TPP_enzyme_N
Solyc10g076460.2	33.6894	8.33619	2.01224	4.03408	0.00238666	0.00886388	-	10	59539285	59541408	+	1429	protein_coding	- && Q700D9.2 RecName: Full=Putative Myb family transcription factor At1g14600 && PF00249:Myb-like DNA-binding domain	Myb_DNA-binding
Solyc10g076290.2	325.311	423.993	-0.384601	0.765991	0.0128846	0.0385393	-	10	59319020	59325066	+	2868	protein_coding	- && Q8RWU5.1 RecName: Full=F-box/LRR-repeat protein 3 && -	-
Solyc10g075160.1	5335.82	1955.19	1.44852	2.72929	8.83432e-182	1.29932e-179	-	10	58944359	58944793	+	435	protein_coding	- && Q43517.1 RecName: Full=Ferredoxin-1, chloroplastic; AltName: Full=Ferredoxin I; Flags: Precursor && PF00111:2Fe-2S iron-sulfur cluster binding domain	Fer2
Solyc10g075150.2	7475.74	4803.6	0.638226	1.55641	5.5748e-52	2.54014e-50	-	10	58931442	58933070	-	763	protein_coding	- && P93224.1 RecName: Full=Non-specific lipid-transfer protein 2; Short=LTP 2; Flags: Precursor && -	-
Solyc10g075100.2	1412.15	3238.79	-1.19686	0.436225	9.43088e-93	7.42898e-91	-	10	58868679	58869437	-	473	protein_coding	- && O24038.1 RecName: Full=Non-specific lipid-transfer protein 2; Short=LTP 2; AltName: Full=LpLTP2; Flags: Precursor && PF00234:Protease inhibitor/seed storage/LTP family	-
Solyc10g075090.2	930.332	1980	-1.08792	0.47044	7.1465e-46	2.91351e-44	LE16	10	58857957	58859120	-	569	protein_coding	- && P93224.1 RecName: Full=Non-specific lipid-transfer protein 2; Short=LTP 2; Flags: Precursor && PF00234:Protease inhibitor/seed storage/LTP family	-
Solyc10g075070.2	3446.17	8244.85	-1.25773	0.418202	6.21962e-180	8.97711e-178	-	10	58843218	58843830	-	485	protein_coding	- && Q03461.1 RecName: Full=Non-specific lipid-transfer protein 2; Short=LTP 2; Flags: Precursor && PF00234:Protease inhibitor/seed storage/LTP family	-
Solyc10g075067.1	52.5816	0	8.26643	307.925	1.83613e-10	1.91079e-09	-	10	58838151	58842331	+	1223	protein_coding	- && Q9ZU75.1 RecName: Full=Probable NEDD8-conjugating enzyme Ubc12-like; AltName: Full=RUB1 carrier protein 2; AltName: Full=RUB1-conjugating enzyme 2; AltName: Full=RUB1-protein ligase 2 && PF00179:Ubiquitin-conjugating enzyme	UQ_con
Solyc10g075035.1	133.818	65.8895	1.02116	2.02955	0.000297542	0.00135521	-	10	58789860	58795956	+	2123	protein_coding	- && Q6Z3U3.1 RecName: Full=B3 domain-containing protein Os07g0679700 && PF07496:CW-type Zinc Finger|PF02362:B3 DNA binding domain	B3
Solyc10g075020.2	1027.94	639.159	0.685085	1.6078	3.73254e-11	4.11465e-10	-	10	58769920	58775237	-	949	protein_coding	- && B0JHV3.1 RecName: Full=Elongation factor P; Short=EF-P && PF09285:Elongation factor P, C-terminal|PF08207:Elongation factor P (EF-P) KOW-like domain|PF01132:Elongation factor P (EF-P) OB domain	-
Solyc10g074990.2	125.71	212.051	-0.750437	0.594423	0.00712085	0.0231335	-	10	58753169	58756603	-	2253	protein_coding	- && P93484.1 RecName: Full=Vacuolar-sorting receptor 1; AltName: Full=80 kDa proaleurein-binding protein; AltName: Full=BP-80; Flags: Precursor && PF03652:Holliday junction resolvase	-
Solyc10g074960.2	409.013	636.193	-0.639921	0.641748	2.36749e-07	1.75994e-06	-	10	58737522	58744952	+	1964	protein_coding	- && Q8BKU8.1 RecName: Full=Transmembrane protein 87B; Flags: Precursor && PF06814:Lung seven transmembrane receptor	-
Solyc10g074940.2	1190.47	784.519	0.602791	1.51865	1.9835e-12	2.40566e-11	-	10	58714317	58725947	+	5799	protein_coding	- && P98204.1 RecName: Full=Phospholipid-transporting ATPase 1; Short=AtALA1; AltName: Full=Aminophospholipid flippase 1 && PF16209:Phospholipid-translocating ATPase N-terminal|PF12710:haloacid dehalogenase-like hydrolase|PF00122:E1-E2 ATPase|PF16212:Phospholipid-translocating P-type ATPase C-terminal	E1-E2_ATPase
Solyc10g074930.1	943.993	321.297	1.5568	2.942	1.77459e-25	4.22086e-24	-	10	58698608	58701563	-	1428	protein_coding	- && Q39030.2 RecName: Full=Serine/threonine-protein kinase AtPK2/AtPK19; AltName: Full=Ribosomal-protein S6 kinase homolog 2 && PF00069:Protein kinase domain	Pkinase
Solyc10g074920.2	584.288	232.395	1.33077	2.51537	9.87401e-14	1.31416e-12	-	10	58693817	58699045	+	4646	protein_coding	- && Q9LZV3.1 RecName: Full=Mannan endo-1,4-beta-mannosidase 6; AltName: Full=Beta-mannanase 6; AltName: Full=Endo-beta-1,4-mannanase 6; Short=AtMAN6; Flags: Precursor && PF00150:Cellulase (glycosyl hydrolase family 5)	-
Solyc10g074910.2	1592.98	1014.87	0.650349	1.56955	3.48395e-13	4.46553e-12	-	10	58681873	58693291	-	1221	protein_coding	- && Q5KQI6.1 RecName: Full=Serotonin N-acetyltransferase 1, chloroplastic; Short=OsSNAT1; AltName: Full=Nuclear shuttle protein-interacting protein homolog; AltName: Full=Probable acetyltransferase NSI; Flags: Precursor && PF00583:Acetyltransferase (GNAT) family	Acetyltransf_1
Solyc10g074890.2	453.494	552.859	-0.285563	0.820422	0.0164011	0.0473689	-	10	58650044	58680780	-	6589	protein_coding	- && C0LGU1.1 RecName: Full=Probable LRR receptor-like serine/threonine-protein kinase At5g37450; Flags: Precursor && -	-
Solyc10g074790.2	936.887	1226.28	-0.389532	0.763377	2.85995e-05	0.000157824	-	10	58568481	58573793	+	1995	protein_coding	- && Q9LZN2.1 RecName: Full=Protein PIN-LIKES 6; AltName: Full=Auxin efflux carrier-like protein 6 && PF03547:Membrane transport protein	-
Solyc10g074740.1	423.633	607.796	-0.522884	0.695979	0.000125013	0.000613919	-	10	58435167	58435766	+	600	protein_coding	- && Q09011.1 RecName: Full=Calcium-binding protein CAST && PF13499:EF-hand domain pair	-
Solyc10g074580.2	4135.94	3178.78	0.379432	1.30083	9.83012e-18	1.65531e-16	-	10	58202334	58214827	-	2043	protein_coding	- && Q949P3.1 RecName: Full=Uncharacterized protein At2g17340 && PF01937:Protein of unknown function DUF89	DUF89
Solyc10g074540.1	405.502	165.238	1.29276	2.44996	2.69487e-14	3.71431e-13	-	10	58170355	58171389	-	1035	protein_coding	- && Q9SII5.1 RecName: Full=Protein EXORDIUM-like 5; Flags: Precursor && PF04674:Phosphate-induced protein 1 conserved region	-
Solyc10g074520.2	63.3392	117.212	-0.891943	0.538888	0.0033743	0.012043	-	10	58123912	58126697	-	1668	protein_coding	- && Q9SL48.1 RecName: Full=SEC1 family transport protein SLY1; Short=AtSLY1 && PF00995:Sec1 family	Sec1
Solyc10g074440.2	18.3051	0	6.74464	107.236	2.31205e-05	0.000129588	-	10	57974219	57975521	-	1143	protein_coding	- && Q05538.1 RecName: Full=Basic 30 kDa endochitinase; Flags: Precursor && PF00187:Chitin recognition protein|PF00182:Chitinase class I	-
Solyc10g062160.2	86.7421	157.191	-0.863444	0.549639	0.00150007	0.00586549	-	10	24889464	24898420	-	3641	protein_coding	- && Q9FNX5.1 RecName: Full=Dynamin-related protein 1E; AltName: Full=Dynamin-like protein 4; AltName: Full=Dynamin-like protein DLP2; AltName: Full=Dynamin-like protein E && PF02212:Dynamin GTPase effector domain|PF00350:Dynamin family|PF01031:Dynamin central region	-
Solyc10g055800.2	643.262	305.763	1.07262	2.10325	9.38873e-13	1.16236e-11	-	10	57355938	57358464	-	2376	protein_coding	- && P52405.1 RecName: Full=Endochitinase 3; Flags: Precursor && PF00187:Chitin recognition protein|PF00182:Chitinase class I	-
Solyc10g055790.1	1.80413	57.049	-4.99389	0.0313826	0.00104159	0.0042168	-	10	57354823	57355041	-	219	protein_coding	- && P52406.1 RecName: Full=Endochitinase 4; Flags: Precursor && -	-
Solyc10g055780.1	26.8005	268.108	-3.32796	0.0995827	2.2179e-05	0.000124703	-	10	57353897	57354492	-	513	protein_coding	- && Q05538.1 RecName: Full=Basic 30 kDa endochitinase; Flags: Precursor && PF00182:Chitinase class I	-
Solyc10g055770.2	142.671	292.721	-1.03438	0.488226	1.86453e-07	1.40904e-06	-	10	57346446	57350959	+	1843	protein_coding	- && A4IF94.1 RecName: Full=Hippocampus abundant transcript-like protein 1; AltName: Full=Major facilitator superfamily domain-containing 14B && PF07690:Major Facilitator Superfamily	MFS_1
Solyc10g055740.2	167.035	52.7794	1.65911	3.15822	1.06725e-08	9.2437e-08	-	10	57257473	57261227	-	1711	protein_coding	- && Q9SX98.1 RecName: Full=Lysine histidine transporter-like 8; AltName: Full=Amino acid transporter-like protein 1 && PF01490:Transmembrane amino acid transporter protein	Aa_trans
Solyc10g055720.2	779.092	262.902	1.56864	2.96625	2.41582e-28	6.30067e-27	-	10	57193532	57203569	-	2332	protein_coding	- && F4JTP5.1 RecName: Full=Serine/threonine-protein kinase STY46; AltName: Full=Serine/threonine/tyrosine-protein kinase 46 && PF01842:ACT domain|PF07714:Protein tyrosine kinase	Pkinase_Tyr
Solyc10g055710.2	61.1107	120.827	-0.980563	0.506782	0.000645103	0.00273407	-	10	57184553	57191809	-	5734	protein_coding	- && Q9SYM1.1 RecName: Full=Mechanosensitive ion channel protein 6; AltName: Full=Mechanosensitive channel of small conductance-like 6; AltName: Full=MscS-Like protein 6 && -	-
Solyc10g055670.2	846.671	985.414	-0.220213	0.858438	0.012147	0.0366253	-	10	57122220	57132754	+	2324	protein_coding	- && Q9SZN1.1 RecName: Full=V-type proton ATPase subunit B2; Short=V-ATPase subunit B2; AltName: Full=Vacuolar H(+)-ATPase subunit B isoform 2; AltName: Full=Vacuolar proton pump subunit B2 && PF00306:ATP synthase alpha/beta chain, C terminal domain|PF02874:ATP synthase alpha/beta family, beta-barrel domain|PF00006:ATP synthase alpha/beta family, nucleotide-binding domain	ATP-synt_ab
Solyc10g055630.2	319.019	160.48	0.992434	1.98954	1.64496e-06	1.09686e-05	-	10	57054673	57056433	+	1205	protein_coding	- && P93004.2 RecName: Full=Aquaporin PIP2-7; AltName: Full=Plasma membrane intrinsic protein 2-7; Short=AtPIP2;7; AltName: Full=Plasma membrane intrinsic protein 3; AltName: Full=Salt stress-induced major intrinsic protein; Contains: RecName: Full=Aquaporin PIP2-7, N-terminally processed && PF00230:Major intrinsic protein	-
Solyc10g055620.2	196.066	367.836	-0.910644	0.531948	3.51425e-08	2.89384e-07	-	10	57031603	57041477	+	1872	protein_coding	- && Q3UDW8.2 RecName: Full=Heparan-alpha-glucosaminide N-acetyltransferase; AltName: Full=Transmembrane protein 76 && -	-
Solyc10g055470.2	326.242	33.497	3.28046	9.71666	3.60642e-41	1.31357e-39	-	10	56766010	56770485	-	3138	protein_coding	- && Q9SCU9.1 RecName: Full=Beta-galactosidase 13; Short=Lactase 13; Flags: Precursor && PF02140:Galactose binding lectin domain|PF01301:Glycosyl hydrolases family 35	-
Solyc10g055410.2	388.867	534.88	-0.458356	0.727815	0.000158671	0.000763396	-	10	56666389	56667758	-	1220	protein_coding	- && P81393.1 RecName: Full=Myb-related protein 308 && PF00249:Myb-like DNA-binding domain	Myb_DNA-binding
Solyc10g055390.2	320.571	156.771	1.03186	2.04465	1.34796e-06	9.11901e-06	-	10	56615509	56617788	-	2043	protein_coding	- && F4I9E1.1 RecName: Full=Protein NUCLEAR FUSION DEFECTIVE 4 && PF06813:Nodulin-like	-
Solyc10g055240.2	1076.09	2180.5	-1.01855	0.493612	3.02653e-45	1.21679e-43	-	10	56455648	56471627	+	1496	protein_coding	- && - && PF00388:Phosphatidylinositol-specific phospholipase C, X domain	PI-PLC-X
Solyc10g055230.1	16.7946	53.6358	-1.68373	0.311278	0.000512219	0.00222028	-	10	56453914	56454468	-	555	protein_coding	- && Q9C891.1 RecName: Full=Dirigent protein 20; Short=AtDIR20; Flags: Precursor && PF03018:Dirigent-like protein	-
Solyc10g055200.1	554.675	271.2	1.03109	2.04357	6.36274e-15	9.11013e-14	-	10	56431129	56431713	+	585	protein_coding	- && Q9SS03.1 RecName: Full=Dirigent protein 21; Short=AtDIR21; Flags: Precursor && PF03018:Dirigent-like protein	-
Solyc10g054910.1	242.127	372.729	-0.622951	0.649341	0.000611592	0.00261109	-	10	56014908	56015426	+	519	protein_coding	- && P21568.1 RecName: Full=Peptidyl-prolyl cis-trans isomerase; Short=PPIase; AltName: Full=Cyclophilin; AltName: Full=Cyclosporin A-binding protein; AltName: Full=Rotamase && PF00160:Cyclophilin type peptidyl-prolyl cis-trans isomerase/CLD	Pro_isomerase
Solyc10g054880.2	606.504	813.906	-0.422873	0.745938	0.000304158	0.00138372	-	10	55993273	56006076	+	756	protein_coding	- && P45434.3 RecName: Full=Translocon-associated protein subunit alpha; Short=TRAP-alpha; AltName: Full=Signal sequence receptor subunit alpha; Short=SSR-alpha; Flags: Precursor && PF03896:Translocon-associated protein (TRAP), alpha subunit	-
Solyc10g054870.2	2421.86	613.956	1.98161	3.94933	6.6248e-146	8.06006e-144	-	10	55984141	55991262	-	2347	protein_coding	- && P48496.1 RecName: Full=Triosephosphate isomerase, chloroplastic; Short=TIM; Short=Triose-phosphate isomerase; Flags: Precursor && PF00121:Triosephosphate isomerase	-
Solyc10g054590.2	884.718	1556.28	-0.815213	0.568325	5.9745e-17	9.66821e-16	-	10	55618104	55623765	+	910	protein_coding	- && O24011.1 RecName: Full=V-type proton ATPase 16 kDa proteolipid subunit; Short=V-ATPase 16 kDa proteolipid subunit; AltName: Full=Vacuolar proton pump 16 kDa proteolipid subunit && PF00137:ATP synthase subunit C	-
Solyc10g054570.2	630.872	876.245	-0.474212	0.71986	1.94806e-06	1.28971e-05	-	10	55593025	55598203	+	991	protein_coding	- && O24011.1 RecName: Full=V-type proton ATPase 16 kDa proteolipid subunit; Short=V-ATPase 16 kDa proteolipid subunit; AltName: Full=Vacuolar proton pump 16 kDa proteolipid subunit && PF00137:ATP synthase subunit C	-
Solyc10g054560.2	1476.87	1858.24	-0.329859	0.795614	0.000105975	0.000528466	-	10	55546533	55552409	-	2093	protein_coding	- && O24011.1 RecName: Full=V-type proton ATPase 16 kDa proteolipid subunit; Short=V-ATPase 16 kDa proteolipid subunit; AltName: Full=Vacuolar proton pump 16 kDa proteolipid subunit && PF00137:ATP synthase subunit C	-
Solyc10g054440.2	1624.49	1031.34	0.653876	1.57339	7.9271e-11	8.50854e-10	-	10	55366325	55368444	-	2016	protein_coding	- && O23141.1 RecName: Full=Arginine decarboxylase 2; Short=ADC 2; Short=ARGDC 2; AltName: Full=ADC-N && PF02784:Pyridoxal-dependent decarboxylase, pyridoxal binding domain|PF00278:Pyridoxal-dependent decarboxylase, C-terminal sheet domain	-
Solyc10g054420.2	4146.81	2819.93	0.556382	1.47058	2.32265e-27	5.8795e-26	-	10	55307896	55309640	+	1228	protein_coding	- && O80634.2 RecName: Full=Photosynthetic NDH subunit of lumenal location 1, chloroplastic; AltName: Full=PsbP-like protein 2; Flags: Precursor && PF01789:PsbP	-
Solyc10g054080.2	309.339	212.3	0.542367	1.45636	0.000798799	0.00331532	-	10	54498061	54516541	-	4216	protein_coding	- && Q8W5R5.1 RecName: Full=Kinesin-like protein KIN-7D, mitochondrial; AltName: Full=Mitochondria-targeted kinesin-related protein 2; Flags: Precursor && PF00225:Kinesin motor domain	Kinesin
Solyc10g053970.2	791.965	932.434	-0.235316	0.849499	0.00505708	0.0171382	-	10	54241521	54248182	-	2369	protein_coding	- && F4IHJ0.1 RecName: Full=Phosphatidylinositol/phosphatidylcholine transfer protein SFH8; AltName: Full=Protein SEC FOURTEEN HOMOLOGS 8; Short=AtSFH8 && PF03765:CRAL/TRIO, N-terminal domain|PF00650:CRAL/TRIO domain	CRAL_TRIO_N
Solyc10g053910.2	107.763	35.2811	1.60895	3.0503	5.86293e-06	3.61867e-05	-	10	54161362	54173356	+	1884	protein_coding	- && - && -	-
Solyc10g053900.2	17.9514	0	6.71672	105.18	2.22728e-05	0.000125169	-	10	54148630	54154350	-	2690	protein_coding	- && Q93ZE9.1 RecName: Full=Phosphatidylinositol/phosphatidylcholine transfer protein SFH3; AltName: Full=Protein SEC FOURTEEN HOMOLOGS 3; Short=AtSFH3 && PF00650:CRAL/TRIO domain	-
Solyc10g053880.1	47.5889	18.5208	1.36581	2.57721	0.00987616	0.030678	-	10	54076862	54077128	-	156	protein_coding	- && - && -	-
Solyc10g052880.1	194.47	123.857	0.651819	1.57115	0.00227832	0.0085091	-	10	54038626	54040062	+	1437	protein_coding	- && Q9M5J8.2 RecName: Full=Polygalacturonase inhibitor 2; AltName: Full=Polygalacturonase-inhibiting protein 2; Short=PGIP-2; Flags: Precursor && PF08263:Leucine rich repeat N-terminal domain|PF13855:Leucine rich repeat	LRRNT_2
Solyc10g052650.2	545.763	268.41	1.02479	2.03466	1.94386e-15	2.84993e-14	-	10	53163080	53167852	+	1298	protein_coding	- && Q84V03.2 RecName: Full=F-box protein At2g16365 && -	-
Solyc10g052490.2	257.825	520.26	-1.0155	0.494658	5.39608e-11	5.88429e-10	-	10	52768215	52769885	+	992	protein_coding	- && P52578.1 RecName: Full=Isoflavone reductase homolog; AltName: Full=CP100 && PF05368:NmrA-like family	NmrA
Solyc10g052470.1	23.3833	1.79812	3.68338	12.8472	0.00102933	0.00417299	-	10	52730056	52730322	+	267	protein_coding	- && F4JVB8.1 RecName: Full=Protein RADIALIS-like 1; Short=AtRL1; Short=Protein RAD-like 1; AltName: Full=Protein RADIALIS-LIKE SANT/MYB 2; Short=Protein RSM2 && -	-
Solyc10g051390.2	2291.12	5641.15	-1.30004	0.406115	9.03459e-111	8.33118e-109	-	10	51998008	51998555	+	270	protein_coding	- && P49310.1 RecName: Full=Glycine-rich RNA-binding protein GRP1A && -	-
Solyc10g051340.2	2501.45	1534.27	0.705276	1.63046	9.25575e-27	2.29547e-25	-	10	51887735	51896359	-	2905	protein_coding	- && O65902.1 RecName: Full=Cyclase-associated protein 1; Short=AtCAP1; AltName: Full=Adenylyl cyclase-associated protein && PF08603:Adenylate cyclase associated (CAP) C terminal|PF01213:Adenylate cyclase associated (CAP) N terminal	-
Solyc10g051200.2	1115.54	875.896	0.348287	1.27305	1.37363e-05	7.99808e-05	-	10	51630620	51634904	-	2258	protein_coding	- && Q9XIA4.1 RecName: Full=Cytochrome c biogenesis protein CCS1, chloroplastic; AltName: Full=C-type cytochrome synthesis protein 1; Flags: Precursor && PF05140:ResB-like family	-
Solyc10g051140.2	59.1847	157.841	-1.4119	0.375817	7.57424e-07	5.28083e-06	-	10	51479190	51490102	-	3157	protein_coding	- && F4K3G5.1 RecName: Full=Protein ENHANCED DOWNY MILDEW 2 && -	-
Solyc10g051120.2	420.293	1049.19	-1.31747	0.401237	7.5454e-25	1.75868e-23	-	10	51445673	51449629	-	456	protein_coding	- && Q949R9.1 RecName: Full=Mitochondrial pyruvate carrier 1; Short=AtMPC1 && PF03650:Uncharacterised protein family (UPF0041)	-
Solyc10g051095.1	8807.5	4161.48	1.08199	2.11696	4.47821e-82	3.06072e-80	-	10	51433133	51440417	-	2396	protein_coding	- && Q8SKU2.2 RecName: Full=Protein TIC 62, chloroplastic; AltName: Full=Translocon at the inner envelope membrane of chloroplasts 62; Short=PsTIC62; Flags: Precursor && PF13460:NAD(P)H-binding	-
Solyc10g051050.2	238.504	104.564	1.19074	2.28269	3.18533e-09	2.91076e-08	-	10	51369427	51372284	+	2773	protein_coding	- && Q6L3Z4.2 RecName: Full=Putative late blight resistance protein homolog R1B-12 && PF00931:NB-ARC domain	NB-ARC
Solyc10g050970.1	10.2975	0	5.91522	60.3476	0.00181208	0.00695834	-	10	51186360	51187031	+	672	protein_coding	- && Q9SZ06.1 RecName: Full=Ethylene-responsive transcription factor ERF109 && PF00847:AP2 domain	AP2
Solyc10g050870.2	336.75	205.501	0.713968	1.64031	2.16865e-05	0.00012211	-	10	50930870	50934636	-	1544	protein_coding	- && - && -	-
Solyc10g050860.2	3169.39	3545.92	-0.161894	0.893851	0.000597821	0.00255794	-	10	50885219	50893016	-	1442	protein_coding	- && Q9LEB3.1 RecName: Full=Polyadenylate-binding protein RBP47; Short=Poly(A)-binding protein RBP47; AltName: Full=RNA-binding protein 47; Short=NplRBP47 && PF00076:RNA recognition motif. (a.k.a. RRM, RBD, or RNP domain)	RRM_1
Solyc10g050770.1	25.8047	60.0879	-1.2274	0.427088	0.0096938	0.0301926	-	10	50470812	50470976	+	165	protein_coding	- && - && -	-
Solyc10g050510.1	113.633	36.2627	1.64536	3.12827	4.06456e-05	0.000218589	-	10	49829448	49829618	+	171	protein_coding	- && - && -	-
Solyc10g050470.2	24.8405	0.306246	6.21909	74.496	1.94138e-05	0.000110168	-	10	49706982	49709114	+	2028	protein_coding	- && Q9XIL9.1 RecName: Full=Pollen-specific leucine-rich repeat extensin-like protein 3; Short=AtPEX3; Short=Pollen-specific LRR/EXTENSIN3; AltName: Full=Cell wall hydroxyproline-rich glycoprotein; Flags: Precursor && -	-
Solyc10g050465.1	73.5283	17.2549	2.10029	4.28794	3.41201e-06	2.18245e-05	-	10	49702518	49703116	-	515	protein_coding	- && - && -	-
Solyc10g050460.1	88.708	12.4637	2.83542	7.13749	7.5303e-11	8.09386e-10	-	10	49702285	49702488	-	204	protein_coding	- && - && -	-
Solyc10g050450.2	201.237	122.686	0.715913	1.64252	0.0010718	0.00432277	-	10	49665697	49681493	+	2109	protein_coding	- && - && -	-
Solyc10g050440.2	3256.49	1940.29	0.746541	1.67777	8.08315e-43	3.04929e-41	-	10	49666955	49668613	-	761	protein_coding	- && - && PF08041:PetM family of cytochrome b6f complex subunit 7	-
Solyc10g050325.1	273.113	24.1196	3.50121	11.3232	1.11409e-05	6.58424e-05	-	10	48884553	48888721	+	2056	protein_coding	- && - && PF03004:Plant transposase (Ptta/En/Spm family)	-
Solyc10g050323.1	15.0801	0	6.46362	88.256	9.97941e-05	0.000499895	-	10	48882535	48883944	+	1232	protein_coding	- && - && PF13952:Domain of unknown function (DUF4216)	-
Solyc10g050160.2	127.784	34.4403	1.89274	3.71341	1.12834e-08	9.73573e-08	-	10	47959265	47962818	-	1119	protein_coding	- && O04899.1 RecName: Full=Caffeoyl-CoA O-methyltransferase 5; AltName: Full=Trans-caffeoyl-CoA 3-O-methyltransferase 5; Short=CCoAMT-5; Short=CCoAOMT-5 && PF01596:O-methyltransferase	-
Solyc10g050110.1	371.351	936.363	-1.33298	0.396947	3.44883e-32	1.01964e-30	-	10	47732683	47734011	+	1329	protein_coding	- && Q8W3M4.1 RecName: Full=Uncharacterized protein At4g06744; Flags: Precursor && -	-
Solyc10g049970.2	845.993	640.63	0.400644	1.3201	8.95744e-05	0.000451721	-	10	47206486	47208385	+	1081	protein_coding	- && Q2N5X0.1 RecName: Full=Kynurenine formamidase; Short=KFA; Short=KFase; AltName: Full=Arylformamidase; AltName: Full=N-formylkynurenine formamidase; Short=FKF && PF04199:Putative cyclase	-
Solyc10g049820.2	19.0015	48.2396	-1.34749	0.392974	0.00903431	0.0284316	-	10	46773471	46807596	+	1066	protein_coding	- && - && -	-
Solyc10g049780.1	0.360826	10.9728	-4.8592	0.0344536	0.00650882	0.0213512	-	10	46742817	46744137	+	819	protein_coding	- && Q7XHI9.1 RecName: Full=Transcription factor bHLH84; AltName: Full=Basic helix-loop-helix protein 84; Short=AtbHLH84; Short=bHLH 84; AltName: Full=bHLH transcription factor bHLH084 && PF00010:Helix-loop-helix DNA-binding domain	HLH
Solyc10g049710.2	5560.34	4511.67	0.301619	1.23253	2.81823e-11	3.138e-10	-	10	46342423	46347985	+	1576	protein_coding	- && Q9XJ35.1 RecName: Full=ATP-dependent Clp protease proteolytic subunit-related protein 1, chloroplastic; Short=ClpR1; AltName: Full=nClpP5; Flags: Precursor && PF00574:Clp protease	-
Solyc10g049600.2	102.375	463.235	-2.16842	0.222454	3.10758e-24	7.03154e-23	-	10	46136638	46142825	+	1128	protein_coding	- && Q6PQJ9.1 RecName: Full=3-oxo-Delta(4,5)-steroid 5-beta-reductase; AltName: Full=Delta(4)-3-oxosteroid 5-beta-reductase; AltName: Full=Delta-4,5-steroid 5-beta-reductase; Short=At5beta-StR; AltName: Full=Progesterone 5-beta-reductase; Short=5beta-POR && -	-
Solyc10g049580.2	331.563	207.729	0.676148	1.59787	3.1738e-05	0.000173822	-	10	46082039	46084089	-	922	protein_coding	- && - && -	-
Solyc10g049533.1	113.281	61.5537	0.875052	1.83407	0.00665881	0.0217879	-	10	45995863	46000656	-	1363	protein_coding	- && - && -	-
Solyc10g049300.2	7.32477	0	5.42235	42.8836	0.0124518	0.037423	-	10	44852957	44854882	+	1555	protein_coding	- && - && -	-
Solyc10g048140.2	146.375	2.14372	6.08917	68.0805	2.02946e-05	0.000114914	-	10	44315304	44316707	+	1134	protein_coding	- && - && PF12874:Zinc-finger of C2H2 type	-
Solyc10g048065.1	74.4925	22.889	1.69998	3.24897	0.000328391	0.00148379	-	10	43824311	43826410	+	1089	protein_coding	- && P93312.2 RecName: Full=Uncharacterized tatC-like protein ymf16; AltName: Full=ORFX && PF02326:Plant ATP synthase F0|PF00902:Sec-independent protein translocase protein (TatC)	-
Solyc10g047930.2	2140.27	1736.27	0.302166	1.23299	7.68602e-06	4.65852e-05	-	10	43049042	43054441	+	1017	protein_coding	- && Q9C5C8.1 RecName: Full=Peptide methionine sulfoxide reductase B2, chloroplastic; Short=AtMSRB2; AltName: Full=Peptide-methionine (R)-S-oxide reductase; Flags: Precursor && PF01641:SelR domain	-
Solyc10g047900.2	0	10.04	-5.69303	0.0193298	0.00361156	0.012776	-	10	42871991	42872338	-	281	protein_coding	- && - && -	-
Solyc10g047778.1	0	9.26753	-5.57626	0.0209594	0.00649335	0.0213095	-	10	42674159	42675739	-	432	protein_coding	- && - && PF05699:hAT family C-terminal dimerisation region	hATC
Solyc10g047647.1	54.398	106.389	-0.971525	0.509967	0.000988348	0.00402158	-	10	41493201	41505950	+	3612	protein_coding	- && - && PF07727:Reverse transcriptase (RNA-dependent DNA polymerase)	RVT_2
Solyc10g047643.1	3743.5	4319.3	-0.206707	0.866513	1.27334e-06	8.65199e-06	-	10	41478191	41480693	+	2271	protein_coding	- && - && PF06747:CHCH domain	-
Solyc10g047360.2	915.544	1272.82	-0.47602	0.718958	7.32314e-09	6.46071e-08	-	10	40559805	40564709	-	1140	protein_coding	- && Q9LX90.1 RecName: Full=Polyadenylate-binding protein 3; Short=AtPabN2; Short=AtPabN3; Short=Poly(A)-binding protein 3; AltName: Full=Nuclear poly(A)-binding protein 3; AltName: Full=Poly(A)-binding protein III; Short=PABIII && -	-
Solyc10g047240.2	161.32	45.1224	1.84023	3.58066	2.96598e-10	3.0032e-09	-	10	40162722	40164510	-	1183	protein_coding	- && P51074.2 RecName: Full=Annexin-like protein RJ4 && PF00191:Annexin	-
Solyc10g047210.1	185.592	272.983	-0.557996	0.679245	0.00282699	0.0103033	-	10	40137259	40137762	+	504	protein_coding	- && - && PF09790:Hyccin	-
Solyc10g047050.2	1133.49	685.418	0.726428	1.65454	3.20962e-17	5.27104e-16	-	10	39188626	39208483	+	3112	protein_coding	- && Q84N64.2 RecName: Full=Dynamin-like protein ARC5; AltName: Full=Dynamin-related protein 5B; AltName: Full=Protein ACCUMULATION AND REPLICATION OF CHLOROPLASTS 5 && PF00350:Dynamin family	-
Solyc10g046990.2	13.4044	0.653977	4.39551	21.0466	0.0117552	0.0355734	-	10	38926491	38927105	-	493	protein_coding	- && - && -	-
Solyc10g046930.2	1459.12	1726.98	-0.24219	0.845461	0.000311176	0.0014137	-	10	38069835	38076061	-	2965	protein_coding	- && O42832.2 RecName: Full=AdoMet-dependent rRNA methyltransferase spb1; AltName: Full=2'-O-ribose RNA methyltransferase; AltName: Full=S-adenosyl-L-methionine-dependent methyltransferase && PF01728:FtsJ-like methyltransferase|PF11861:Domain of unknown function (DUF3381)|PF07780:Spb1 C-terminal domain	-
Solyc10g046800.2	21.3679	0	6.96522	124.951	7.27011e-06	4.42259e-05	-	10	37340804	37342295	+	591	protein_coding	- && Q39110.2 RecName: Full=Gibberellin 20 oxidase 1; AltName: Full=GA 20-oxidase 1; Short=AtGA20ox1; AltName: Full=Gibberellin C-20 oxidase 1 && PF14226:non-haem dioxygenase in morphine synthesis N-terminal	-
Solyc10g045620.2	1194.71	768.599	0.635393	1.55336	3.0164e-13	3.88339e-12	-	10	34840858	34850702	-	2285	protein_coding	- && - && PF11891:Domain of unknown function (DUF3411)	-
Solyc10g045550.2	242.307	326.716	-0.431773	0.74135	0.00732432	0.0237117	-	10	34534106	34540131	+	851	protein_coding	- && O04486.1 RecName: Full=Ras-related protein RABA2a; Short=AtRABA2a; AltName: Full=Ras-related protein Rab11C; Short=AtRab11C; Flags: Precursor && PF00071:Ras family	Ras
Solyc10g045420.2	295.368	208.816	0.498946	1.41318	0.0103887	0.032022	-	10	33322744	33326726	+	2514	protein_coding	- && - && PF10250:GDP-fucose protein O-fucosyltransferase	-
Solyc10g045270.2	352.676	260.303	0.438264	1.35497	0.00346233	0.0123099	-	10	32522318	32532781	-	1908	protein_coding	- && O22558.2 RecName: Full=Serine/threonine-protein kinase STY8; AltName: Full=Serine/threonine/tyrosine-protein kinase 8 && PF07714:Protein tyrosine kinase	Pkinase_Tyr
Solyc10g045153.1	24.9476	6.78422	1.88128	3.68402	0.0171743	0.0492227	-	10	31676893	31677511	+	464	protein_coding	- && - && -	-
Solyc10g045105.1	17.1144	2.08469	3.01674	8.09336	0.00951497	0.0297309	-	10	31314636	31316727	-	779	protein_coding	- && - && -	-
Solyc10g044960.2	724.409	1027.45	-0.504605	0.704853	6.1511e-08	4.92554e-07	-	10	28996772	29006089	+	2148	protein_coding	- && Q08A72.1 RecName: Full=Protein EMSY-LIKE 4; Short=AtEML4 && PF03735:ENT domain	-
Solyc10g044840.2	903.687	636.596	0.507129	1.42122	1.07917e-05	6.40393e-05	-	10	28221286	28228823	-	1431	protein_coding	- && - && PF05991:YacP-like NYN domain	-
Solyc10g044720.2	234.709	331.341	-0.497543	0.708312	0.00954024	0.0297979	-	10	27579404	27581680	-	1259	protein_coding	- && - && -	-
Solyc10g044710.2	1022.4	554.198	0.881827	1.84271	1.48629e-17	2.48836e-16	-	10	27463567	27466835	-	1279	protein_coding	- && - && PF13414:TPR repeat	-
Solyc10g039430.2	68.1067	125.631	-0.885224	0.541403	0.0115436	0.0350747	-	10	21833966	21857010	-	2423	protein_coding	- && - && -	-
Solyc10g039360.2	346.357	504.06	-0.539565	0.687978	3.98863e-05	0.000214903	-	10	21372800	21375583	+	1942	protein_coding	- && - && PF07797:Protein of unknown function (DUF1639)	-
Solyc10g038190.2	366.091	167.055	1.13149	2.19085	7.23751e-13	9.06659e-12	-	10	20580201	20586879	-	3511	protein_coding	- && A2YBX5.1 RecName: Full=Protein kinase G11A && PF00069:Protein kinase domain	Pkinase
Solyc10g038090.1	22.5228	0	7.04041	131.636	2.33097e-06	1.53101e-05	-	10	19545574	19546611	-	330	protein_coding	- && Q5VRB2.1 RecName: Full=Probable sodium/metabolite cotransporter BASS2, chloroplastic; AltName: Full=Bile acid-sodium symporter family protein 2; Flags: Precursor && -	-
Solyc10g038060.2	27.3367	62.6098	-1.20617	0.433417	0.0171058	0.0490869	-	10	19175460	19179671	+	666	protein_coding	- && A0L5U1.1 RecName: Full=50S ribosomal protein L28 && PF00830:Ribosomal L28 family	-
Solyc10g037960.2	714.982	1058.17	-0.565618	0.675666	2.21919e-10	2.28487e-09	-	10	18154317	18160263	+	1052	protein_coding	- && - && -	-
Solyc10g037890.2	1586.17	1118.72	0.5034	1.41755	7.07825e-08	5.62724e-07	-	10	17982912	17999070	-	2456	protein_coding	- && - && -	-
Solyc10g031550.1	12.95	0	6.24172	75.6737	0.000444848	0.00195747	-	10	15236649	15236987	-	339	protein_coding	- && Q2MIB0.1 RecName: Full=DNA-directed RNA polymerase subunit beta''; AltName: Full=PEP; AltName: Full=Plastid-encoded RNA polymerase subunit beta''; Short=RNA polymerase subunit beta'' && PF04983:RNA polymerase Rpb1, domain 3	-
Solyc10g024420.2	59.5918	107.014	-0.847708	0.555667	0.012555	0.0376747	-	10	14070501	14079195	-	6432	protein_coding	- && Q9M1C7.2 RecName: Full=ABC transporter C family member 9; Short=ABC transporter ABCC.9; Short=AtABCC9; AltName: Full=ATP-energized glutathione S-conjugate pump 9; AltName: Full=Glutathione S-conjugate-transporting ATPase 9; AltName: Full=Multidrug resistance-associated protein 9 && -	-
Solyc10g024410.2	2389.91	3218.49	-0.429162	0.742693	2.78691e-13	3.5999e-12	-	10	14058670	14070142	-	1584	protein_coding	- && Q6Z2L5.2 RecName: Full=Ribose-phosphate pyrophosphokinase 1, chloroplastic; AltName: Full=Phosphoribosyl pyrophosphate synthase 1; Flags: Precursor && PF14572:Phosphoribosyl synthetase-associated domain|PF13793:N-terminal domain of ribose phosphate pyrophosphokinase	-
Solyc10g024360.2	788.218	401.122	0.974321	1.96472	1.61503e-15	2.38135e-14	-	10	13686138	13692817	+	2693	protein_coding	- && Q38898.1 RecName: Full=Potassium channel AKT2/3 && PF00027:Cyclic nucleotide-binding domain|PF12796:Ankyrin repeats (3 copies)|PF11834:KHA, dimerisation domain of potassium ion channel|PF00520:Ion transport protein|PF13857:Ankyrin repeats (many copies)	Ion_trans
Solyc10g019040.2	2734.22	1906.64	0.520579	1.43453	4.11463e-20	7.81174e-19	-	10	11261589	11277124	+	2136	protein_coding	- && Q6BPA9.2 RecName: Full=Probable kinetochore protein NUF2 && PF03800:Nuf2 family	-
Solyc10g018780.2	58.6255	194.876	-1.73606	0.300189	6.6351e-11	7.16813e-10	-	10	10190479	10192099	-	1350	protein_coding	- && Q8GXL3.2 RecName: Full=Squamosa promoter-binding-like protein 8 && PF03110:SBP domain	SBP
Solyc10g018530.2	1321.06	653.144	1.01717	2.02394	6.12841e-34	1.89126e-32	-	10	8684951	8711105	-	2957	protein_coding	- && F4JEP5.1 RecName: Full=DNA mismatch repair protein MSH5; Short=AtMSH5; AltName: Full=MutS protein homolog 5 && PF00488:MutS domain V|PF05192:MutS domain III	-
Solyc10g018510.2	27.2321	8.05069	1.75485	3.3749	0.0132583	0.0394945	-	10	8461934	8467907	-	2229	protein_coding	- && Q8GZ38.1 RecName: Full=Transcription factor UNE10; AltName: Full=Basic helix-loop-helix protein 16; Short=AtbHLH16; Short=bHLH 16; AltName: Full=Protein UNFERTILIZED EMBRYO SAC 10; AltName: Full=Transcription factor EN 108; AltName: Full=bHLH transcription factor bHLH016 && PF00010:Helix-loop-helix DNA-binding domain	HLH
Solyc10g018350.2	429.993	591.535	-0.461995	0.725982	0.000132063	0.00064513	-	10	7433200	7440227	-	1258	protein_coding	- && Q9SHC8.1 RecName: Full=Vesicle-associated protein 1-2; AltName: Full=Plant VAP homolog 12; Short=AtPVA12; AltName: Full=VAMP-associated protein 1-2; Contains: RecName: Full=Vesicle-associated protein 1-2, N-terminally processed && PF00635:MSP (Major sperm protein) domain	Motile_Sperm
Solyc10g018300.2	14302.8	5637.8	1.34265	2.53617	9.64296e-198	1.52437e-195	-	10	7329723	7332926	-	2398	protein_coding	- && Q43848.1 RecName: Full=Transketolase, chloroplastic; Short=TK; Flags: Precursor && PF02780:Transketolase, C-terminal domain|PF00456:Transketolase, thiamine diphosphate binding domain|PF02779:Transketolase, pyrimidine binding domain	-
Solyc10g018160.2	336.865	434.521	-0.368274	0.774709	0.00639354	0.0210205	-	10	6791113	6800798	+	1663	protein_coding	- && Q8VYP5.1 RecName: Full=Probable protein S-acyltransferase 14; AltName: Full=Probable palmitoyltransferase At3g60800; AltName: Full=Zinc finger DHHC domain-containing protein At3g60800 && PF01529:DHHC palmitoyltransferase	-
Solyc10g018120.2	145.825	58.1199	1.32328	2.50235	1.79688e-05	0.000102544	-	10	6691442	6693682	+	1733	protein_coding	- && - && -	-
Solyc10g017880.2	628.827	767.662	-0.289773	0.818031	0.0073659	0.0238164	-	10	6135062	6142927	-	1711	protein_coding	- && Q8LG03.1 RecName: Full=F-box protein At4g00755 && -	-
Solyc10g017620.3	78.6143	9.59176	3.03687	8.20709	1.12155e-10	1.19061e-09	-	10	5562846	5566260	+	1411	protein_coding	- && Q9FLH8.1 RecName: Full=Probable fructokinase-7 && PF00294:pfkB family carbohydrate kinase	PfkB
Solyc10g017520.3	19.203	0.296407	5.85301	57.8005	0.000132811	0.000648103	-	10	5458212	5460687	+	1066	protein_coding	- && Q500W4.1 RecName: Full=LIM domain-containing protein PLIM2c; AltName: Full=Pollen-expressed LIM protein 2C && PF00412:LIM domain	LIM
Solyc10g017510.3	13.7269	0.980965	3.84449	14.365	0.00960734	0.0299632	-	10	5455245	5457503	+	2165	protein_coding	- && A6YIH8.1 RecName: Full=Premnaspirodiene oxygenase; Short=HPO; AltName: Full=Cytochrome P450 71D55 && PF00067:Cytochrome P450	p450
Solyc10g012430.3	344.192	536.989	-0.642693	0.640516	7.28021e-07	5.08193e-06	-	10	5064271	5078185	-	2642	protein_coding	- && Q0WMJ8.1 RecName: Full=Signal peptide peptidase-like 4; Short=AtSPPL4; Flags: Precursor && PF02225:PA domain|PF04258:Signal peptide peptidase	-
Solyc10g012420.3	529.948	683.094	-0.368172	0.774764	0.000676087	0.00285031	-	10	5059228	5063358	+	1273	protein_coding	- && O82775.2 RecName: Full=ATG8-interacting protein 1 && -	-
Solyc10g012370.3	232.21	531.271	-1.19104	0.437987	4.53773e-18	7.79939e-17	-	10	4997229	5005608	-	1421	protein_coding	- && Q76MX2.1 RecName: Full=Bifunctional L-3-cyanoalanine synthase/cysteine synthase 1, mitochondrial; Flags: Precursor && PF00291:Pyridoxal-phosphate dependent enzyme	PALP
Solyc10g012290.1	10.9747	0	6.00952	64.4237	0.0016549	0.00640408	-	10	4840314	4842024	-	1113	protein_coding	- && - && -	-
Solyc10g012270.2	9.85408	0	5.84976	57.6703	0.00788925	0.0252765	-	10	4833893	4834553	+	468	protein_coding	- && P42749.2 RecName: Full=Ubiquitin-conjugating enzyme E2 5; AltName: Full=E2 ubiquitin-conjugating enzyme 5; AltName: Full=Ubiquitin carrier protein 5; AltName: Full=Ubiquitin-conjugating enzyme E2-21 kDa 2; AltName: Full=Ubiquitin-protein ligase 5 && PF00179:Ubiquitin-conjugating enzyme	UQ_con
Solyc10g012210.2	123.57	44.2834	1.48346	2.79618	1.38227e-06	9.33214e-06	-	10	4615666	4621746	+	2447	protein_coding	- && Q84JT7.1 RecName: Full=AT-rich interactive domain-containing protein 1; Short=ARID domain-containing protein 1; AltName: Full=ARID and ELM2 domain-containing protein 1 && -	-
Solyc10g012170.3	172.656	270.61	-0.645637	0.63921	0.0024229	0.00898122	-	10	4504956	4511135	-	1854	protein_coding	- && Q8VZJ9.1 RecName: Full=Calmodulin-binding receptor-like cytoplasmic kinase 2 && PF07714:Protein tyrosine kinase	Pkinase_Tyr
Solyc10g012160.3	284.313	376.242	-0.404974	0.75525	0.00878559	0.0277391	-	10	4493137	4501146	-	1677	protein_coding	- && O80543.2 RecName: Full=Putative methyltransferase At1g22800 && PF08241:Methyltransferase domain	Methyltransf_11
Solyc10g012060.3	153.231	80.7161	0.922736	1.89571	0.000334196	0.00150651	-	10	4371643	4392469	+	5601	protein_coding	- && Q8VZL4.1 RecName: Full=Mechanosensitive ion channel protein 1, mitochondrial; AltName: Full=Mechanosensitive channel of small conductance-like 1; AltName: Full=MscS-Like protein 1; Flags: Precursor && -	-
Solyc10g012030.3	618.696	764.269	-0.305417	0.809208	0.0101083	0.0313052	-	10	4309353	4319507	-	4385	protein_coding	- && - && -	-
Solyc10g011940.2	0	13.716	-6.14359	0.0141447	0.000453838	0.00199174	-	10	4218712	4236572	-	4905	protein_coding	- && Q9M658.1 RecName: Full=Helicase protein MOM1; AltName: Full=Protein MAINTENANCE OF METHYLATION; AltName: Full=Protein MORPHEUS MOLECULE 1 && PF00385:Chromo (CHRromatin Organisation MOdifier) domain	Chromo
Solyc10g011870.3	1160.68	1456.35	-0.327678	0.796818	1.08241e-05	6.42148e-05	-	10	4128484	4131456	-	1679	protein_coding	- && Q9SUR3.1 RecName: Full=Reticulon-like protein B1; Short=AtRTNLB1; AltName: Full=VirB2-interacting protein 1 && PF02453:Reticulon	-
Solyc10g011840.2	1.44949	15.6232	-3.4518	0.0913911	0.00802733	0.02568	-	10	4119278	4121550	+	888	protein_coding	- && Q9LZM3.2 RecName: Full=Phosphopantothenate--cysteine ligase 2; AltName: Full=Phosphopantothenoylcysteine synthetase 2; Short=PPC synthetase 2 && -	-
Solyc10g011680.3	61.5921	26.6057	1.20627	2.30741	0.00562319	0.0187909	-	10	3925867	3926321	-	395	protein_coding	- && - && -	-
Solyc10g011670.3	836.699	1008.56	-0.269406	0.829661	0.0040003	0.0139704	-	10	3918059	3925426	+	1680	protein_coding	- && O04619.1 RecName: Full=Mitochondrial adenine nucleotide transporter ADNT1; AltName: Full=Adenine nucleotide transporter 1 && PF00153:Mitochondrial carrier protein	Mito_carr
Solyc10g011660.3	1991.36	4446.66	-1.15891	0.44785	2.39101e-119	2.39492e-117	-	10	3888659	3892770	-	2040	protein_coding	- && Q6I581.1 RecName: Full=Jasmonic acid-amido synthetase JAR1; AltName: Full=Auxin-responsive GH3-like protein 5; Short=OsGH3-5; AltName: Full=Indole-3-acetic acid-amido synthetase GH3.5; AltName: Full=Jasmonate-amino acid synthetase JAR1; AltName: Full=Protein JASMONATE RESISTANT 1; Short=OsJAR1 && PF03321:GH3 auxin-responsive promoter	-
Solyc10g011650.3	11.7911	40.8144	-1.80788	0.285611	0.0128368	0.0384212	-	10	3854783	3866239	-	2809	protein_coding	- && Q6I581.1 RecName: Full=Jasmonic acid-amido synthetase JAR1; AltName: Full=Auxin-responsive GH3-like protein 5; Short=OsGH3-5; AltName: Full=Indole-3-acetic acid-amido synthetase GH3.5; AltName: Full=Jasmonate-amino acid synthetase JAR1; AltName: Full=Protein JASMONATE RESISTANT 1; Short=OsJAR1 && PF03321:GH3 auxin-responsive promoter	-
Solyc10g009580.3	309.719	522.362	-0.751814	0.593856	7.2719e-08	5.77133e-07	-	10	3690493	3692087	-	1347	protein_coding	- && Q9AR73.1 RecName: Full=Hydroquinone glucosyltransferase; AltName: Full=Arbutin synthase && PF00201:UDP-glucoronosyl and UDP-glucosyl transferase	UDPGT
Solyc10g009570.3	4015.22	1916.49	1.06703	2.09512	7.21802e-93	5.70519e-91	-	10	3682801	3687911	-	1983	protein_coding	- && Q9M158.2 RecName: Full=Rhodanese-like domain-containing protein 4, chloroplastic; AltName: Full=Protein THYLAKOID RHODANESE-LIKE; AltName: Full=Sulfurtransferase 4; Short=AtStr4; Flags: Precursor && -	-
Solyc10g009550.3	272.443	174.858	0.642608	1.56115	0.000658615	0.00278675	-	10	3661106	3663184	-	1445	protein_coding	- && Q9FL62.1 RecName: Full=Probable WRKY transcription factor 30; AltName: Full=WRKY DNA-binding protein 30 && PF03106:WRKY DNA -binding domain	WRKY
Solyc10g009507.1	66.5956	12.0537	2.46532	5.52249	7.04636e-08	5.60765e-07	-	10	3652606	3654868	+	832	protein_coding	- && P51105.1 RecName: Full=Dihydroflavonol 4-reductase; Short=DFR; AltName: Full=Dihydrokaempferol 4-reductase; AltName: Full=Flavanone 4-reductase; Short=FNR && PF01370:NAD dependent epimerase/dehydratase family	Epimerase
Solyc10g009410.1	205.803	309.722	-0.584866	0.666711	0.00546541	0.0183428	-	10	3460978	3462354	+	1377	protein_coding	- && Q9LNJ3.1 RecName: Full=Aspartyl protease family protein 2; Flags: Precursor && PF14541:Xylanase inhibitor C-terminal|PF14543:Xylanase inhibitor N-terminal	-
Solyc10g009380.3	9.56	62.9725	-2.70305	0.153568	7.93898e-07	5.52023e-06	-	10	3435134	3437938	-	1521	protein_coding	- && - && -	-
Solyc10g009350.3	282.235	516.386	-0.867969	0.547918	8.49762e-09	7.44319e-08	-	10	3401258	3406356	-	3182	protein_coding	- && Q6EU49.1 RecName: Full=Probable serine/threonine-protein kinase WNK4; Short=OsWNK4; AltName: Full=Protein kinase with no lysine 4 && PF00069:Protein kinase domain	Pkinase
Solyc10g009330.3	1547.9	2030.98	-0.390933	0.762636	3.31934e-08	2.74032e-07	-	10	3394461	3400408	+	4956	protein_coding	- && P92964.2 RecName: Full=Serine/arginine-rich splicing factor RS31; Short=At-RSp31; Short=AtRS31 && -	-
Solyc10g009310.3	6.32884	43.2984	-2.77498	0.1461	0.000220137	0.00103282	-	10	3337604	3340676	+	2003	protein_coding	- && Q9ZNR0.1 RecName: Full=Cytochrome P450 78A6; AltName: Full=Protein ENHANCER OF DA1-1 && PF00067:Cytochrome P450	p450
Solyc10g009280.3	390.756	542.2	-0.474787	0.719573	0.0018122	0.00695834	-	10	3256165	3260099	-	1235	protein_coding	- && Q93VH6.1 RecName: Full=GRF1-interacting factor 3; Short=AtGIF3; AltName: Full=Transcription coactivator GIF3 && PF05030:SSXT protein (N-terminal region)	SSXT
Solyc10g009190.1	440.977	555.163	-0.332313	0.794262	0.00662345	0.0216935	-	10	3175947	3176324	-	378	protein_coding	- && - && -	-
Solyc10g009170.2	1248.56	1511.33	-0.27721	0.825185	0.00118143	0.00471477	-	10	3154970	3174562	+	3162	protein_coding	- && Q60EA5.1 RecName: Full=Secretory carrier-associated membrane protein 3; Short=Secretory carrier membrane protein 3 && PF04144:SCAMP family|PF05212:Protein of unknown function (DUF707)	-
Solyc10g009160.3	230.141	316.219	-0.4549	0.729561	0.0127909	0.0383132	-	10	3146978	3151035	+	2270	protein_coding	- && - && PF00439:Bromodomain	Bromodomain
Solyc10g009010.3	21.7412	4.24809	2.34906	5.09492	0.0159298	0.0462721	-	10	3029900	3035898	+	1680	protein_coding	- && Q84WQ5.2 RecName: Full=CBS domain-containing protein CBSX5 && -	-
Solyc10g008980.3	22263.2	14951.3	0.574313	1.48897	4.23726e-97	3.50411e-95	-	10	2993138	2997359	+	1557	protein_coding	- && P29463.1 RecName: Full=Triose phosphate/phosphate translocator, chloroplastic; Short=cTPT; AltName: Full=E29; Flags: Precursor && PF03151:Triose-phosphate Transporter family	-
Solyc10g008930.1	0	24.8394	-7.00178	0.00780284	2.14319e-06	1.41527e-05	-	10	2940352	2940735	+	384	protein_coding	- && Q9SGP6.1 RecName: Full=Glutaredoxin-C9; Short=AtGrxC9; AltName: Full=Protein ROXY 19 && PF00462:Glutaredoxin	-
Solyc10g008910.1	402.44	233.656	0.784608	1.72262	3.34698e-06	2.14498e-05	-	10	2925230	2925640	+	411	protein_coding	- && P59226.2 RecName: Full=Histone H3.2; AltName: Full=Histone H3.1 >P69246.2 RecName: Full=Histone H3.2 >P69248.2 RecName: Full=Histone H3.2 >Q71T45.3 RecName: Full=Histone H3.2 >Q6LBE3.3 RecName: Full=Histone H3.2 >Q6LCK1.3 RecName: Full=Histone H3.2 >Q76MV0.1 RecName: Full=Histone H3.2 >Q2RAD9.1 RecName: Full=Histone H3.2 >A2Y533.1 RecName: Full=Histone H3.2 && PF00125:Core histone H2A/H2B/H3…	Histone
Solyc10g008880.3	1143.57	751.095	0.605536	1.52154	2.47731e-11	2.77301e-10	-	10	2909782	2913777	-	2209	protein_coding	- && Q9SGQ0.1 RecName: Full=Transcription factor VOZ1; AltName: Full=Protein VASCULAR PLANT ONE-ZINC FINGER 1; Short=AtVOZ1 && -	-
Solyc10g008870.3	5850.85	6715.84	-0.198595	0.871399	3.29392e-06	2.11331e-05	-	10	2906352	2909089	+	689	protein_coding	- && Q8LHP0.1 RecName: Full=Transcription elongation factor 1 homolog && -	-
Solyc10g008750.3	77.1845	149.593	-0.954192	0.516131	0.000512596	0.00222151	-	10	2816068	2819435	-	1322	protein_coding	- && O22951.2 RecName: Full=Nudix hydrolase 22, chloroplastic; Short=AtNUDT22; Flags: Precursor && PF00293:NUDIX domain	NUDIX
Solyc10g008740.3	5692.16	3105.63	0.873931	1.83265	8.9405e-69	5.2865e-67	-	10	2812429	2815998	+	1820	protein_coding	- && O22436.1 RecName: Full=Magnesium-chelatase subunit ChlI, chloroplastic; Short=Mg-chelatase subunit I-1; AltName: Full=Mg-protoporphyrin IX chelatase subunit ChlI; Flags: Precursor && PF01078:Magnesium chelatase, subunit ChlI	-
Solyc10g008720.3	158.287	420.772	-1.41642	0.37464	1.6442e-10	1.71953e-09	-	10	2782456	2786142	-	1054	protein_coding	- && Q9SHP6.2 RecName: Full=GDSL esterase/lipase At1g28610; AltName: Full=Extracellular lipase At1g28610; Flags: Precursor && PF00657:GDSL-like Lipase/Acylhydrolase	Lipase_GDSL
Solyc10g008680.2	55.6926	180.977	-1.69376	0.30912	6.38788e-11	6.92358e-10	-	10	2739314	2750499	+	2292	protein_coding	- && Q9ZWR8.1 RecName: Full=Anthocyanin 5-aromatic acyltransferase; Short=5AT && PF02458:Transferase family	-
Solyc10g008640.3	685.178	1016.22	-0.568465	0.674334	1.18231e-10	1.2534e-09	-	10	2702347	2710420	-	2081	protein_coding	- && Q9C5E5.1 RecName: Full=Diacylglycerol kinase 5; Short=AtDGK5; Short=DAG kinase 5; AltName: Full=Diglyceride kinase 5; Short=DGK 5 && PF00781:Diacylglycerol kinase catalytic domain|PF00609:Diacylglycerol kinase accessory domain	-
Solyc10g008560.3	852.799	645.512	0.40317	1.32241	0.000257364	0.00119041	-	10	2654854	2663644	-	2548	protein_coding	- && Q93YU2.1 RecName: Full=Protein root UVB sensitive 6 && PF04884:Vitamin B6 photo-protection and homoeostasis	-
Solyc10g008500.3	690.768	810.577	-0.230878	0.852116	0.014965	0.0437871	-	10	2608994	2613730	-	1452	protein_coding	- && Q9LR65.1 RecName: Full=Probable protein phosphatase 2C 1; Short=AtPP2C01; AltName: Full=AtPPC6;6 && PF04117:Mpv17 / PMP22 family	Mpv17_PMP22
Solyc10g008350.3	351.847	237.749	0.565087	1.47948	0.000226439	0.0010596	-	10	2473251	2474103	+	572	protein_coding	- && - && -	-
Solyc10g008300.3	522.33	748.766	-0.520974	0.696901	3.56904e-05	0.000193779	-	10	2435998	2441371	-	2498	protein_coding	- && Q7Y223.1 RecName: Full=Mannan endo-1,4-beta-mannosidase 2; AltName: Full=Beta-mannanase 2; AltName: Full=Endo-beta-1,4-mannanase 2; Short=AtMAN2; Flags: Precursor && PF00150:Cellulase (glycosyl hydrolase family 5)	-
Solyc10g008280.3	1217.1	1519.34	-0.320139	0.800993	0.000132306	0.000646181	-	10	2400135	2407954	-	3429	protein_coding	- && F4I114.1 RecName: Full=Probable serine/threonine-protein kinase At1g09600 && PF00069:Protein kinase domain	Pkinase
Solyc10g008270.3	284.023	1003.46	-1.81735	0.283741	1.17536e-48	5.0024e-47	-	10	2390845	2392538	-	1082	protein_coding	- && - && -	-
Solyc10g008200.3	414.607	62.3221	2.73885	6.67539	1.15411e-31	3.35241e-30	-	10	2305056	2309276	-	768	protein_coding	- && Q9SIV0.1 RecName: Full=S-alkyl-thiohydroximate lyase SUR1; AltName: Full=Protein ABERRANT LATERAL ROOT FORMATION 1; AltName: Full=Protein HOOKLESS 3; AltName: Full=Protein ROOTY; AltName: Full=Protein ROOTY 1; AltName: Full=Protein SUPERROOT 1 && PF00155:Aminotransferase class I and II	Aminotran_1_2
Solyc10g008160.3	659.693	148.228	2.15735	4.46094	2.21669e-44	8.70126e-43	-	10	2280726	2285553	+	1229	protein_coding	- && Q5Z5I4.1 RecName: Full=Probable transcription factor GLK1; AltName: Full=Golden2-like protein 1; Short=OsGLK1 && -	-
Solyc10g008120.3	202.811	34.315	2.57191	5.94595	4.14458e-17	6.74452e-16	-	10	2255278	2257213	+	1308	protein_coding	- && B6VJS4.2 RecName: Full=Trans-resveratrol di-O-methyltransferase; AltName: Full=Resveratrol O-methyltransferase; Short=ROMT; Short=VvROMT && PF08100:Dimerisation domain|PF00891:O-methyltransferase	-
Solyc10g008110.3	2176.01	1815.48	0.260467	1.19787	0.000227429	0.00106402	-	10	2228902	2236123	+	3146	protein_coding	- && P0CZ23.1 RecName: Full=Acyl-coenzyme A oxidase 3, peroxisomal; Short=AOX 3; Short=Acyl-CoA oxidase 3; AltName: Full=Medium-chain acyl-CoA oxidase; Short=AtCX3; Flags: Precursor && PF01756:Acyl-CoA oxidase|PF02770:Acyl-CoA dehydrogenase, middle domain|PF00441:Acyl-CoA dehydrogenase, C-terminal domain	-
Solyc10g008100.3	138.489	79.241	0.808225	1.75106	0.00919495	0.0288492	-	10	2218296	2222052	-	1232	protein_coding	- && Q9FM96.1 RecName: Full=Glucosidase 2 subunit beta; AltName: Full=Glucosidase II subunit beta; AltName: Full=Protein PRIORITY IN SWEET LIFE 4; Flags: Precursor && PF12999:Glucosidase II beta subunit-like	-
Solyc10g008050.2	109.044	8.92794	3.60681	12.1831	2.90972e-17	4.79547e-16	-	10	2194379	2194892	-	426	protein_coding	- && - && -	-
Solyc10g008010.3	3480.69	2074.2	0.747253	1.67859	5.72977e-38	1.9353e-36	-	10	2165246	2178357	+	1612	protein_coding	- && Q10KF0.1 RecName: Full=Proteasome subunit alpha type-2; AltName: Full=20S proteasome alpha subunit B; AltName: Full=20S proteasome subunit alpha-2 >A2YVR7.2 RecName: Full=Proteasome subunit alpha type-2; AltName: Full=20S proteasome alpha subunit B; AltName: Full=20S proteasome subunit alpha-2 && PF00227:Proteasome subunit|PF10584:Proteasome subunit A N-terminal signature	Proteasome
Solyc10g008000.1	2.03072	35.4956	-4.09875	0.0583653	6.93462e-06	4.23402e-05	-	10	2159741	2160277	+	537	protein_coding	- && Q9S7R3.1 RecName: Full=Protein LIGHT-DEPENDENT SHORT HYPOCOTYLS 10; AltName: Full=Protein ORGAN BOUNDARY 10 && PF04852:Protein of unknown function (DUF640)	-
Solyc10g007990.3	754.517	964.309	-0.353177	0.782858	5.10797e-05	0.000269709	-	10	2131367	2142262	+	2031	protein_coding	- && Q9SJI9.2 RecName: Full=Plant cysteine oxidase 4 && PF07847:Protein of unknown function (DUF1637)	-
Solyc10g007880.3	1.08248	15.5676	-3.86601	0.0685827	0.00541689	0.0182088	-	10	2069633	2080258	+	3720	protein_coding	- && H2DH21.1 RecName: Full=Cytochrome P450 CYP72A219; AltName: Full=Cytochrome P450 CYP72A129 [Panax ginseng] && PF00067:Cytochrome P450	p450
Solyc10g007850.3	479.53	636.391	-0.411018	0.752093	0.00190572	0.00726818	-	10	2043128	2051072	-	1668	protein_coding	- && Q8T4E1.1 RecName: Full=Putative GPI-anchor transamidase; Short=GPI transamidase; Flags: Precursor && PF01650:Peptidase C13 family	-
Solyc10g007840.3	453.436	360.801	0.329587	1.25665	0.00963215	0.0300244	-	10	2036880	2042838	-	2355	protein_coding	- && E0CTY1.1 RecName: Full=Glutamyl-tRNA(Gln) amidotransferase subunit A, chloroplastic/mitochondrial; Short=Glu-AdT subunit A; Flags: Precursor && PF01425:Amidase	Amidase
Solyc10g007820.3	156.263	62.7642	1.31474	2.48758	1.26824e-07	9.78788e-07	-	10	2024630	2027234	+	784	protein_coding	- && Q682H0.1 RecName: Full=HVA22-like protein f; Short=AtHVA22f && PF03134:TB2/DP1, HVA22 family	TB2_DP1_HVA22
Solyc10g007810.3	197.657	292.778	-0.564687	0.676102	0.002589	0.00954212	-	10	2017981	2023409	-	2838	protein_coding	- && B9FJG3.1 RecName: Full=Zinc finger BED domain-containing protein RICESLEEPER 1; AltName: Full=Transposase-like protein RICESLEEPER 1 && PF02892:BED zinc finger|PF05699:hAT family C-terminal dimerisation region|PF14372:Domain of unknown function (DUF4413)	hATC
Solyc10g007780.2	393.611	526.063	-0.419638	0.747612	0.00106887	0.00431373	-	10	2003687	2005953	+	870	protein_coding	- && - && -	-
Solyc10g007770.3	2600.51	3647.03	-0.488712	0.712661	1.39788e-18	2.47592e-17	-	10	1989673	1998683	-	3568	protein_coding	- && Q6ZI17.1 RecName: Full=Protein MEI2-like 2; Short=OML2; AltName: Full=MEI2-like protein 2 && PF04059:RNA recognition motif 2|PF00076:RNA recognition motif. (a.k.a. RRM, RBD, or RNP domain)	RRM_1
Solyc10g007760.3	1236.76	1480.95	-0.260122	0.835017	0.00213952	0.00804632	-	10	1984798	1989426	+	1221	protein_coding	- && Q9XGA1.1 RecName: Full=Ribose-phosphate pyrophosphokinase 4; AltName: Full=Phosphoribosyl pyrophosphate synthase 4 && PF00156:Phosphoribosyl transferase domain	Pribosyltran
Solyc10g007700.3	552.312	940.239	-0.766834	0.587706	4.19916e-15	6.07976e-14	-	10	1943006	1948953	-	2059	protein_coding	- && P92963.1 RecName: Full=Ras-related protein RABB1c; Short=AtRABB1c; AltName: Full=Ras-related protein Rab2A; Short=AtRab2A && PF00071:Ras family	Ras
Solyc10g007690.3	75906.1	35632.1	1.09097	2.13018	0	0	-	10	1940930	1942822	+	998	protein_coding	- && P27522.1 RecName: Full=Chlorophyll a-b binding protein 8, chloroplastic; AltName: Full=LHCI type III CAB-8; Flags: Precursor && PF00504:Chlorophyll A-B binding protein	-
Solyc10g007680.3	335.798	211.425	0.667091	1.58787	0.000426991	0.0018846	-	10	1934944	1939667	-	2828	protein_coding	- && Q9FN03.1 RecName: Full=Ultraviolet-B receptor UVR8; AltName: Full=Protein UV-B RESISTANCE 8; AltName: Full=RCC1 domain-containing protein UVR8 && PF00415:Regulator of chromosome condensation (RCC1) repeat|PF13540:Regulator of chromosome condensation (RCC1) repeat	-
Solyc10g007600.3	4613.35	8996.59	-0.963569	0.512787	2.4979e-108	2.26743e-106	-	10	1887487	1891843	-	1514	protein_coding	- && Q9LRR9.1 RecName: Full=Peroxisomal (S)-2-hydroxy-acid oxidase GLO1; AltName: Full=Glycolate oxidase 1; Short=AtGLO1; Short=GOX 1; AltName: Full=Short chain alpha-hydroxy acid oxidase GLO1 && PF01070:FMN-dependent dehydrogenase	FMN_dh
Solyc10g007510.2	31.426	4.24809	2.87675	7.34493	0.0020142	0.00763804	-	10	1833711	1835906	+	649	protein_coding	- && P52409.1 RecName: Full=Glucan endo-1,3-beta-glucosidase; AltName: Full=(1->3)-beta-glucan endohydrolase; Short=(1->3)-beta-glucanase; AltName: Full=Beta-1,3-endoglucanase; Flags: Precursor && PF07983:X8 domain	-
Solyc10g007500.3	3252.04	2684.67	0.276168	1.21097	2.66738e-06	1.73724e-05	-	10	1822832	1825333	-	1305	protein_coding	- && Q9LUC3.2 RecName: Full=Mitogen-activated protein kinase 19; Short=AtMPK19; Short=MAP kinase 19 && PF00069:Protein kinase domain	Pkinase
Solyc10g007480.3	1546.54	1911	-0.30384	0.810093	0.000142095	0.000689211	-	10	1814148	1820355	-	3170	protein_coding	- && Q9SYM5.1 RecName: Full=Trifunctional UDP-glucose 4,6-dehydratase/UDP-4-keto-6-deoxy-D-glucose 3,5-epimerase/UDP-4-keto-L-rhamnose-reductase RHM1; AltName: Full=Protein REPRESSOR OF LRX1 1; AltName: Full=Rhamnose biosynthetic enzyme 1; Short=AtRHM1; Includes: RecName: Full=UDP-glucose 4,6-dehydratase; Includes: RecName: Full=UDP-4-keto-6-deoxy-D-glucose 3,5-epimerase/UDP-4-keto-L-rhamnose 4-k…	-
Solyc10g007390.3	1088.61	1550.36	-0.509315	0.702556	5.00336e-11	5.46372e-10	-	10	1751799	1755880	-	1913	protein_coding	- && Q54XK2.1 RecName: Full=Protein transport protein Sec61 subunit alpha; AltName: Full=Secretory 61 complex subunit alpha && PF10559:Plug domain of Sec61p|PF00344:SecY translocase	-
Solyc10g007350.3	2622.22	4024.68	-0.619129	0.651064	6.28351e-29	1.67835e-27	-	10	1730728	1735001	+	786	protein_coding	- && Q9LXT3.1 RecName: Full=Multiprotein-bridging factor 1b && PF08523:Multiprotein bridging factor 1|PF01381:Helix-turn-helix	HTH_3
Solyc10g007320.3	929.817	631.291	0.557774	1.472	5.69224e-09	5.07e-08	-	10	1713478	1717875	-	1530	protein_coding	- && Q93ZB6.2 RecName: Full=Uroporphyrinogen decarboxylase 1, chloroplastic; Short=UPD1; Short=URO-D1; Flags: Precursor && PF01208:Uroporphyrinogen decarboxylase (URO-D)	-
Solyc10g007270.3	298.574	59.2056	2.33198	5.03494	1.7708e-27	4.50216e-26	LAT52	10	1670878	1672157	-	821	protein_coding	- && P13447.1 RecName: Full=Anther-specific protein LAT52; Flags: Precursor && PF01190:Pollen proteins Ole e I like	-
Solyc10g007190.3	1485.81	1839.72	-0.309383	0.806987	4.80903e-05	0.0002552	-	10	1614079	1620639	-	2139	protein_coding	- && Q9LKA5.1 RecName: Full=Multiple organellar RNA editing factor 8, chloroplastic/mitochondrial; AltName: Full=RNA editing-interacting protein 1; Flags: Precursor && PF02892:BED zinc finger	zf-BED
Solyc10g007140.3	515.575	371.798	0.471079	1.38615	0.00121434	0.00483696	-	10	1530674	1540091	+	2213	protein_coding	- && Q7XTV7.2 RecName: Full=Probable E3 ubiquitin-protein ligase HIP1; AltName: Full=HAL3-interacting protein 1; Short=OsHIP1; AltName: Full=RING-H2 finger HIP1 && PF13639:Ring finger domain	-
Solyc10g007125.1	539.502	429.362	0.327103	1.25449	0.0171714	0.0492202	-	10	1516706	1517677	+	297	protein_coding	- && - && -	-
Solyc10g007120.3	284.4	167.624	0.763504	1.69761	1.00905e-05	6.01237e-05	-	10	1514482	1516686	+	908	protein_coding	- && - && PF11282:Protein of unknown function (DUF3082)	-
[truncated: 6,647 more rows]

## Sheet: CsGLK2vsWT
Table S3. Differentially expressed genes between CsGLK2OE and WT in Mirco-Tom
[truncated: 10,242 more rows]
