# Supplementary material for: Tea GOLDEN2-LIKE genes enhance catechin biosynthesis through activating R2R3-MYB transcription factor
Source: Hortic Res. 2022 May 17;9:uhac117. doi: 10.1093/hr/uhac117 (PMC9347013; doi:10.1093/hr/uhac117)
Supplement: Web_Material_uhac117 [file web_material_uhac117.zip › Table S3.xls]

## Sheet: Sheet2
Table S1. Primers used in this paper (The underline represents the enzyme site)
Primer Name（ID）	Forward primer (5'-3')	Reverse primer (5'-3')
Primers for qRT-PCR assay
SlUBI3	AGGTTGATGACACTGGAAAGGTT	AATCGCCTCCAGCCTTGTTGTA
SLPAL(Solyc03g042560)	GCCTTACATGGTGGCAACTT	AGCTCTGAGAATTGGGCAAA
SL4CL(Solyc06g068650)	ATGATCCAGAGGCCACTACG	TGGGATGATTGAGGAGAAGG
SLCHS(Solyc05g053550)	GGTTAAGCGGCTCATGATGT	AACTCGAGCACCCTTGTTGT
SLCHI (Solyc05g052240)	ACAATGGAAGGGCAAAACAG	AAGCGATCGCGTATAGCACT
SLF3H(Solyc11g013110)	AAAGAAGGAAGGGGCAAAAA	ATAGCAGGAGGAGGCCAAAT
SLF3'H(Solyc03g122360)	TGCAGGGGTATGTGAAACAA	GAGCCATCTGCAACAAGACA
SLF3'5'H (Solyc09g082660)	TCGAGATGAAGGCCAATTTC	TTTCCCATCTTCAGGCAAAG
SLDFR (Solyc02g085020)	GAAGGCTGCAATGGAAGAAG	TGGTGGGAACGTAGATGTGA
SLANS (Solyc08g080040)	TTTTGCAGTGCTTTCGATTG	TGGGGACATTTGGGGTAGTA
SLANR (Solyc04g015590)	TTCATGCCACCCTTAGGAAC	AATTCACACCCTTGGATTGC
SLLAR (Solyc05g009860)	ACGGGATTCATCGGACAAT	GGCCCCTTTATCTTCAAATTC
SLMYB3 (Solyc05g008250)	ATGGTGAAGGTTGCTGGAGA	AACGACCACCTATTGCCAAG
SLMYB36 (Solyc07g006750)	TGGCACTGGTAACAATTGGA	GACCACCTGCTGCCAATACT
SLMYB39 (Solyc10g008700)	GGACCTGAACTCTTGCTCCA	TGGGGTGCAATTTGGTATTT
SLMYB54 (Solyc12g049300)	GCTCTGGTCAACCAAATCGT	CACCTGATTGCCTTTGTGTG
SLMYB75 (Solyc10g086250)	TGGAGTTGAATGGTGGACAA	GGTCCTTGTTGCATGGAGTT
SLMYB108 (Solyc12g099120)	CACTCTCACGTTGTGCTGGT	CGCGATTTTTGACCACCTAT
CsGAPDH	TTGGCATCGTTGAGGGTCT	CAGTGGGAACACGGAAAGC
CsMYB5b (KY827397)	TCAACACTGATTTCCCACCA	ATCTTGAAGCCAATCCATGC
CsMYB5a (KY827396)	CTCCAACTCCATAATATCAA	GAACAAGGTATCGTCATAA
CsANR (GU992402)	GGGGTATCCTGTATCAAAGA	CTGCATACCTTTCAGTCCAT
CsLAR (GU992401)	CGACCATCCTGCAATTTTCT	TATTCACTGCTGCTGCTGCT
CsGLK1 (MZ093621)	TGACCTTTTCATTGGCATCA	TGGTTTGAAACTCGGAAAGG
CsGLK2 (MZ093620)	ATGCACACATGGCCTAAACA	AGGAGGATGTGGAGTTGGTG
Primers for CDS cloning and overexpression assay
CsGLK1	tctagaATGCTTGCTTTGTCACCTTTAA	ctcgagTCAAGCACAATTGAGTGGTATCT
CsGLK2	ggatccATGCTTGCTGTGTCAGCTTT	ctcgagTTAAGCACACGTAGGGGGTA
Primers for promoter cloning
CsMYB5b promoter	gaccatgattacgccaagcttTTGAAAAATGCTTGGACCTCTTT	ggactgaccacccggggatccCTATGAAACTCTTCCAAGTAGT
CsMYB5a promoter	gaccatgattacgccaagcttATTTCTTCAACACTCTTGGATG	ggactgaccacccggggatccCTCTCTCTATCTCTCACTCT
CsANR promoter	gaccatgattacgccaagcttCACAGGCTGAGTATGTCAAGAAAGT	ggactgaccacccggggatccGGCTTTTCTCACTTTGAGAG
CsLAR promoter	gaccatgattacgccaagcttTTCCACACCCACTTTTGAAAA	ggactgaccacccggggatccTCTTTTCGTTACGTACCTCC
Primers for subcellular localization (GFP) assay
CsGLK1	gagaacacgggggacggtaccATGCTTGCTTTGTCACCTTTAA	ggcaccgaattctccaagcttAGCACAATTGAGTGGTATCT
CsGLK2	gagaacacgggggacggtaccATGCTTGCTGTGTCAGCTTT	ggcaccgaattctccaagcttAGCACACGTAGGGGGTA
Primers for gene suppression of tea
AsODN-CsGLK1 -1	TTCATCTTTGGTGATGGTCCTT
sODN-CsGLK1 -1	AAGGACCATCACCAAAGATGAA
AsODN-CsGLK1 -2	TGGTGGAGATGGGGAACGGAGT
sODN-CsGLK1 -2	ACTCCGTTCCCCATCTCCACCA
AsODN-CsGLK1 -3	TTCTTGCTTCCACCACCACCACC
sODN-CsGLK1 -3	GGTGGTGGTGGTGGAAGCAAGAA
AsODN-CsGLK2-1	CCTTATCTTCCTCCTCTTTTCT
sODN-CsGLK2-1	AGAAAAGAGGAGGAAGATAAGG
AsODN-CsGLK2-2	GACTATGGGGGCTTGGGTTGCA
sODN-CsGLK2-2	TGCAACCCAAGCCCCCATAGTC
AsODN-CsGLK2 -3	GACCTTATCTTCCTCCTCTTTTC
sODN-CsGLK2 -3	GAAAAGAGGAGGAAGATAAGGTC
